# Supplementary material for: Intermittent Supplementation with Far-Red Light Accelerates Leaf and Bud Development and Increases Yield in Lettuce
Source: Plants (Basel). 2025 Jan 6;14(1):139. doi: 10.3390/plants14010139 (PMC11723179; doi:10.3390/plants14010139)
Supplement: Supplementary file 1 [file plants-14-00139-s001.zip]

Archive with 4 entries (4 files):
- Supplemental Data Set 1. Hormone contents in stem tips.xlsx
- Supplemental Data Set 2. Expression of all significant DEGs.xlsx
- Supplemental Data Set 3. Data of WGCNA analysis.xlsx
- Supplementary Table and Figure.pdf
