# Supplementary material for: Intermittent Supplementation with Far-Red Light Accelerates Leaf and Bud Development and Increases Yield in Lettuce
Source: Plants (Basel). 2025 Jan 6;14(1):139. doi: 10.3390/plants14010139 (PMC11723179; doi:10.3390/plants14010139)
Supplement: Supplementary file 1 [file plants-14-00139-s001.zip › Supplemental Data Set 1. Hormone contents in stem tips.xlsx]

## Sheet: Hormone contents
Supplemental Data Set 1. Hormone contents in stem tips.
		The average hormone contents(ng/g) of three biological replicates for different treatments
Index	Compounds	FRC	FR5	FR15	FR30	FR45	ANOVA P-Values
ABA	Abscisic acid	13.518	10.0493	9.71355	11.6257	9.8728	1.94599e-05
IAM	3-Indole acetamide	0	0	0	0.34168	0	2.11116e-09
IPA	3-Indolepropionic acid	0.23351	0	0	0	0	5.28396e-10
TRP	L-tryptophan	1745.88	1768.87	1946.48	1819.91	1669.25	0.0194786
MEIAA	Methyl indole-3-acetate	0.14012	0.12979	0.20163	0.18576	0.16875	1.03824e-06
IAA	Indole-3-acetic acid	8.45525	8.35805	9.46544	7.90602	9.23916	0.0543471
IAA-Asp	Indole-3-acetyl-L-aspartic acid	0.51378	0.34407	0.3113	0.2952	0.16972	4.9699e-07
IAA-Val-Me	Indole-3-acetyl-L-valine methyl ester	0.09115	0.08513	0.07487	0.16864	0.09445	0.000466046
ICAld	Indole-3-carboxaldehyde	0.66273	0.65826	0.76177	0.69831	0.55847	0.0163893
IAN	3-Indoleacetonitrile	0.09997	0.09752	0.08453	0.1064	0.10333	0.949657
Indole	Indole	201.2	192.939	212.334	223.948	177.193	0.000374812
2MeScZR	2-Methylthio-cis-zeatin riboside	0.02502	0.0175	0.02355	0.02889	0.0219	0.00997883
tZR	trans-Zeatin riboside	0.3075	0.14682	0.34326	0.49811	0.25856	3.41619e-07
tZRMP	9-Ribosyl-trans-zeatin 5'-monophosphate	10.4562	6.61453	10.7004	12.009	7.92231	5.40971e-06
IP	N6-isopentenyladenine	0.01576	0.00697	0.01258	0.0194	0.00965	0.298731
tZOG	trans-Zeatin-O-glucoside	1.05671	0.73747	1.03354	1.26164	0.87905	7.39733e-07
cZR	cis-Zeatin riboside	0.03004	0.02325	0.03537	0	0.02752	0.000111593
2MeScZ	2-Methylthio-cis-zeatin	0.0449	0.01594	0.06576	0.07266	0.0606	0.0236515
BAP	6-Benzyladenine	0.05722	0.06339	0.03658	0	0.03003	1.33923e-06
tZ	trans-Zeatin	0.18769	0.13824	0	0.19813	0	4.57127e-11
BAPR	6-Benzyladenosine	0.00567	0	0	0.01574	0	3.0532e-10
tZ9G	trans-Zeatin-9-glucoside	22.1782	12.6449	19.5432	23.8939	17.6557	3.39037e-07
iPRMP	N-6-iso-pentenyladenosine-5'-monophosphate	4.18762	2.24744	5.49347	6.28368	3.46331	3.21623e-08
iP9G	N6-Isopentenyl-adenine-9-glucoside	0.35532	0.30349	0.30059	0.35863	0.34091	0.273162
DHZROG	Dihydrozeatin-O-glucoside riboside	0.44151	0.23148	0.46592	0.60401	0.33838	6.74421e-09
DHZ7G	Dihydrozeatin-7-glucoside	0.24438	0.14803	0.27548	0.33747	0.21702	7.56215e-10
cZROG	cis-Zeatin-O-glucoside riboside	13.0679	6.81474	15.2322	21.6933	13.073	3.76447e-09
IPR	N6-isopentenyladenosine	0.19061	0.07069	0.19464	0.20626	0.10915	1.63594e-05
K	Kinetin	0	0	0.03066	0	0.02654	1.07633e-07
ACC	1-Aminocyclopropanecarboxylic acid	94.7145	92.5623	93.3863	95.4874	86.4352	0.347419
GA8	Gibberellin A8	0.64448	0.91757	0.90724	0.8423	0.90117	0.00136855
GA53	Gibberellin A53	3.26012	2.39717	3.87644	5.6223	3.70342	0.00366722
GA29	Gibberellin A29	18.4477	14.4998	18.8079	21.952	17.151	0.00124947
GA7	Gibberellin A7	0	0	0	0.00705	0	0.0478315
GA19	Gibberellin A19	10.2724	14.2156	14.0893	19.7897	18.1852	0.00768999
JA-ILE	Jasmonoyl-L-isoleucine	11.011	5.65392	5.36846	6.71956	2.38548	7.54363e-11
JA	Jasmonic acid	77.5699	35.1634	45.1315	54.7901	27.5998	6.39079e-09
JA-Val	N-[(-)-Jasmonoyl]-(L)-valine	0.70141	0.37425	0.43457	0.4379	0.18583	1.90239e-07
OPDA	cis(+)-12-Oxophytodienoic acid	19.3335	18.3403	17.7325	39.2472	19.1319	2.61774e-08
H2JA	Dihydrojasmonic acid	0.18131	0.18511	0.19585	0.1741	0.1585	0.939104
MEJA	Methyl jasmonate	1.06407	0	1.07608	1.48003	0	1.39271e-11
OPC-4	3-oxo-2-(2-(Z)-Pentenyl) cyclopentane-1-butyric acid	30.5764	10.9331	11.7907	22.4163	8.45302	3.4681e-07
Phe	L-Phenylalanine	6107.62	5365.52	6208.7	6841.14	5416.72	3.42911e-06
SA	Salicylic acid	105.643	84.539	148.66	181.291	109.437	0.0010584
SAG	Salicylic acid 2-O-β-glucoside	45.4692	26.5058	51.4256	86.3509	44.5928	0.000111873
Undetected phytohormones
ABA-GE	ABA-glucosyl ester
ABA-ald	Abscisic aldehyde
ICA	Indole-3-carboxylic Acid
IBA	3-Indolebutyric acid
IAA-Glc	1-O-indol-3-ylacetylglucose
IAA-Glu	Indoleacetyl glutamic acid
IAA-Gly	Indole-3-acetyl glycine
OxIAA	2-oxindole-3-acetic acid
IAA-Leu	N-(3-Indolylacetyl)-L-leucine
IAA-Val	N-(3-Indolylacetyl)-L-valine
IAA-Trp	Indole-3-acetyl-L-tryptophan
IAA-Ala	N-(3-Indolylacetyl)-L-alanine
IAA-Phe	N-(3-Indolylacetyl)-L-phenylalanine
IAA-Glu-diMe	Indole-3-acetyl-Lglutamic acid dimethyl ester
IAA-Leu-Me	Indole-3-acetyl-L-leucine methyl ester
IAA-Phe-Me	Indole-3-acetyl-L-phenylalanne methyle ester
TRA	Tryptamine
ILA	Indole-3-lactic acid
IA	3-Indoleacrylic acid
cZ	cis-Zeatin
DZ	Dihydrozeatin
DHZR	Dihydrozeatin ribonucleoside
cZ9G	cis-Zeatin-9-glucoside
iP7G	N6-Isopentenyl-adenine-7-glucoside
pT9G	4-[[(9-beta-D-Glucopyranosyl-9H-purin-6-yl)amino]methyl]phenol
2CltZ	2-Chloro-trans-zeatin
pT	para-Topolin
mT	meta-Topolin
mTR	meta-Topolin riboside
oT	ortho-Topolin
KR	Kinetin riboside
pTR	para-Topolin riboside
oTR	ortho-Topolin riboside
mT9G	meta-Topolin-9-glucoside
oT9G	ortho-Topolin-9-glucoside
BAP9G	N6-Benzyladenine -9-glucoside
BAP7G	N6-Benzyladenine-7-glucoside
K9G	Kinetin-9-glucoside
2MeSiP	2-Methylthio-N6-isopentenyladenine
2MeSiPR	2-Methylthio-N6-isopentenyladenosine
cZRMP	cis-Zeatin riboside monophosphate
GA1	Gibberellin A1
GA3	Gibberellin A3
GA4	Gibberellin A4
GA9	Gibberellin A9
GA15	Gibberellin A15
GA24	Gibberellin A24
GA44	Gibberellin A44
GA5	Gibberellin A5
GA6	Gibberellin A6
GA34	Gibberellin A34
GA51	Gibberellin A51
GA12-ald	Gibberellin A12 aldehyde
JA-Phe	N-[(-)-Jasmonoyl]-(l)-phenalanine
OPC-6	3-oxo-2-(2-(Z)-Pentenyl)cyclopentane-1-hexanoic acid
12-OH-JA	12-Hydroxyjasmonic acid
JA-ACC	Jasmonate-1-aminocyclopropane-1-carboxylic acid
MLT	Melatonine
t-CA	trans-Cinnamic acid
2-Coumarate	2-Coumarate
MeSAG	2-Methoxycarbonylphenyl beta-D-glucopyranoside
5DS	5-Deoxystrigol
ST	（±）Strigol
