# Supplementary material for: Intermittent Supplementation with Far-Red Light Accelerates Leaf and Bud Development and Increases Yield in Lettuce
Source: Plants (Basel). 2025 Jan 6;14(1):139. doi: 10.3390/plants14010139 (PMC11723179; doi:10.3390/plants14010139)
Supplement: Supplementary file 1 [file plants-14-00139-s001.zip › Supplemental Data Set 2. Expression of all significant DEGs.xlsx]

## Sheet: 1642 significant DEGs
Supplemental Data Set 2. Expression of all significant DEGs.
	The average TPM values of three biological replicates for different treatments
GeneID	FRC	FR5	FR15	FR30	FR45
LOC111893559	0.634882	1.58275	1.33271	1.6952	1.70508
LOC111889766	0.568098	2.98959	2.91196	9.66843	2.81774
LOC111905311	1.45468	7.90996	4.33607	3.83082	5.5584
LOC111914176	0.582334	0.260555	0.265348	0.233172	0.175736
LOC111889754	1.49436	4.5997	3.21875	3.2963	3.93458
LOC111915528	1.67711	3.51872	5.8911	6.65097	4.856
LOC111885177	4.18738	14.7436	11.7375	12.9337	15.764
LOC111880477	0.144343	0.358098	0.352782	0.503013	0.954787
LOC111879965	0.196419	0.69455	0.489316	0.637138	0.813705
LOC111912927	0.00965867	0.239298	0.123689	0.262861	0.532323
LOC111892473	3.14626	9.67023	8.71735	7.55288	11.4864
LOC111897186	0.0188333	0.229521	0.185142	0.171782	0.247631
LOC111912406	0.622245	1.69775	3.01047	3.25132	6.41125
LOC111909135	0.645511	3.52138	2.34687	2.55996	3.12232
LOC111890245	0.462558	1.37302	1.98366	1.19473	1.8605
LOC111902319	0.127812	0.550717	0.527429	0.399689	0.694251
LOC111909558	1.05118	7.75421	4.73015	6.72227	6.3289
LOC111917386	0.044108	0.219402	0.362106	0.209906	0.198838
LOC111878738	0.906334	1.9078	2.17533	2.74719	2.36852
LOC111899414	0.019916	0.123489	0.10932	0.177218	0.303433
LOC111905046	15.6303	38.3886	37.8371	81.1351	67.8079
LOC111878908	1.22994	3.0036	5.01306	4.81739	13.3138
LOC111907578	0.371302	1.11236	0.987691	1.12211	1.26211
LOC111897672	1.11262	3.24141	2.85965	2.64993	2.54866
LOC111897472	6.98327	18.7494	14.1038	16.8473	17.9382
LOC111888962	0.75319	2.1023	1.63983	1.94026	2.00595
LOC111918929	0.155211	0.421915	0.458978	0.619958	0.543729
LOC111890503	1.1914	4.24725	2.66205	2.9737	2.88352
LOC128133190	2.52871	8.17376	6.29904	5.89304	8.95832
LOC111905904	0.112657	0.873665	0.862958	0.611065	0.796859
LOC111921335	0.659219	0.0455347	0.085575	0.051823	0.079168
LOC111917495	2.41895	6.30678	5.07976	5.40039	7.03566
LOC111913703	0.169984	0.824722	0.871724	0.739744	0.912921
LOC111893677	0	0.089675	0.152286	0.097831	0.172043
LOC111880374	0.410487	0.956638	1.33186	1.98741	1.90946
LOC111904962	13.6065	49.7844	33.725	31.5636	45.4797
LOC111917749	0.145292	0	0	0	0
LOC111921131	1.88028	4.41702	4.26755	5.33932	5.62118
LOC111889771	0.057881	0.376846	1.582	3.99607	1.16189
LOC111886321	0.01441	0.178575	0.235987	0.159954	0.162702
LOC111917911	0.227563	1.28126	1.1018	1.17465	1.16458
LOC111883644	0.775059	0.32422	0.292322	0.3734	0.220181
LOC111921522	0.935127	3.896	3.27181	2.88823	3.54302
LOC111887522	0.509871	1.73577	1.36164	1.56601	1.84212
LOC111890844	0.466358	1.57045	1.38065	1.20968	1.72076
LOC111914857	0.691549	3.9229	2.81373	3.49615	3.81026
LOC111892736	2.74437	12.3554	8.64687	11.6875	11.2009
LOC111882413	2.74353	8.39325	6.3104	8.85098	10.8549
LOC111907865	0.524828	0.221992	0.222313	0.248442	0.189629
LOC111904950	0.157756	0.652346	0.444275	0.75383	0.594867
LOC111900150	0.240165	0.784558	0.65185	0.646085	0.936803
LOC111916611	0.237679	0.797981	0.661801	0.568702	0.91659
LOC111879552	4.7567	16.3424	12.8111	16.0384	18.1838
LOC128128651	0	0.197658	0.325843	0.199332	0.17901
LOC111908654	0.0160783	0.112137	0.108916	0.113726	0.103805
LOC111886036	0.348391	1.20434	0.850677	0.926831	1.32514
LOC111915895	0.0913383	0.803816	0.571726	0.533321	0.784869
LOC128125938	0.446622	1.1236	1.05912	1.41727	1.11723
LOC111881482	1.36083	4.38396	2.96722	3.08883	3.80493
LOC122194432	1.66512	9.16868	5.83635	6.45469	8.05056
LOC111895009	0.877473	3.30156	2.51367	2.7796	4.41602
LOC111897370	1.99644	9.13599	4.21267	5.74584	7.01185
LOC122195515	0.038311	0.171978	0.164046	0.115556	0.141081
LOC111920532	1.27754	3.58019	3.38	5.02469	5.04006
LOC111915490	0.00984533	0.389843	0.307492	0.173618	0.370443
LOC111897409	3.29499	7.6708	7.02639	7.25512	9.84886
LOC111891563	0.00632567	0.407065	0.698894	1.12843	0.863459
LOC128125942	4.21568	10.4438	9.02469	12.0401	10.2057
LOC128125940	0.239212	0.864723	0.544064	1.00888	0.80111
LOC128125941	4.08329	9.77779	8.26561	11.118	9.18548
LOC111899969	2.61281	9.25682	6.78703	6.38471	9.83222
LOC111889077	1.32667	5.89842	4.15542	4.52518	5.25365
LOC111890944	0.520814	1.72605	1.25541	1.4404	1.69074
LOC111891406	0.286385	1.2376	0.993827	1.04966	1.31208
LOC111891405	0.320693	1.54426	1.21854	1.29195	1.67186
LOC111900952	0.802109	2.82247	1.92174	2.67548	3.77761
LOC111900953	1.71582	8.53103	4.79713	7.14374	7.58807
LOC111903696	1.55495	4.65103	3.1869	3.7649	4.51467
LOC122194410	0.0797513	0.408107	0.272791	0.447822	0.458322
LOC111905544	0.063435	0.359473	0.305162	0.247466	0.385409
LOC111920814	0.122395	1.2042	0.6386	0.758984	0.731654
LOC111905373	0.817223	3.31795	2.5374	3.40242	4.91494
LOC111897466	0.165574	1.04531	0.829516	0.872669	0.946098
LOC111890702	8.1511	36.0399	20.3995	24.9181	33.5981
LOC111897364	0.530746	1.55505	1.44657	1.44291	2.3548
LOC111919085	0.567111	2.33422	1.69176	1.6207	1.60055
LOC111877070	0.350084	0	0	0	0
LOC111891271	0.713248	2.46596	1.69782	2.02452	2.26792
LOC111897754	0.716847	1.83161	1.61352	1.75393	2.0855
LOC111920757	0.70163	1.41263	1.38694	1.69934	1.65006
LOC111890302	1.54789	3.97076	2.46419	3.70251	4.93869
LOC111890145	0.265355	0.636316	0.491648	0.576408	0.722859
LOC111884407	0.469786	1.02891	0.57269	1.26013	1.39748
LOC111899669	0.953441	1.5354	1.9431	1.94459	2.54907
LOC128126386	2.59598	1.08387	1.31652	0.579614	1.03707
LOC111891426	0.059382	0.608612	0.229422	0.341595	0.384359
LOC111891420	0	0.10133	0.062041	0.0530623	0.105315
LOC128133346	0.295923	0.27874	0.643926	0.627185	0.870029
LOC111919972	2.25426	2.40253	5.3349	4.62024	4.94052
LOC111890481	0.412878	0.785194	0.990403	0.827238	1.13648
LOC111883204	2.37925	3.5499	0.679057	0.869289	0.904287
LOC111884754	0	0.104835	0.0387813	0.0684767	0.094091
LOC111901312	0.415303	1.52077	0.781725	1.67575	5.74943
LOC111914586	1.04147	2.96239	2.24655	2.52426	2.88345
LOC111894871	2.53431	4.41907	7.19754	6.5445	7.11307
LOC111917316	0.206303	0.534024	0.701701	0.734382	0.791959
LOC111905436	0.472124	0.924807	1.39125	1.68403	1.68585
LOC111888475	1.16329	1.41017	2.90965	2.35806	2.66943
LOC111916769	3.26259	11.3223	5.96724	17.2103	15.3571
LOC111918659	6.89397	10.9094	15.7104	17.4536	17.4964
LOC111899530	1.13116	1.65764	2.38785	2.476	2.40724
LOC111879038	3.34145	5.07774	7.15795	7.33669	6.79021
LOC111920042	0.53908	2.42147	1.69519	1.33474	2.51024
LOC111908799	2.07348	4.8909	3.14157	5.74345	6.99807
LOC111904657	0.060943	0.326895	0.217067	0.404173	0.361461
LOC111919484	1.94394	2.75355	4.2222	4.12314	4.38828
LOC111898183	0.08833	0.380816	0.588196	0.378296	0.491581
LOC111896965	2.07697	2.6222	4.33021	4.46253	4.23798
LOC111921786	0.0388117	0.187297	0.16882	0.37898	0.353458
LOC111908633	0	0.0377183	0.0317443	0.012373	0.0458197
LOC111909425	1.37542	3.09026	2.69271	3.1482	3.61503
LOC111909424	0.361729	0.662301	0.826517	0.756923	0.878731
LOC111901637	9.23361	3.27798	6.13276	2.42619	1.63597
LOC111918206	0.315195	1.0396	0.530831	0.656583	1.11336
LOC111879968	0.373856	1.02307	0.717999	1.0377	1.1803
LOC111912925	0.204235	0.34609	0.567348	0.611158	0.653951
LOC111903006	160.527	364.898	201.954	364.258	501.902
LOC111918516	11.7966	27.6983	5.862	11.5585	5.82927
LOC111914511	2.78394	1.77036	1.14809	1.2034	1.01712
LOC111889185	0.484631	0.370517	0.0889427	0.205681	0.210502
LOC111881783	0.0166053	0.0620907	0.170236	0.206041	0.199529
LOC111890725	13.7612	19.4609	30.6218	28.9759	30.0439
LOC111897180	188.7	534.077	329.96	408.792	551.924
LOC111911264	0.155852	0.274026	0.413451	0.462116	0.577525
LOC111880633	144.131	163.475	361.753	354.723	318.453
LOC111906178	1.01827	2.18133	2.00338	2.21582	2.63532
LOC111897023	0.771808	3.04784	1.35269	1.88794	2.53687
LOC111915767	0.386415	0.08463	0.217721	0.113945	0.0101403
LOC111916902	18.1377	9.93369	8.48774	7.12351	4.2482
LOC111890249	0.412384	0.691095	0.914889	1.22657	1.15811
LOC111897731	0.853637	2.08219	1.35496	1.72787	1.84917
LOC111898038	1.60522	3.18549	4.07943	3.4861	3.65823
LOC111901031	0.054345	0.224968	0.0968313	0.239816	0.261305
LOC111909557	0.184678	0.854631	0.414495	0.982369	0.849515
LOC111911032	2.05578	5.4412	3.90714	5.75954	5.11912
LOC111896764	0.961587	2.52645	1.74026	1.95822	2.47276
LOC111902067	0.328629	0.172451	0.133161	0.127367	0.117717
LOC111886706	0.504627	1.86765	0.486727	1.93104	3.18089
LOC111916985	0.997274	2.35676	1.79809	2.17687	2.51671
LOC111880429	1.1473	1.90863	3.03804	2.56963	2.52982
LOC111907576	0.0658647	0.282839	0.289956	0.234718	0.370594
LOC111889594	24.8973	74.1215	55.1535	102.858	102.006
LOC111889950	8.61805	22.7472	15.2717	18.3243	21.4735
LOC111905512	0	0.080422	0.00666067	0.077248	0.109418
LOC111896362	0.465162	1.19662	0.786945	1.05173	1.31409
LOC111887002	0.433855	0.996972	1.49983	1.7555	3.14688
LOC111902483	0.368862	0.605536	0.820459	0.76629	0.838211
LOC111887705	0.688033	1.54542	1.3802	1.19754	1.72951
LOC111891324	0.002779	0.079428	0.0496597	0.0979743	0.219543
LOC111917513	0.00846967	0.122088	0.121888	0.142552	0.04368
LOC111912268	0	0.100334	0.0636447	0.356297	0.0692553
LOC111909220	2.57263	4.1724	6.14319	5.35208	6.84426
LOC111914240	0.574108	0.885982	1.60572	1.36733	1.38031
LOC111880376	0	0.149309	0.0680497	0.087638	0.194871
LOC111904055	3.4187	5.61509	8.05855	7.0825	9.61521
LOC111876451	0.371152	0.977639	0.702106	1.07997	1.83462
LOC111891830	0.0545157	0.130193	0.198904	0.201258	0.201112
LOC111915366	0.875617	1.75791	2.53817	2.08512	2.56672
LOC111921415	2.63209	4.60592	7.13766	5.49184	7.86207
LOC111918065	0.666157	1.24784	1.54428	1.49502	1.75399
LOC111901384	1.12181	0.716877	0.524753	0.436762	0.472568
LOC111895261	1.62257	3.23156	4.68342	4.37677	4.53163
LOC111921383	0.100438	0.411235	0.391279	0.460012	0.436778
LOC111880061	0.100341	0.167445	0.318705	0.361781	0.45303
LOC111895744	0.0905303	1.65569	0.279737	1.2454	14.8637
LOC111897872	2.05486	3.17003	4.35055	4.20527	4.90133
LOC111897874	0.799517	2.78608	1.24541	2.20201	2.27584
LOC111883778	0.0161807	0.115821	0.169975	0.210738	0.154562
LOC111879908	1.56219	3.69468	3.10581	3.65009	3.44319
LOC111894472	3.42171	6.30543	1.4532	1.65419	1.35225
LOC111911865	0.123279	0.209806	0.552304	0.514368	0.569498
LOC111882721	0.17414	0.513025	0.769923	0.590123	0.832693
LOC111898052	0.71781	1.21906	1.70718	1.77028	1.99817
LOC111876265	0.759636	1.30634	1.81024	1.55925	1.8027
LOC111886902	0.0553157	0.219615	0.196321	0.268053	0.156894
LOC111908606	0.518927	0.884191	1.42715	1.04497	1.30025
LOC111903356	0.234196	0.593613	0.301714	0.622606	0.873116
LOC111903355	0.190861	0.509459	0.217316	0.489104	0.70871
LOC111899011	0.882325	2.62032	1.61482	2.36805	2.40773
LOC111876083	9.02601	1.37905	1.94361	1.76596	7.61462
LOC111911056	1.1821	0.545915	0.50949	0.77857	0.554595
LOC111909435	0.165991	0.43762	0.247295	0.800827	0.515271
LOC111893516	1.02751	1.6476	2.39176	2.1968	3.09739
LOC111885144	0.110692	0.487025	0.267214	0.335689	0.428503
LOC111886120	0.610662	1.24307	1.3856	1.71862	1.74306
LOC111917812	0.101454	0.151835	0.406986	0.384863	0.359697
LOC111908838	0.0717097	0.15615	0.252641	0.261585	0.249437
LOC111901681	0.143425	0.39761	1.00378	0.980636	1.74143
LOC111879553	2.99145	7.66247	5.06133	7.43673	8.67107
LOC111909946	2.54139	9.42785	5.19136	6.59692	7.24214
LOC111882528	4.10581	6.49549	9.86364	8.52923	10.0718
LOC111920080	4.00033	6.87933	9.8314	8.53691	11.0133
LOC111897176	0.0320837	0.311128	0.205992	0.29111	0.286734
LOC111895154	4.45623	6.96527	9.97372	9.51523	13.4516
LOC128127044	1.14373	4.14066	2.71845	3.06847	4.72544
LOC111916886	3.65048	9.10897	7.22467	7.89598	7.37584
LOC111892586	0	0.044104	0.109406	0.0835617	0.151121
LOC111896631	2.80032	6.25095	5.07518	5.94983	7.75415
LOC111906762	2.13113	2.70402	4.81416	5.06573	5.29924
LOC111904400	0.627935	1.54082	0.904661	1.37397	1.37162
LOC111911409	0.617493	1.36626	1.07801	1.45524	1.67408
LOC111886031	4.64436	6.4419	9.56283	9.5273	9.76434
LOC111901258	0	0.0568437	0.186614	0.208163	0.203239
LOC111902506	0.092298	0.302053	0.154177	0.601551	0.355254
LOC111890276	0.0648293	0.119956	0.230355	0.357315	0.476724
LOC111876231	0.0755183	0	0	0	0.0464627
LOC128126717	0	0.00712233	0.114595	0.0978403	0.233675
LOC111917987	1.25555	1.51161	2.90326	2.62977	2.65522
LOC111913888	0	0.0630977	0.0826503	0.092848	0.107251
LOC111905224	9.85143	5.53801	2.09801	1.83581	4.28704
LOC111905223	3.68773	2.0525	1.51244	1.40823	1.68037
LOC111887696	1.11956	0.512097	0.901807	0.489877	0.306892
LOC111904205	0.22264	0.732756	0.459706	0.767064	1.00366
LOC111889413	44.1049	113.005	76.3554	103.434	114.811
LOC111896885	0.47596	0.0989567	0.222458	0.137626	0.175275
LOC111890417	31.5504	70.7318	41.3472	73.7053	77.0882
LOC122195657	0.320634	0.591942	0.899845	0.811632	1.00766
LOC111878855	0.485315	0.249849	0.185348	0.145312	0.206647
LOC111916052	0.364923	0.940685	0.625898	0.942726	1.22235
LOC111886429	1.52275	0.315884	0.892991	0.611892	0.43014
LOC111877664	3.12884	1.68204	1.38085	1.40874	1.18866
LOC111890688	7.34418	4.66853	2.24992	2.8606	2.56163
LOC111893566	0	0.174431	0.104231	0.0975257	0.140515
LOC111912651	0.391009	0.764323	0.941423	0.935775	0.9505
LOC111877292	0.599434	1.26987	0.962619	1.28767	1.52549
LOC111893935	4.94932	8.57706	10.3103	9.9447	11.7327
LOC111889751	0.033045	0.300081	0.293785	0.436503	0.0707467
LOC111884937	3.32805	5.75225	7.6925	7.19496	9.94012
LOC111891151	0.177786	0	0	0	0
LOC111918642	5.52958	7.34625	12.0772	11.0888	12.0481
LOC111915592	2.37841	5.54195	4.1317	5.00659	5.81032
LOC111905835	0.830472	1.39069	2.41938	1.98445	2.3983
LOC111879618	0.429773	0.667433	1.0284	0.970812	1.19349
LOC111887525	0.277017	1.17849	0.811634	0.879018	0.753357
LOC111878438	6.69791	11.3451	16.2211	13.5872	15.21
LOC111892118	2.07665	5.59149	3.46686	4.47293	4.61439
LOC111885987	0.650608	1.2004	1.57079	1.4899	1.78598
LOC111898200	0.187037	1.35868	0.897893	0.522974	0.957334
LOC111906372	0.531363	0.923331	1.37596	1.40569	1.58921
LOC111876051	0.184661	0.443338	1.45343	1.02768	0.972558
LOC111887622	0.0569067	0.130212	0.284609	0.305934	0.281025
LOC111889918	0.023083	0.441756	0.226933	0.29111	0.319501
LOC111877203	0.0492317	0.417262	0.182733	0.460751	0.661452
LOC111909894	0.205592	0.685103	0.4485	0.48704	0.591254
LOC111887473	0.937911	2.83318	1.95783	2.70941	2.95308
LOC111919912	0.529011	0.809279	1.96045	1.43384	1.51982
LOC122197837	1.41929	3.09855	2.30059	3.67177	4.77533
LOC111916634	2.41314	6.76067	4.2984	5.22694	5.88618
LOC111910777	0.472176	0.325549	0.115465	0.0539203	0.144862
LOC111911272	2.26026	4.14798	5.72555	4.55867	5.87382
LOC111895133	1.28636	3.25066	2.49023	2.63464	2.71635
LOC111921287	1.13538	3.5457	2.02759	2.91862	2.30164
LOC111880709	9.62368	11.754	26.6815	26.7719	42.19
LOC128133210	0.112266	8.39549	5.33059	4.63017	9.03603
LOC111882236	2.95522	5.36989	6.82261	6.35396	7.94663
LOC111903698	3.44561	21.0854	5.66247	23.6401	13.8023
LOC111876689	1.4481	1.248	0.29279	0.330711	0.443063
LOC111904631	3.46472	7.92726	6.67602	9.67706	10.6542
LOC111906091	0.718318	0.4744	0.350042	0.269536	0.293049
LOC111891700	0.176097	0.969085	0.601004	0.682277	0.842156
LOC111921301	2.10956	2.67713	4.52555	4.91057	4.61853
LOC111892523	5.29546	9.09062	11.5449	11.0742	13.9756
LOC111901559	7.99685	21.145	15.8755	16.855	23.4306
LOC111912978	0.58073	1.69822	0.872637	1.46994	1.69315
LOC111881249	0.224452	0.285937	0.669845	0.582039	0.78886
LOC111916109	0.0874613	0.199796	0.479525	0.433033	0.54073
LOC111907369	4.59705	8.14869	10.0789	11.7136	15.1042
LOC111909659	1.07589	0.326844	1.54467	0.26243	0.046078
LOC111917783	1.43303	2.44964	3.701	3.3497	3.97126
LOC111913980	0.221227	0.362571	0.546242	0.48689	0.547927
LOC111880841	0.507725	0.913505	1.13158	1.05909	1.29182
LOC111889216	0.003619	0.0196513	0.0509027	0.142043	0.0560097
LOC111884246	0.064244	0.780227	0.270969	0.503431	0.594669
LOC122197318	0.506618	1.22417	1.6447	1.06039	1.29492
LOC111877172	0.201927	0.938256	0.859382	0.525194	1.14181
LOC111889359	0.10561	0.289618	0.432432	0.195559	0.409126
LOC111915881	5.06326	8.67906	11.4487	10.4106	12.7129
LOC111884956	3.35778	5.06941	8.06197	7.05556	8.46618
LOC111905403	0.0640063	0.319333	0.245672	0.291033	0.443938
LOC111906315	1.67834	2.77365	4.07402	3.70527	4.65027
LOC111919571	3.34708	2.74443	1.48698	1.48709	1.56743
LOC111895971	0.006781	0.0744913	0.137765	0.094975	0.149602
LOC111887686	0.616139	0.706093	1.77702	1.54404	1.51612
LOC111894988	0	0.00983467	0.0589643	0.00563	0.0334433
LOC111890404	6.88298	9.71315	16.1991	11.6422	23.421
LOC111878437	0.61021	1.38263	0.838672	1.20794	1.42558
LOC111881395	2.16569	6.1074	3.62461	3.59975	4.8484
LOC111909609	2.80886	3.18836	5.27152	7.02599	5.99449
LOC111905275	0.069374	0.201214	0.185638	0.211579	0.25209
LOC111908264	3.35951	4.79552	6.98504	5.80606	7.16138
LOC111917009	0.384426	1.94517	1.10813	1.66554	1.16594
LOC111911090	15.5275	25.9707	33.0186	27.93	35.8963
LOC111888090	0.41257	1.03603	0.784674	1.20419	1.01179
LOC111898469	0.13143	0.210637	0.439221	0.518044	0.320579
LOC111914235	0	0.0740603	0.268509	0.0968663	0.225453
LOC111921396	0.731316	0.316816	0.480785	0.423617	0.361481
LOC111880051	1.94706	2.93399	4.29875	3.54155	4.98757
LOC111904333	7.53037	30.7213	23.046	23.7773	33.8709
LOC111920866	0	0.125258	0.062796	0.0422427	0.12075
LOC111902163	0	0.442403	0.227487	0.057467	0.123516
LOC111898918	13.7041	9.85223	9.37199	6.70494	5.45835
LOC111907419	0.335384	0.560727	0.693295	0.534997	0.899695
LOC111877391	0.455069	0.223749	0.262035	0.175301	0.185786
LOC111912362	1.09497	1.55082	2.19056	2.03038	2.81686
LOC111879926	0	0	0.028815	0.00942167	0.0406557
LOC111899160	0.78194	2.49524	1.75068	1.74984	1.62679
LOC111896802	0.102785	0.0228577	0.041711	0	0
LOC111881725	0.079716	0	0.014999	0.0117023	0
LOC111920370	0.936546	1.07684	1.98618	1.35611	2.12597
LOC111906856	0.89582	0.977241	0.485822	0.136537	0.327952
LOC111900308	0.0944623	0.0321917	0	0.018739	0
LOC111917576	1.37097	3.111	2.22344	2.2353	3.1123
LOC111896534	0.633735	1.12996	1.26957	1.22826	1.52993
LOC111897919	4.55102	8.8127	7.7895	10.1706	10.4744
LOC111912132	1.52687	2.2089	2.66048	3.33496	3.27974
LOC111921213	0.31103	0.276785	0.661112	0.49573	0.709645
LOC111897765	0.493554	0.965224	0.631304	1.16315	1.26744
LOC111897766	0.3166	0.62484	0.472651	0.675386	0.802951
LOC111897769	6.17403	11.6835	12.0102	15.521	14.9839
LOC111882404	1.43936	2.35146	2.98349	3.02937	2.83466
LOC111909845	1.0046	2.10667	1.69295	1.91529	2.08766
LOC111892044	0.197786	0.392503	0.337788	0.746788	0.5121
LOC111891021	1.1942	3.63346	1.37952	4.36942	2.87671
LOC111878707	0	0.126025	0.0264777	0.022624	0.099644
LOC111880290	2.98392	4.60564	6.80292	5.82698	6.69448
LOC111882046	0.615545	2.1313	1.09033	1.38231	2.16501
LOC111918599	5.70056	7.52025	11.6226	10.5924	12.1157
LOC111918049	1.31524	1.88573	3.02917	2.41009	3.1839
LOC111916640	0.0515523	0.00899433	0.024339	0	0
LOC111882921	2.41164	3.28404	4.90527	4.52196	5.22985
LOC111917680	0.28405	0.203179	0.0968753	0.110501	0.0741897
LOC111906616	3.42588	5.05925	6.93157	6.58288	7.24363
LOC111893979	2.41229	3.81321	5.15035	4.30281	5.60255
LOC111904133	1.44221	2.42148	2.82517	3.07391	3.23835
LOC111908370	1.9445	2.94589	4.19868	3.38647	4.64866
LOC111915018	0.107977	0.270451	0.287357	0.164099	0.226592
LOC111882539	0.894112	1.1626	1.80814	1.54548	1.98855
LOC111920094	3.92469	6.14881	8.76035	6.41746	8.56663
LOC111898460	0.762372	1.63461	1.25069	1.30641	1.57631
LOC111895725	0.24498	0.436953	0.715285	0.622109	0.551106
LOC111902214	0.309458	0.612293	0.786076	0.57742	0.940893
LOC111879380	5.50532	8.89294	12.4884	10.4382	14.651
LOC111879384	1.0931	1.66829	2.34566	2.01634	2.42435
LOC111892476	4.007	6.37251	8.13876	7.19284	8.75679
LOC111918492	5.63644	11.4912	5.86981	11.5906	11.1561
LOC111911846	0.14307	0.24252	0.302473	0.340132	0.40406
LOC111897181	8.54256	5.61642	4.53449	3.0513	3.97676
LOC111912407	6.39725	13.1142	9.20797	11.8623	14.7965
LOC111905463	0.0585317	0.234628	0.122585	0.051521	0.290519
LOC111887547	0.550331	1.03343	1.35504	1.24705	1.47931
LOC111914108	2.74231	2.98328	6.65366	6.05302	5.30422
LOC111912231	0.320397	0.0764427	0.055461	0.0794507	0.179322
LOC111899891	0.522235	0.60788	1.30545	1.00526	1.43466
LOC111887714	0.0212757	0.0821907	0.142663	0.113614	0.135994
LOC111900418	4.37928	4.80467	10.4919	9.4202	7.40529
LOC111904411	0.862873	1.53433	2.21811	1.70026	2.84454
LOC111904419	4.03977	4.44847	2.25538	1.74534	1.73914
LOC111886022	4.32543	6.4293	10.091	8.07521	11.2247
LOC111912805	3.0057	5.11446	6.87103	5.65205	7.09559
LOC111901128	11.7991	14.635	15.934	23.8285	27.2323
LOC111880081	2.84858	5.3423	7.9148	5.34327	8.41923
LOC111879567	1.55532	3.21004	2.416	3.4708	2.47331
LOC128134156	1.88624	2.06184	2.07893	0.775399	0.678724
LOC111885223	0.132413	0.582597	0.361876	0.568626	0.481755
LOC111884831	0.481894	0.529723	0.0966793	0.166152	0.371517
LOC111902312	2.22593	4.87435	3.55616	4.289	5.07099
LOC111917528	1.38972	2.04659	3.25088	2.69174	3.46916
LOC111918601	3.64718	5.23668	7.34491	6.55176	7.50502
LOC111891844	0.0999847	0	0.076248	0	0.0163967
LOC111917069	4.69739	6.56253	9.59071	8.50051	9.8182
LOC111892753	0.613579	1.11675	0.948073	1.76846	1.93287
LOC111911035	0.157738	0.386301	0.217713	0.361271	0.266061
LOC111911033	6.70457	8.41616	13.4641	12.213	15.5379
LOC111910815	3.12847	5.29384	7.28593	6.00637	7.3043
LOC111884660	2.06709	3.13848	4.6024	3.67087	4.44532
LOC111884662	1.1515	2.13663	2.60034	1.95559	2.47926
LOC111891740	0	0.0375627	0.067819	0.0423677	0.090978
LOC111895039	0.179698	0.288217	0.160637	0.433853	0.481847
LOC111921505	7.37508	3.22838	8.50477	3.33932	4.15081
LOC111914060	1.35045	1.74499	2.94803	1.89244	2.7107
LOC111914063	0.259039	0.208254	0.596096	0.491951	0.751475
LOC111910489	1.00157	1.52247	2.03688	1.95369	2.73643
LOC111908749	3.52734	6.16683	7.63559	6.02327	7.67728
LOC111902806	0.900696	0.555945	0.339159	0.365371	0.569178
LOC111892930	1.48826	1.91148	3.43442	2.85712	3.45524
LOC111913222	8.79714	13.0003	15.4209	19.5893	20.0738
LOC111915832	1.74759	2.63482	3.71042	3.20792	3.74946
LOC111907577	0.147666	0.460367	0.21538	0.325663	0.463789
LOC111894694	3.99344	6.42312	8.87605	7.26701	9.40983
LOC111908857	0.439342	1.12555	1.32948	1.06426	1.38361
LOC111906986	2.43805	5.57987	3.79476	4.34799	5.1877
LOC111877659	0	0.0679053	0.0412077	0.0120603	0.0568363
LOC111890691	4.59661	3.19155	2.52556	1.94577	2.11943
LOC111913200	0	0.0789817	0.045899	0.083246	0.016145
LOC128126474	2.45542	1.77823	1.06452	1.25894	0.924497
LOC111880854	0.42107	0.711507	1.21032	1.02278	1.12123
LOC111894813	6.9882	4.62711	5.00069	2.50255	3.43537
LOC111888554	0.516935	0.923789	1.06859	0.929041	1.21259
LOC111902223	2.37574	5.5163	3.54144	4.71312	4.76852
LOC111899655	1.98617	3.698	5.04664	4.37298	4.55503
LOC111892380	1.23324	0.680557	0.648018	0.467237	0.423597
LOC111881993	1.34691	3.06577	1.69574	2.28621	4.15488
LOC111879930	2.23164	3.18429	4.78921	3.85138	5.1188
LOC111890507	0.690661	0.86416	1.42962	1.17193	1.40469
LOC111892618	0.330318	1.24063	0.657499	0.726884	0.937019
LOC111920924	4.74428	7.28339	7.07321	10.1434	12.8372
LOC111883807	1.1839	2.25428	3.09001	2.23714	3.043
LOC111882072	0.100186	0.146696	0	0	0.054299
LOC111893864	2.15511	3.7942	4.75785	3.70503	4.83759
LOC111881898	0.540827	0.729058	1.11171	0.879193	1.19294
LOC111901926	0.424657	1.19666	0.774518	0.998531	0.873134
LOC111901923	0.624138	1.42053	0.750909	1.26183	0.970276
LOC111904393	1.20515	2.54017	1.98668	2.38191	2.46873
LOC111913326	0.139419	0	0	0.00364633	0.0252463
LOC111920397	0.336063	0.613229	0.930247	0.649109	0.921478
LOC111905415	0.599795	0.135196	0.124578	1.11106	0.995368
LOC111888187	0.17273	0.350494	0.330232	0.382335	0.400543
LOC111876251	0.575184	1.46855	0.927784	1.08071	1.53506
LOC128132984	0.138711	0.802398	0.578482	0.38367	0.696478
LOC111891195	5.47419	6.87633	11.2079	10.2616	11.6167
LOC111891283	0.28262	0.706412	0.556819	0.729912	0.809899
LOC111914051	2.56983	1.89187	6.44963	3.89101	5.93915
LOC111911706	0.759457	0.430833	0.337459	0.586031	0.349015
LOC111900546	0.325198	0.140087	0.019089	0.147282	0.0639087
LOC111894501	1.00947	2.07063	2.76205	2.00902	2.64523
LOC111889802	0.297601	0.54411	0.53977	0.76533	0.779974
LOC111905614	2.16466	2.72753	4.58915	3.47154	4.76647
LOC111879472	0.105945	0.223526	0.276591	0.221672	0.339037
LOC111879477	0.846919	0.380498	0.6036	0.620917	0.389313
LOC111877729	1.18038	1.66181	2.4615	1.82915	2.44817
LOC111891834	2.28323	3.63499	4.28383	4.65363	4.76725
LOC111895069	5.89077	8.11603	12.2209	9.2924	12.47
LOC111919070	1.13255	2.16105	2.91234	2.33155	2.76145
LOC111904150	4.3056	6.79234	9.31068	7.79179	9.38278
LOC111895267	0.258367	0.496726	0.8572	0.538134	0.747629
LOC111920552	2.13186	4.52696	3.18152	3.86697	4.70717
LOC111887873	0.271328	0.732853	0.350777	0.466575	0.738182
LOC111901418	4.50689	8.54299	11.9397	9.85679	13.4859
LOC111890477	0.119261	0.15749	0.231515	0.407432	0.369005
LOC111897129	0.483973	0.837103	1.37477	0.989424	1.1366
LOC111877418	4.65416	9.79061	7.09278	6.77432	9.89389
LOC111887933	27.4766	51.5768	52.3833	58.4956	83.6654
LOC111885306	0.69481	0.365162	0.232341	0.110193	0.319202
LOC111890531	0.446112	0.157063	0.333072	0.221627	0.25214
LOC111881548	2.89729	4.48995	7.20569	6.41907	3.54009
LOC111884073	0.24887	0.256834	0.21312	0.0405033	0.069018
LOC111884916	0.565896	0.925216	1.18065	2.04793	1.90167
LOC111889256	0.165707	0.29347	0.392816	0.265579	0.379315
LOC111902270	1.24006	2.83217	3.01922	2.82252	3.46985
LOC111903609	3.40533	4.78687	6.87697	5.76942	7.58405
LOC111901113	1.78706	3.20818	4.19322	2.75519	5.17792
LOC111919982	0.204285	0.3176	0.298903	0.48593	0.657092
LOC111911864	0.087194	0.025638	0.0321953	0	0
LOC111876728	0.167554	0.261642	0.428218	0.379933	0.488513
LOC111918101	0.0196803	0.0938107	0.144031	0.085039	0.114382
LOC111884032	1.34751	1.14529	0.629446	1.14762	0.541091
LOC122194486	1.14353	2.44405	2.18764	2.26855	2.5097
LOC111912253	0.89113	1.67949	0.114789	0.05692	0.671373
LOC111882021	0.251251	0.0762123	0.07779	0.0750077	0
LOC111877680	0.541399	0.827134	1.15577	0.893886	1.47147
LOC111906738	0	0.007567	0.044455	0.0118387	0.0350807
LOC111887313	0	0.0448103	0.0512233	0	0.0195027
LOC111909216	2.81432	4.04879	6.05339	4.68623	6.40622
LOC111892746	0.309979	0.372467	1.74185	1.00795	0.96888
LOC111902558	0.126892	0.583465	0.279511	0.220171	0.391165
LOC111902552	0.524214	0.248904	0.549615	0.154428	0.117172
LOC111876695	2.87157	2.92175	1.39311	1.66053	1.02755
LOC111904645	1.78808	3.15142	3.76174	3.63767	3.54817
LOC111908190	3.22582	4.20596	6.79281	6.15988	7.03046
LOC111913545	0.473733	0.590474	1.04458	0.886057	0.974202
LOC111919533	5.33204	7.5462	11.7816	8.31252	11.6043
LOC111898619	14.5676	22.723	31.735	26.5633	33.2192
LOC111905278	2.74526	5.16077	7.03964	5.02696	5.96899
LOC111877926	3.83995	7.69737	6.27685	7.01211	8.85272
LOC111918586	0.508666	0.481947	0.0778963	0.213243	0.08399
LOC111904951	8.2814	5.71549	2.98934	5.35675	3.64967
LOC111896746	0.405371	0.681524	0.856863	0.633031	0.85476
LOC111908092	2.24564	3.82142	4.90774	4.34496	4.89012
LOC111918219	1.09054	1.67812	2.3166	1.98256	2.40287
LOC111887453	1.82901	2.55789	4.41009	3.40538	4.78469
LOC111904371	1.38664	2.50249	3.19992	2.86528	3.56888
LOC111883723	0.463735	0.74843	0.825074	1.08252	1.34932
LOC111889607	6.28046	11.2347	9.42691	20.5889	12.9591
LOC111911324	2.04234	3.703	4.11748	3.72968	4.9673
LOC122194929	0.378254	0.740388	1.21548	1.10566	0.749026
LOC111921146	1.27012	1.63918	2.75584	2.48545	3.59431
LOC111893101	0.171364	0.344475	0.456754	0.510314	0.492438
LOC111887643	0.258022	0.40725	0.598768	0.588777	0.809824
LOC111900511	3.09023	6.07567	5.80619	6.26105	7.32247
LOC111916615	1.77034	3.58745	2.25423	3.05494	4.59142
LOC111916617	2.12157	4.3354	2.69265	3.80143	5.49268
LOC111901442	0.461964	1.05479	0.459087	0.997652	1.15742
LOC111901942	5.42724	7.33507	10.4172	13.0993	12.6055
LOC111876334	6.54724	4.14952	2.65134	4.05826	2.05721
LOC111899831	0.432891	0.532952	0.868153	0.723719	0.936534
LOC111901768	0.27894	0.324263	0.789673	1.08647	1.35988
LOC111912993	0.256964	0.758467	0.453357	0.557729	0.752189
LOC111896635	1.44592	3.6946	2.64801	2.767	3.96693
LOC111886950	0.504376	1.0492	0.748026	1.22868	1.23364
LOC111892988	0.400392	0.662847	0.883017	0.808419	0.955993
LOC111878037	0.0864737	0.254362	0.0954613	0.646792	1.26136
LOC111905151	1.31159	0.427255	1.28418	0.910888	0.332837
LOC111917129	1.75964	3.18804	2.99351	3.85052	4.84349
LOC111913932	0.60398	0.862082	1.20681	1.21461	1.36975
LOC111920004	0.941969	1.45323	2.06643	1.73805	1.96494
LOC111903853	0.0741493	0.243507	0.340173	0.251132	0.544646
LOC111881157	4.38127	7.09769	8.19902	8.90368	10.5732
LOC111881158	0.462451	0.831702	1.19883	0.845552	1.2704
LOC122196382	0.175073	0.432772	0.565547	0.529257	0.358569
LOC111898394	0.318212	0.741892	0.768756	0.946984	1.17275
LOC122194435	5.48341	11.4202	9.15022	9.10957	12.0879
LOC111911970	4.11201	5.82648	8.35533	6.72205	9.09471
LOC111911391	1.75394	2.76896	4.61727	2.60538	5.87439
LOC111905626	0.0691077	0.217096	0.20983	0.174225	0.281736
LOC111898986	0.241954	1.06179	0.454743	1.26874	0.662342
LOC111890606	3.80513	8.02048	12.1067	9.53204	13.2947
LOC111900705	0.234562	0.564164	0.304316	0.493914	0.731345
LOC111906594	2.80381	4.05577	5.65358	4.97222	6.16797
LOC111878919	0.0883317	0.159445	0.217442	0.197682	0.246256
LOC111888128	6.08074	8.83327	12.5512	10.9461	13.0292
LOC111875988	0.356414	0.536805	0.632907	0.983001	1.1234
LOC111886170	0.204155	0.253563	0.731187	0.43317	0.784613
LOC111916050	0.77558	2.06444	1.53267	1.48747	2.03741
LOC111917013	0.499854	1.14199	0.835054	0.806224	1.12725
LOC111898847	2.59334	4.16978	5.25374	4.86353	5.90126
LOC111889026	0.870902	2.24073	1.91567	2.1744	3.05482
LOC111889027	0.541366	1.04937	1.20911	0.987395	1.1624
LOC111910891	5.04579	8.98868	7.86451	10.866	11.6872
LOC111890689	2.84502	2.47543	0.795617	1.52995	1.38275
LOC111893560	2.11093	3.14664	4.6082	3.67049	4.48284
LOC111912658	2.96431	4.27821	6.12639	4.94461	6.00405
LOC111901473	1.43652	1.89101	3.17885	2.56555	3.12276
LOC111885135	0.669722	1.16944	1.13296	1.45743	1.43775
LOC111878456	4.41526	3.24615	2.10259	2.31559	1.90075
LOC111911809	2.31407	3.0137	4.80882	3.53017	5.65146
LOC111919985	1.70536	3.5002	3.24382	3.35655	3.85779
LOC111903203	0.0560937	0.0727217	0.056597	0.3727	0.368828
LOC111905312	0.33446	1.76819	0.922576	0.923401	1.72049
LOC111883050	0.535442	0.995901	1.18924	0.999026	1.36346
LOC111909179	0.183589	0.418167	0.480441	0.371602	0.47558
LOC111911451	0.766216	1.45894	1.8287	1.76495	1.69486
LOC111912376	1.21951	2.7168	3.27761	2.47737	3.54862
LOC111910442	1.45367	3.5995	2.95723	2.66713	3.7686
LOC111894279	1.89313	3.78806	3.54298	3.60669	4.83478
LOC111899172	0.840573	0.522558	0.312656	0.294917	0.482866
LOC111908392	0	0.10921	0.00979367	0.0844453	0.0509543
LOC111900668	1.01878	2.13469	1.51302	2.56622	3.03681
LOC111892318	0.86517	1.2841	1.7316	1.85955	2.96976
LOC111890205	0.567177	1.09384	0.585616	1.34035	1.28582
LOC111889334	0.116692	0.247323	0.368065	0.196669	0.356319
LOC128126475	11.606	8.45661	4.762	6.56725	4.13504
LOC111900859	0.0569287	0.27319	0.111142	0.1922	0.259396
LOC111888858	3.50869	5.06676	5.51377	13.4831	8.32621
LOC111890592	15.9083	23.4555	32.2969	27.3503	33.771
LOC111918644	0.452521	1.16609	0.794526	0.752095	1.36242
LOC111891884	1.81227	3.53334	3.16652	3.75282	4.50263
LOC111902746	3.73971	5.91577	8.19685	6.42046	8.63423
LOC111881803	1.4441	2.52341	3.09839	2.75031	3.41365
LOC111891290	0.0452813	0.193593	0.116648	0.134031	0.282394
LOC111888232	2.13199	3.36949	4.5436	3.79562	4.82679
LOC111908545	6.64022	10.0065	13.7728	11.8671	14.8631
LOC111896898	0.53164	1.25054	0.384621	0.632299	1.3435
LOC111921208	0.0693147	0.157543	0.25683	0.088932	0.318465
LOC111904046	1.49303	1.75424	3.60387	3.73958	2.96393
LOC111906376	3.70584	8.64582	5.11126	6.70692	7.9775
LOC111883399	4.11376	10.3098	6.43763	7.24037	9.22077
LOC111884623	0.0356747	0.119854	0.069873	0.165424	0.392965
LOC111884625	1.68779	2.96145	3.79001	2.91592	3.62767
LOC111877907	2.71585	5.46412	6.48864	5.47058	7.44758
LOC111884398	0.266917	0.699342	0.61096	0.711852	0.544845
LOC111885838	0.0605373	0.241316	0.589903	0.193349	0.189414
LOC111913454	2.37738	5.26744	3.33598	3.95131	5.31031
LOC111896999	1.29034	1.86216	2.69073	2.17508	2.72789
LOC111896994	1.61417	2.74187	4.14907	2.93388	3.57824
LOC111903231	0.349991	0.0789463	0.134647	0	0.196007
LOC111909664	0.0141187	0.2415	0.705799	0	0
LOC111913854	2.55883	4.05404	5.59676	4.0147	5.57017
LOC111908951	1.56501	2.385	3.44476	2.72174	3.1871
LOC111912063	1.29016	2.07465	2.64568	2.21885	2.79325
LOC111914195	0.507057	0.611482	1.64254	1.0826	0.73367
LOC111880206	1.75186	2.81546	3.69275	3.4078	3.86767
LOC111881555	0.353755	0.70012	0.54791	0.773548	0.810435
LOC111893697	3.82893	7.87702	8.95677	6.78718	8.76327
LOC111896409	0.004722	0	0.16201	0.141712	0.0198997
LOC111919380	6.26951	10.7258	14.1444	11.9147	15.4365
LOC111901102	0	0.00793467	0.0544613	0.00804567	0.125289
LOC111920354	0.0230373	0.240508	0.199059	0.107598	0.349212
LOC111901745	0.292274	0	0.097968	0.082566	0.0226167
LOC111885977	0.495932	1.06914	0.993267	1.49592	2.23115
LOC111890091	0.092214	0.290198	0.166723	0.248289	0.45474
LOC111896655	8.04255	10.619	16.0315	17.0304	16.2474
LOC111884088	0.762072	0.762946	1.97217	1.58946	1.34111
LOC111908675	32.2268	58.7948	43.8853	69.0872	65.6419
LOC111906701	2.18584	6.90181	3.1161	3.731	5.39229
LOC111906707	5.42696	8.4352	12.2683	10.1862	11.371
LOC111898912	0.203188	0.0682243	0.027642	0.133432	0
LOC111918885	0.590948	1.77851	1.19544	1.39835	1.8812
LOC111882585	2.23223	3.3375	4.94984	4.08873	5.46185
LOC111882588	3.87628	8.02462	6.8748	6.24932	8.78365
LOC111898499	0.605339	1.14842	1.23633	1.47244	1.57231
LOC111877860	2.82426	4.13318	6.0079	4.62261	5.71353
LOC111910637	0.0289247	0.2167	0.109114	0.0805917	0.15305
LOC111919755	0.390907	0.632011	0.855552	0.83677	0.805073
LOC111916913	18.6566	28.5727	38.8136	33.772	40.4456
LOC111917502	0.05529	0.125535	0.300928	0.277154	0.233771
LOC111889810	1.94383	3.22063	5.16008	3.80817	4.67559
LOC111876213	2.53064	5.86871	4.49512	5.31932	5.04677
LOC111876218	1.23525	3.08603	2.22477	2.67903	3.07456
LOC111877762	0.279668	0.0424233	0.199847	0.0542807	0.174382
LOC111910393	1.87704	3.21147	4.18189	3.37798	4.39719
LOC111883103	0.205719	0.287558	0.468715	0.373394	0.496294
LOC111890979	4.1634	3.08731	4.27332	1.85137	1.63653
LOC111900500	1.07111	1.2699	2.15552	2.97825	2.08891
LOC111902813	0.017587	0.038847	0.0948393	0.301629	0.225288
LOC111891785	2.84747	5.81128	5.02445	4.89093	6.28442
LOC111913460	0.381864	0.540933	1.0384	0.785308	0.985374
LOC111883734	2.32454	6.73935	4.24516	5.14614	4.64782
LOC111884046	0.0314767	0.1869	0.22901	0.21824	0.19359
LOC111888884	0.30677	0.907983	0.615602	0.730241	1.33777
LOC111920768	6.49399	11.247	11.1594	14.7531	22.269
LOC111909195	3.69333	5.84248	8.54294	6.87124	8.55852
LOC128132818	2.01818	3.99764	3.11417	4.24063	4.21102
LOC111901153	0	0.043052	0.0713907	9.45244	0.348555
LOC111914281	3.76108	6.3115	6.61861	7.67355	9.02791
LOC111884244	0.165256	1.34459	0.569934	0.60529	0.992137
LOC111898518	0.12237	0.170305	0.231887	0.350744	0.442282
LOC111891137	0.31185	0.768145	0.31541	0.627221	0.783528
LOC111909355	1.28908	1.77293	2.39477	3.20674	5.08525
LOC111915292	0.592636	0.920369	1.25719	1.23107	1.00945
LOC111894086	2.01635	3.05358	4.43753	3.44306	5.05585
LOC111916662	16.3639	10.7256	9.14169	6.84774	7.19753
LOC111905146	3.40221	4.78436	7.38748	6.3641	8.04364
LOC111893857	1.15192	1.71538	2.18079	2.41728	3.15006
LOC111915883	1.10204	0.993452	2.71976	2.3358	0.972488
LOC111903396	4.23108	8.90797	8.1737	8.2516	10.4537
LOC111918786	0.687441	2.11822	1.25019	1.13711	1.68909
LOC111896799	2.73032	3.95884	5.54957	4.61012	5.84448
LOC111920387	0.515618	0.111564	0.311741	0.271079	0.196964
LOC111905407	0.093499	0.16683	0.275063	0.168165	0.294705
LOC111888198	0.236483	0.565723	0.615714	0.484371	0.51274
LOC111880697	2.05501	2.68356	3.96938	4.36245	4.34584
LOC111881125	0.135078	0.379245	0.26666	0.385175	0.280676
LOC111907824	0.136854	0.741687	0.149011	0.0820517	0.616002
LOC111888834	0.703252	0.976607	1.5456	1.19651	1.7388
LOC111906889	0.00568767	0.0313113	0.063964	0.0786487	0.0375187
LOC111919576	1.7411	3.66038	1.97688	2.05391	3.588
LOC111911011	0.155914	1.3221	0.543464	0.469759	0.834835
LOC111887359	0.954033	1.48568	1.98831	1.43552	1.98129
LOC128128187	0.391561	0.032129	0	0	0.142319
LOC111892701	2.19655	2.12411	4.39427	4.68748	4.24484
LOC111915397	2.28866	4.94136	4.87932	4.2317	5.74827
LOC111883138	0.516818	1.6159	0.873892	1.13475	1.98169
LOC111884484	0.21195	0.615901	0.517305	0.762007	0.950124
LOC111883915	0.437042	0.886331	0.901735	0.768618	0.914172
LOC111878274	2.33688	3.48941	5.08807	4.50105	5.3137
LOC111880972	0.0976847	0.052342	0	0.016304	0.012151
LOC111914238	0.428105	0.760841	0.627494	0.837163	1.49183
LOC111881438	2.91212	4.00708	4.94435	4.82904	6.22183
LOC111876996	0.197091	0.495008	0.413806	0.347546	0.686532
LOC111905943	0.522762	0.888037	0.812504	0.657621	1.15766
LOC111907516	0.660609	0.689491	1.30676	0.866218	2.37329
LOC111916062	22.1597	39.713	42.6607	45.1283	44.1353
LOC111890880	2.6166	3.74763	4.02505	4.47081	6.49335
LOC111890887	0.14765	0.316676	0.474457	0.212065	0.554921
LOC111911092	0.19785	0.42371	0.417365	0.290922	0.515624
LOC128132266	0	0	0	0.176145	0.157988
LOC128132265	2.69409	5.46733	4.64962	4.55314	5.04851
LOC111880939	3.5276	5.06977	5.88369	6.24094	7.51466
LOC111898118	0.70846	1.19634	1.22328	1.20985	2.54477
LOC111889933	2.034	2.80757	3.90616	3.24833	4.56686
LOC111889934	0.163284	0.168061	0.188684	0.20312	0.58222
LOC111918090	0.932292	1.71863	1.72507	1.49856	2.04878
LOC111893553	0.646849	1.00617	1.28834	1.01797	1.41592
LOC111919324	0.0279453	0.226958	0.0536117	0.318916	0.120582
LOC111919326	6.4119	5.15956	4.11742	4.12268	2.8707
LOC122198293	0.0744713	0.109397	0.217259	0.130769	0.184336
LOC111894129	2.06207	2.9843	4.1424	3.4271	3.73648
LOC111921395	0.051833	0.11113	0.161854	0.103839	0.17737
LOC111882561	0.144971	0.487572	0.255854	0.203185	0.404435
LOC111878141	0.867528	1.33525	2.19002	1.1616	1.74326
LOC111878140	19.5859	28.5882	34.4884	34.6115	39.8831
LOC111889485	0.0188833	0.152671	0.059476	0.0584373	0.262724
LOC111885812	0.607898	1.27379	1.44726	1.01778	1.21334
LOC111887410	20.8467	23.2091	39.2599	27.7978	51.2044
LOC111907910	0.665424	1.45911	1.0065	1.1863	1.86813
LOC111892425	0.780707	0.379714	0.664621	0.546632	0.522978
LOC111896426	0.259609	0.400328	0.47712	0.430613	0.571109
LOC111897444	0.345185	0.515422	0.702949	0.675929	0.951624
LOC111912453	1.39553	1.83213	2.13421	2.14241	3.19262
LOC111912456	1.371	1.00508	0.986665	0.620511	1.52658
LOC111889394	4.46916	10.93	3.22334	4.08064	2.73223
LOC111899949	0.030471	0.0976453	0.232265	0.139568	0.0614923
LOC111903216	0.118708	0.215514	0.382248	0.255615	0.403365
LOC111904233	0.688632	0.556114	1.55787	1.12454	0.855253
LOC111879179	1.16236	1.1727	2.52537	2.03374	1.35637
LOC111877403	0.0119587	0.0775907	0.0848043	0.0518477	0.115001
LOC111882153	0.354299	0.60879	0.699079	0.684407	0.759813
LOC111879914	0.153842	0.277994	0.305515	0.292161	0.738508
LOC111877180	0.093892	0.188473	0.144895	0.154806	0.266665
LOC111883406	1.24706	1.684	2.29674	2.11259	2.62327
LOC122194965	0.0828657	0.230157	0.244724	0.118392	0.578028
LOC111918948	2.65482	1.25674	2.45616	2.39752	1.91768
LOC111891654	1.18217	0.169765	0.792013	0.443846	0.435336
LOC111920276	0.302161	0.444189	0.339844	0.593489	0.975276
LOC111914467	2.68935	3.10886	4.65162	4.95053	6.14751
LOC111914466	0.6375	0.325478	0.359928	0.182622	0.434667
LOC111915730	0.222823	0.169808	0.195092	0.137725	0.0600407
LOC111883047	4.10492	11.781	9.66415	10.5272	9.91676
LOC111893008	5.15483	4.40471	9.50197	6.89605	12.0761
LOC111916657	0.027501	0.0946823	0.0808357	0.072748	0.141848
LOC111908347	1.22439	1.45144	2.10138	1.96441	3.0908
LOC111912623	0.638236	0.280846	0.214581	0.256362	0.204693
LOC111913973	4.57315	6.63235	9.55718	7.24855	8.8411
LOC111895831	0.401518	0.706516	0.702153	0.759567	1.17703
LOC111895839	0.973962	1.70821	2.15959	1.83546	1.85272
LOC111917585	0.668812	0.97019	1.09978	1.05081	1.37667
LOC111896112	0.924036	0.694363	1.06028	1.2756	2.18136
LOC111910459	0.812893	0.780314	1.71257	1.561	2.21424
LOC111881727	0.108553	0.417894	0.279547	0.266885	0.272463
LOC111889262	0.0716637	0.212665	0.180646	0.172419	0.274786
LOC111898788	20.0728	29.5667	35.7779	35.5973	44.3394
LOC111887490	2.08037	4.63418	3.63184	3.21916	4.04157
LOC111879513	0.0263447	0.05386	0.128453	1.46769	0.05622
LOC111879510	4.48267	6.01926	7.94124	7.80262	10.0447
LOC111901298	1.06217	0.726204	0.634688	0.815622	0.453139
LOC111906557	0.212496	0.0768473	0.166219	0.0569947	0.15799
LOC111915187	0.562469	1.63172	1.02505	0.698664	1.25549
LOC111914751	0.0651283	0.0445567	0.083456	0.015117	0.04751
LOC111914756	0.09155	0.0970463	0.137909	0.269161	0.233767
LOC128132314	0.301767	0.274543	0.331556	0.0486167	0.214295
LOC111878626	2.36363	3.05983	4.54135	3.8003	5.14192
LOC111880391	2.66884	5.08125	4.90317	5.61665	4.19524
LOC111889875	0.214094	0.289226	0.195958	0.0396823	0.152671
LOC111889874	0.964706	1.69282	2.20855	1.37241	1.65986
LOC111906143	12.1229	14.9801	18.5675	18.2178	25.1209
LOC111907814	1.48463	2.23744	3.37594	2.40601	2.62699
LOC111909509	1.31693	3.07829	2.26007	2.09187	2.07221
LOC111907033	0.126074	0.236407	0.429784	0.298081	0.332265
LOC111911682	2.59883	1.04269	2.33298	1.62343	2.15406
LOC111904824	2.11051	1.39489	1.42162	1.16012	0.708135
LOC111904823	3.31992	1.76236	2.97435	1.98967	1.46664
LOC111898782	3.37201	2.48137	6.92259	3.06705	3.10159
LOC111879788	0.978446	1.53149	1.75047	1.61521	2.00431
LOC111902751	0.722949	1.55517	1.00311	1.11699	0.810717
LOC111899275	0.78481	0.920154	1.12307	0.943766	1.79938
LOC111883439	0.0571747	0.15053	0.146875	0.12004	0.196973
LOC111920750	0.32111	0.494406	0.498426	0.56581	0.697095
LOC111907135	0.752364	1.40125	1.57252	1.31415	1.91035
LOC111917980	0.0395013	0.137097	0.177952	0.230035	0.311606
LOC111891513	0.889081	1.38406	1.73479	1.5861	1.82703
LOC111890645	1.73666	1.8653	4.32881	1.88176	2.38454
LOC111897917	2.08998	1.80016	1.96751	2.20487	0.985556
LOC111920049	0.474469	0.266125	0.186775	0.254232	0.226704
LOC111892735	21.4003	46.4189	34.5707	33.8017	38.8721
LOC111890303	0.524861	0.580312	0.711917	0.859551	1.09059
LOC111902545	1.37649	2.45739	3.87368	2.7409	3.15749
LOC111916111	0.422288	0.691066	0.60231	0.713771	0.857781
LOC111897659	0.417214	0.365682	0.272959	0.1958	0.370787
LOC111917392	0.209191	0.305784	0.436742	0.328925	0.332877
LOC111919481	1.31455	1.75147	4.91075	2.2305	2.27897
LOC128133043	0.262046	0.117412	0.124468	0.0395153	0.119201
LOC111899008	0.182742	0.123325	0.183594	7.48396	0.424107
LOC111903090	0.687704	0.759874	0.360066	0.285961	0.423967
LOC111905674	0.240018	0.323256	0.534235	0.319028	0.433048
LOC111876948	5.25754	7.00054	9.76506	7.90225	14.8607
LOC111913574	1.36242	1.48627	1.87529	2.17974	2.75249
LOC111919526	0.127739	0.0196423	0.510292	0.274219	0.371483
LOC111921470	5.92086	5.24754	9.62226	9.6783	14.8746
LOC111911845	1.14991	1.26804	1.87027	2.19532	3.13233
LOC122196443	0	0.424406	0.798274	0	1.23989
LOC111878702	0.009596	0.0685983	0.122451	0.0417553	0.0701753
LOC111896028	0.969675	1.37692	2.00248	1.51205	2.37881
LOC111876079	17.4771	28.0172	37.7493	30.3854	32.4615
LOC111877933	0.330736	0.471649	0.136222	0.620973	0.732225
LOC111877939	6.47216	8.43122	10.7378	9.18623	13.9764
LOC111901633	0.562505	0.727811	0.369678	0.253744	0.641016
LOC111916686	2.78782	4.31158	4.46898	4.53459	5.76978
LOC111914599	0.90945	0.896646	2.13058	1.81943	1.85134
LOC111887859	0.025779	0.016504	0.0162547	1.31664	0.105032
LOC111901439	0.559551	0.238007	0.307494	0.445097	0.632669
LOC111902831	26.7506	29.3259	55.6337	51.7811	53.0386
LOC111902830	228.661	253.083	414.017	382.967	493.501
LOC111890458	0.402191	0.334066	0.259168	0.0137013	0.384903
LOC111915132	2.30704	4.02493	3.41089	3.66174	4.72003
LOC111880470	0.508208	0.628237	0.874257	0.83315	1.07738
LOC111902974	0.118373	0.064146	0.345396	0.13007	0.628989
LOC111913840	0.991814	1.45406	1.73883	1.51797	2.00071
LOC111908926	0.0396113	0.213638	0.160453	0.140638	0.305506
LOC111893974	4.47457	6.56204	8.39546	8.40439	9.10069
LOC111895984	2.70633	5.08924	5.3335	4.92416	6.1465
LOC111921158	0.506548	0.558424	0.791387	0.839097	1.15857
LOC111893115	44.2419	91.4694	36.6016	44.2649	32.5536
LOC111897601	0.229586	0.323532	0.581978	0.392585	0.515235
LOC111892642	0.312071	0.418431	0.525935	0.544767	0.730549
LOC111880210	1.62982	1.7685	3.5695	3.03158	2.47057
LOC111880211	0.494304	0.491734	0.69822	0.661587	1.07244
LOC111888048	4.6128	7.07087	7.84381	8.1003	9.26277
LOC111903163	5.76969	9.8265	12.4623	9.05304	12.4533
LOC111886302	0.533624	0.46173	0.284704	0.700639	1.22515
LOC111902437	1.23911	1.91983	1.86976	2.21774	3.42306
LOC111906426	0.7224	1.60678	0.679833	1.35788	0.451565
LOC111910763	0.005554	0.042785	0.0510457	0.029906	0.070072
LOC111911494	0.546679	1.06947	1.13734	0.926307	1.65396
LOC111921916	0.198604	0.120007	0.112544	0.0895073	0.007484
LOC128128472	0.160273	0.362189	0.591365	0.278518	0.406579
LOC111913134	0.088789	0.075629	0.172406	0.112978	0
LOC111899138	0.219934	0.216129	0.44025	0.331173	0.592923
LOC111901952	0.177709	0.287948	0.310869	0.314659	0.474105
LOC111916396	0.621556	0.802641	0.969364	0.864091	1.56148
LOC111878479	0.875012	1.25796	1.32637	1.30554	2.50298
LOC111917441	0.0237863	0.0467353	0.00464533	0.0162733	0.149805
LOC111910137	0.0185117	0.016752	0.0892243	0.132028	0.34565
LOC111893407	2.31774	3.79932	4.52314	4.33539	5.09342
LOC111893406	1.31564	1.48424	2.59293	2.3315	3.63406
LOC111912400	3.1354	2.73099	4.57742	3.77557	7.65518
LOC111912405	44.3818	70.2792	67.28	67.3386	89.2778
LOC111898572	14.0163	16.7879	16.4847	17.6757	29.1032
LOC111875940	0.717192	1.00926	1.28338	1.34676	1.65193
LOC111896816	0.282181	0.787804	0.218562	0.700231	1.16663
LOC111878670	0.432056	0.180117	0.0870083	0.182489	0.186094
LOC111901777	0	0.0664433	0.120706	0.0146843	0.016262
LOC111899302	0.432418	0.693303	1.02336	0.89515	0.702558
LOC122197336	0.441613	0.606876	0.180624	0.364607	0.306658
LOC111888421	0	0.007418	0.0213283	0.0690147	0
LOC111903049	2.61209	4.04147	5.42384	4.36022	5.12139
LOC111906171	0.0982093	0.133585	0.290677	0.0880893	0.16042
LOC111904559	0	0.0144243	0.0524797	0.0213447	0.00713133
LOC111894645	0.758986	0.470198	0.310251	0.419447	0.552232
LOC111905937	1.55032	2.62468	2.69013	2.6968	3.13852
LOC111903478	1.82815	3.07051	3.60082	3.23359	6.2952
LOC111900417	4.08195	6.07529	6.69847	6.69011	9.01963
LOC111907149	0.0782937	0.138091	0.203404	0.145908	0.178122
LOC111917978	0.149851	0.157494	0.355465	0.189308	0.867813
LOC111912339	0.609475	0.647352	1.07796	0.966466	1.22471
LOC111910403	0.0860207	0.00961067	0.033828	0.022879	0.070468
LOC111910406	1.36438	1.71297	2.48022	2.03693	2.81569
LOC111884350	0	0.219668	0.071607	0.0973977	0.0242193
LOC111883976	1.90578	2.81288	3.06222	3.10942	4.00275
LOC111909075	0.55972	0.886841	1.24779	1.05474	1.86217
LOC111916162	0.15248	0.189139	0.387564	0.280984	0.940012
LOC111897279	1.53657	2.11898	3.43159	2.42912	2.93993
LOC111911593	3.59753	8.27636	4.94371	6.17365	5.52765
LOC111879370	0.092923	0.144705	0.394498	0.325719	0.178551
LOC111915456	5.45012	7.58826	10.0894	9.59285	11.1497
LOC128125902	0.117733	0.313981	0.295776	0.358634	0.503222
LOC128128530	0.22712	0.222595	1.01826	0.735861	1.54139
LOC111890242	0.08765	0.102295	0.286705	0.186446	0.296685
LOC111897737	3.7774	4.80741	6.4298	6.57114	7.59469
LOC111880322	0.914196	1.55333	0.894577	1.63749	2.30193
LOC111884832	1.07249	1.42483	0.475774	0.77914	1.07303
LOC111898383	0.504152	0.682622	0.875915	1.04368	1.53852
LOC111898382	0.108563	0.540817	0.32683	0.203966	0.284823
LOC111900024	0.102	0.216188	0.164667	0.300468	0.188205
LOC111881492	7.09422	14.4613	10.7951	10.6234	13.5798
LOC111876204	3.81154	4.99831	5.15315	6.4399	8.81135
LOC111876205	2.35253	4.18054	4.09598	4.41032	5.24213
LOC111902318	0.687629	0.942032	1.20048	1.15403	1.52629
LOC111900810	0.175089	0.237101	0.273591	0.224651	0.435232
LOC111904871	4.60225	4.78839	10.2151	4.72828	7.51464
LOC111917063	2.26313	0.897421	1.52881	1.77071	2.42312
LOC111911384	0.047654	0.183472	0.136031	0.108901	0.227069
LOC111919559	0.916133	1.65004	2.14167	1.58957	1.95659
LOC111913899	2.50179	2.61546	1.70671	1.11217	1.94947
LOC111875863	1.899	3.64211	2.67586	2.93568	4.10944
LOC111891015	0.352134	0.623449	0.798881	0.834818	0.696793
LOC111910816	2.1714	2.18823	3.23354	3.60816	4.82309
LOC111910813	2.59783	3.48839	4.37428	3.75865	6.00073
LOC111892652	0.921916	1.10948	1.7221	1.37517	1.99145
LOC122195833	0	0.05546	0.288114	0.163749	0.197663
LOC122195831	0	0.115601	0.0865117	0.0469227	0.185995
LOC111899225	2.53076	3.4571	5.0414	5.37144	4.76214
LOC122196741	0.142774	0.385295	0.198633	0.307289	0.631851
LOC111903948	0.00609833	0.067099	0.00886233	0.074049	0.0433633
LOC111876011	0.920707	1.69753	1.88835	1.59522	1.79927
LOC111918750	2.90162	3.1883	5.23665	3.71683	5.82047
LOC111910482	2.60699	3.70098	5.09278	4.33375	5.27156
LOC111884460	0.978038	1.19583	1.97647	1.59422	1.86714
LOC122195314	2.75275	4.72213	5.79905	4.33505	5.40313
LOC111903331	2.78893	4.22221	5.53608	5.16367	5.83821
LOC111902065	0.699769	1.19676	1.29456	1.22148	1.53659
LOC111887823	1.79981	3.68497	3.02435	2.92688	2.65004
LOC111887820	0.880193	1.37429	1.57258	1.41053	1.80207
LOC111887821	0.740951	1.43644	0.887528	1.6309	1.42127
LOC111882425	0.0432033	0.130431	0.137681	0.105785	0.337413
LOC111882424	0	0	0	0.156218	0.010143
LOC111902801	0.098446	0.020683	0.010801	0.00795933	0
LOC111886700	0.402458	0.513243	0.841281	0.659735	0.681673
LOC111886705	0.387184	1.08123	0.871926	1.11698	1.28538
LOC111916989	0.012467	0.0979713	0.0627273	0.125574	0.071359
LOC111916983	0.429098	0.754582	0.624292	0.727293	0.901553
LOC111885595	0.256285	0.194878	0.69258	0.414851	0.76798
LOC111885596	0.205066	0.251667	0.488601	0.467856	0.404429
LOC111915986	1.76506	2.5952	3.43315	3.16395	3.94281
LOC111903277	1.31335	2.63132	2.0644	2.00446	3.09742
LOC111901610	1.49877	0.635766	2.68496	0.951805	2.0274
LOC111901611	0.0222797	0.0841087	0.233154	0.028032	0.0830853
LOC122195507	0.0198103	0.303476	0.165095	0.071539	0.144283
LOC111906628	1.58572	0.521145	1.80344	0.821122	1.65012
LOC111916826	0.635256	0.78744	1.30741	1.15132	1.6314
LOC111915552	0.276618	0.639941	0.464057	0.531918	0.50637
LOC111921160	0.280258	0.546245	0.468657	0.547787	0.773633
LOC111913049	0.217018	0.152428	0.255352	0.108226	0.050504
LOC111880243	0.149081	0.225476	0.355258	0.294773	0.461746
LOC111894699	3.34873	4.77953	6.64172	5.82156	6.78739
LOC111905980	0.845205	0.646508	0.659179	0.477952	0.407432
LOC111904167	0.0629937	0.206033	0.165775	0.155376	0.643804
LOC111905611	4.09801	7.26577	5.90255	6.35622	10.7668
LOC111881322	5.51838	6.92948	9.97985	9.07439	11.7338
LOC111913208	1.93514	3.04762	4.38241	3.66987	3.44722
LOC128126471	1.39165	0.953456	0.509953	0.728302	0.38227
LOC111877243	0.259305	0.416114	0.330168	0.55244	0.796573
LOC111917231	0.848827	0.819504	0.670547	0.508105	0.391475
LOC111911172	0.072867	0.0367463	0.0152843	0.034444	0
LOC122194719	0.343059	0.138123	0.328154	0.226135	0.306419
LOC128128440	0	0.0487337	0.0307623	0.0308843	0.116948
LOC111880856	0.03458	0.0997543	0.0197617	0	0.0277447
LOC111880831	0	0.138985	0.0737913	0.147075	0.051854
LOC111878985	2.85683	4.60499	6.19424	4.66025	6.10737
LOC111885871	1.08895	1.7085	2.18632	1.72694	1.89676
LOC111919102	0.63205	0.775444	0.945004	0.93547	1.35582
LOC111887433	0.119223	0.0872403	0.101563	0.0529143	0.0678827
LOC111901141	0.235552	0.324777	0.338621	0.650501	0.48685
LOC111893357	0.868241	1.29948	0.776947	1.43656	2.37421
LOC111897843	0.527625	0.447917	0.80223	1.01134	1.52869
LOC111917418	0.0552757	0.0210957	0.016343	0	0.0109967
LOC111895173	1.03593	1.35684	2.00451	1.99764	2.35857
LOC111898524	0.560076	0	0.122656	0.481025	0.760354
LOC111875913	0.112522	0.186275	0.729049	0.373123	0
LOC111902213	0.38537	0.82847	0.842194	0.746545	0.969501
LOC111893257	0.00536467	0.0367353	0.015494	0.0634137	0.035774
LOC122195743	0.038991	0.289378	0.034432	0.217996	0.0439387
LOC111920922	0.399679	0.88873	0.903962	0.696014	0.860639
LOC111889743	3.17234	3.6724	2.97687	2.96522	1.38203
LOC111880749	0.468846	0.313986	0.424627	0.105744	0.165377
LOC111876521	0.395148	0.0722197	0.369588	0.393765	0.226985
LOC111905288	14.3182	21.0739	27.7196	25.3175	30.6592
LOC111896250	3.1361	4.47051	6.27599	5.38001	6.19183
LOC111916679	4.68403	9.52621	7.33898	8.36273	8.84859
LOC111905137	0.560557	1.31281	0.446536	1.05569	1.14278
LOC128127569	0	0.0243443	1.2919	0	0.022409
LOC111890985	1.29342	2.78224	1.82031	2.51502	2.58184
LOC111886428	3.3047	5.42628	6.32091	5.9939	7.59023
LOC111909072	0	0.0423357	0	0.018455	0.00761533
LOC111914369	0.744077	0.739242	1.07127	1.27723	1.84273
LOC111882278	2.56704	3.81033	6.0433	4.633	5.40076
LOC111896792	0.645329	0.229473	0.468107	0.45373	0.61027
LOC111884364	7.16763	11.9823	9.74289	13.8824	18.5214
LOC111881289	6.30391	8.84696	13.5331	10.0688	11.3342
LOC111878482	0.18707	0.185066	0.260681	0.183036	0.553889
LOC111904399	0.06397	0.174332	0.126731	0.0917603	0.209745
LOC111902528	1.52303	2.21208	3.18351	2.67068	2.92696
LOC111913497	2.37855	4.55383	3.54629	4.28523	6.19743
LOC111891974	0.2314	0.848415	0.124812	0.364343	0.133849
LOC111892303	1.69095	2.69768	1.84704	2.89078	3.83768
LOC111920398	6.67415	10.8204	13.8303	12.0936	12.965
LOC111887986	0.179229	0.103835	0.0788523	0.0391083	0.197609
LOC111883402	6.79131	10.8112	13.1996	11.0847	14.4323
LOC111880664	0.524761	0.710868	1.08875	1.14962	1.32578
LOC111889588	0.239409	0.39102	0.743295	0.204303	0.521406
LOC128126731	0.12376	0.407295	0.554632	0.547613	0.279351
LOC111919228	0.833553	1.69887	1.02612	1.29204	1.80355
LOC111878568	0.822192	0.408031	0.582596	0.572889	0.696274
LOC111909691	0.170005	0.102058	0.332609	0.0164783	0
LOC111901068	0.810594	1.31874	1.2628	1.44472	1.7723
LOC111909521	0.499951	0.97188	1.00162	0.835596	1.25207
LOC111917517	11.6414	7.34944	14.1949	13.8628	3.05182
LOC111907581	0.071118	0.15552	0.142549	0.27653	0.229256
LOC111914158	1.59253	2.7317	2.98281	3.01118	3.7488
LOC111911915	0.298912	0.419138	0.513551	0.446749	0.669217
LOC111912265	4.34695	7.42384	5.19216	6.09677	8.89549
LOC111914633	0.565464	0.951795	0.958836	0.847272	1.20316
LOC111895349	0.416704	0.193842	0.289736	0.201672	0.146125
LOC111921494	0.220234	0.268228	0.336927	0.685273	0.271972
LOC111895345	0.257135	0.145533	0.273159	0.0416323	0.174998
LOC111918716	1.76972	2.67933	3.89317	3.21325	3.60035
LOC128133317	0.525114	0.423461	0.341211	0.374835	0.225099
LOC111878761	0.165873	0.0657237	0.15037	0.108267	0.052311
LOC111901519	5.82917	7.0404	7.09189	7.29201	12.6501
LOC111908623	0.085943	0.168574	0.294307	0.104732	0.643045
LOC111905201	0.417687	0.768732	0.81281	0.727206	0.962569
LOC111884659	0.59124	0.986606	1.11353	0.99583	1.38553
LOC111918345	1.08664	2.11275	1.42518	1.79789	2.55315
LOC111906243	0.611605	1.01705	0.92994	1.08218	1.2383
LOC111892889	0.795651	0.887068	1.41988	1.22371	1.61115
LOC128128190	0.445448	0.350192	0.216753	0.311869	0.097356
LOC111915878	0.158614	0.081373	0.096781	0.0916923	0
LOC111908578	0.637048	0.972903	0.671541	1.00251	1.62003
LOC111890623	5.98599	8.15269	12.1444	9.85355	10.7747
LOC111881788	0.0175113	0.0818053	0.0152157	0.0485507	0.132336
LOC111894710	0.398811	0.079273	0.545654	0.473308	0.239711
LOC111883926	0.249581	0.177818	0.166925	0.0995583	0.1407
LOC111905820	2.2562	3.36421	4.53709	3.48633	4.03695
LOC111905828	0	0.0410507	0.06506	0.0348723	0.0580793
LOC111881207	0.0543093	0.0897117	0.190103	0.132318	0.0833733
LOC111896755	0.125172	0.0704543	0.229171	0	0.344914
LOC111877513	0.461452	0.596873	0.853196	0.802115	1.0736
LOC111909023	0.221338	0.22787	0.28838	0.177649	0.597173
LOC111909024	5.70958	9.03149	8.20956	8.32378	12.0536
LOC111916138	1.14656	1.32846	2.07512	1.7833	2.36198
LOC128127445	0.935636	1.18275	1.67901	1.47141	1.95874
LOC111917669	0.695615	1.02048	1.19812	1.03584	1.51519
LOC111921271	0.579062	0.616761	0.797636	0.712994	1.17007
LOC111897748	0.573041	0.614964	1.40344	0.534197	1.00588
LOC111882428	0.00917567	0.142987	0.075419	0.143635	0.0112377
LOC111899021	3.25569	5.85512	4.07286	4.86736	6.80663
LOC111896904	1.5814	1.8455	3.67497	3.15431	5.32897
LOC111888101	2.34574	1.68791	0.836533	1.13311	1.13559
LOC111884281	0.0424187	0	0.12227	0.0379737	0.0428153
LOC111899970	0.475106	0.755191	1.05516	0.560815	0.742283
LOC111879471	1.12489	1.93806	3.41819	2.1856	2.74347
LOC111911488	0.524312	0.813938	1.0135	0.937869	1.12844
LOC111908253	3493.85	2285.97	2132.73	2018.03	1569.48
LOC111917039	0.411786	0.274485	0.148035	0.335958	0.347915
LOC111919502	6.2661	7.92232	12.6193	11.4035	11.3472
LOC111905585	3.32603	5.14222	7.00367	5.03526	5.86972
LOC128125856	0.00928767	0.45984	0.0235833	0.139788	0.172706
LOC122198153	0.00541067	0.0249467	0.0391	0.021642	0.0326667
LOC122196464	0.711953	1.25998	0.948568	1.12465	1.51743
LOC111900246	0.093817	0.154977	0.176983	0.474156	0.151022
LOC111900247	0.0149453	0.01882	0.0523337	0.0768903	0.12606
LOC111877911	0.851036	1.1288	1.57793	1.42181	1.84838
LOC111918849	0.159477	0.294498	0.622758	0.390351	0.552424
LOC111918848	0	0.031246	0.0324187	0.0623883	0.036036
LOC111891207	0.199204	0.0768873	0.176857	0.160889	0.0650073
LOC111903729	12.8249	19.7717	22.3293	22.7911	26.8355
LOC111890151	0.157659	0.222011	0.21716	0.367297	0.298226
LOC111890154	1.02411	1.6145	1.43498	2.02135	2.09714
LOC111894132	0.344647	0	0.264764	0.413437	0.125032
LOC111898450	0.282029	0.454569	0.218417	0.754878	0.339884
LOC111886834	0.389887	0.409322	0.76179	0.843031	0.680512
LOC111902037	3.05383	4.54308	5.74041	5.52177	6.29455
LOC111905569	0	0	0.0196967	0.112654	0.0194973
LOC111880060	0.292675	0.23159	0.994036	0.454032	1.72471
LOC111885116	4.17856	6.88272	4.93434	7.02934	9.28999
LOC111918264	0.543607	0.854458	0.910854	0.908044	1.18935
LOC111903108	4.39959	7.24408	8.63662	7.49163	9.45613
LOC111920145	1.19639	1.80621	2.44117	1.64588	2.51918
LOC111897124	4.35606	7.01997	7.03358	8.42018	9.11238
LOC128128046	0.963295	1.62485	2.01119	1.44409	1.70508
LOC111892181	0.0639613	0.155	0.157862	0.154646	0.265963
LOC111918740	0.0212327	0.025279	0.0831597	0.00856667	0.262076
LOC111921034	0.304381	0.939438	0.774074	0.897452	0.948943
LOC111903221	0.014281	0.0962807	0.020333	0.033309	0.30942
LOC111911968	6.08135	8.48264	12.0875	11.7023	13.1194
LOC111912054	5.45604	8.02292	7.73758	9.57033	11.6564
LOC122194959	2.21753	1.70074	2.91191	1.28691	0.628051
LOC111890398	0.404912	0.642296	0.305554	0.517745	1.40001
LOC122194371	0.386286	0.690686	0.516835	0.548266	0.867124
LOC111880239	11.968	11.4877	27.5492	17.4301	11.8343
LOC111882039	5.58078	7.61478	10.0471	9.09858	11.1691
LOC111895574	0.239718	0.45539	0.440874	0.634451	0.578225
LOC111888024	0.412699	0.536198	1.2575	0.779317	0.537894
LOC111881545	0.0337957	0.373148	0.62656	0.325892	0.306055
LOC111877992	21.4767	38.6619	11.8665	19.6499	9.55706
LOC111910044	0.0125147	0.0367087	0.0928537	0.104966	0.350677
LOC111883851	8.3196	10.0781	14.1255	12.5289	16.9508
LOC111886328	0.078998	0.170182	0.227598	0.223764	0.449468
LOC128128394	0.197478	0.36594	0.660159	0.510315	0.50116
LOC111878258	0.0471657	0.118208	0.116571	0.128541	0.0878387
LOC111917280	0.00767867	0.02635	0.0210243	0.0612823	0.0542563
LOC111892270	1.31457	3.22412	1.95592	2.28676	2.39259
LOC111892857	0.729341	1.11799	1.18966	1.15661	1.49035
LOC111883642	0.446213	0.207324	0.362026	0.157939	0.104989
LOC111876143	0	0	0.00825	0.00947233	0.060408
LOC111907988	0.050375	0.204146	0.199688	0.286924	0.390912
LOC111888935	0.311049	0.409138	0.42357	0.824529	0.59996
LOC111888936	0.616602	1.50349	0.849756	1.20283	1.12348
LOC111916189	3.47184	3.49829	6.4825	7.64194	6.74255
LOC111897216	0.857	0.802984	2.03752	1.23304	1.12169
LOC111897211	0.0276917	0.0764617	0.043832	0.322685	0.200289
LOC111915198	0.643689	0.646936	1.31126	0.950733	1.62098
LOC111915199	25.2983	28.311	44.2816	41.9416	51.7019
LOC111911860	0.015514	0.0644893	0.0589867	0.0416917	0.096761
LOC111891909	3.37943	5.1006	5.83824	4.92059	7.16829
LOC111910111	1.10901	1.19667	0.480171	0.754879	1.00104
LOC111911249	1.15818	1.57408	1.85161	2.39496	2.31214
LOC111911242	0.56208	0.787266	0.492015	0.601029	1.86125
LOC111891175	0.308428	0.0821927	0.0237427	0.44382	0.279102
LOC122195061	0	0.0510667	0.137835	0.07775	0.16176
LOC111882490	0.178088	0.327326	0.290343	0.255228	0.595347
LOC111896310	84.7009	107.28	146.092	192.485	253.224
LOC111887528	0.570193	0.654861	1.04014	0.699181	2.26094
LOC111906844	1.82049	2.96607	3.75937	3.00876	3.3881
LOC111914161	2.1597	3.2722	4.805	3.42306	4.16428
LOC111914164	0.508377	1.24653	0.915969	0.708251	1.44589
LOC111914167	0.34908	0.489918	0.548551	0.706273	0.756158
LOC111907007	0.0367247	0.412184	0.0879093	0.044459	0.141069
LOC111907001	0.0967837	0.26651	0.208676	0.234259	0.319742
LOC128133200	0.352429	0.195559	0.0890857	0.326896	0.0871387
LOC111896667	0.20508	0.354869	0.166088	0.172732	0.023824
LOC111880715	1.26386	1.65011	2.58545	2.2444	2.19063
LOC111877688	0.836586	1.27812	1.607	1.71521	2.04223
LOC111902720	0.481845	0.437222	0.139047	0.353302	0.223433
LOC111908607	1.57618	2.92037	3.06179	2.79081	3.80911
LOC111885023	0	0.022887	0	0.0398243	0.129027
LOC111918317	0.862744	0.91111	1.64491	1.38166	1.88287
LOC111886596	3.60116	5.78638	7.56733	6.16922	6.90654
LOC111906293	4.14535	7.78836	5.18593	7.68694	8.53808
LOC128132644	0.277244	0.525578	1.54611	0.541121	1.08599
LOC128132642	0.0321633	0.0354853	0.09266	0.0729693	0.0533533
LOC111909214	0.178154	0.283326	0.447244	0.247097	0.577454
LOC111912864	0.432191	0.786123	1.01394	0.718894	0.843264
LOC111913192	1.56155	2.16313	4.74614	3.05487	2.96997
LOC111920034	0.160462	0.44053	0.288502	0.408124	0.3115
LOC111892742	1.9229	1.82533	0.86349	1.44297	1.0389
LOC111880520	4.04562	5.21214	7.37292	6.40361	8.46
LOC111912461	0.505565	0.657491	1.54294	0.865354	0.956647
LOC111883951	7.46037	11.7203	15.202	13.1443	14.5525
LOC111876691	1.03038	2.04503	1.56578	1.61221	2.11047
LOC111905026	0.537591	0.547845	0.435493	0.188787	0.336148
LOC111910620	1.42465	1.75464	2.49777	3.31917	2.23324
LOC111910198	45.7141	29.1858	30.1627	24.3766	21.5239
LOC111918299	1.94577	3.03779	3.09796	3.78482	4.24256
LOC111911571	21.3633	37.4243	30.7157	43.0662	37.3329
LOC111902416	0.497124	1.12469	1.21034	1.56407	1.52033
LOC111894948	0.0174727	0.069794	0.12707	0.0830653	0.157404
LOC111921220	54.954	36.8315	33.1503	35.7208	27.3546
LOC111893625	0.104857	0.0679053	0.0627483	0	0.0837657
LOC111881941	3.54239	5.52985	6.94316	6.48349	7.53067
LOC111888156	40.9616	53.3954	59.993	71.6545	88.2276
LOC111896976	0.00529367	0.037627	0.0148927	0.0305743	0.060895
LOC111881165	0.0688723	0.107694	0.199862	0.231842	0.343633
LOC111899907	0.12023	0.273383	0.262344	0.729595	0.257984
LOC111885474	0.105505	0.139778	0.15003	0.140417	0.307357
LOC111902338	0.693848	1.04591	1.31025	1.33157	1.90103
LOC111878889	1.48944	1.92506	3.11213	2.51355	2.96204
LOC111899088	0.317871	0.45331	0.951843	0.627568	0.536413
LOC111917894	1.26863	1.88767	1.56809	2.00084	2.57618
LOC111900767	2.82992	3.9129	5.44455	4.334	5.86033
LOC111909573	0.038044	0	0.00806667	0.00792367	0
LOC111913548	0.104601	0.233025	0.136503	0.146633	0.121042
LOC111891868	2.21404	3.69287	3.15583	2.64845	4.89392
LOC111914663	0	0.07723	0.0217033	0.213525	0
LOC111884885	4.83594	4.42525	2.92152	2.38543	3.0303
LOC111920792	0.43415	0.62864	0.857621	0.548704	1.06753
LOC111894040	0.114742	0	0.0309113	0.026378	0.0869293
LOC128132224	0.0340633	0.003926	0.0308063	0.0167353	0
LOC122195103	0.0228403	0.00477333	0.142247	0.102888	0.0388123
LOC111879999	1.17574	1.64791	2.33483	1.99736	3.01412
LOC111882601	0.12068	0.136493	0.161715	0.249138	0.315328
LOC111895587	0.31519	0.346606	0.447353	0.433677	1.46252
LOC111895050	0.315832	0.579421	0.562188	0.601013	0.731067
LOC111877927	7.11392	6.30968	15.7649	8.54734	9.69828
LOC111886518	0.92134	0.735998	0.725895	0.549329	0.329568
LOC111906218	0.333438	0.392058	0.53759	0.432657	0.776791
LOC111909436	0.058475	0.147624	0.16035	0.113381	0.228065
LOC111904239	0.156427	0.0824107	0.0261737	0.0590783	0.039913
LOC111904954	13.4819	17.0757	27.6979	24.0077	22.4697
LasaCp065	1.854	3.04791	5.84228	3.57471	3.54036
LOC111881878	0.221276	0.254281	0.520308	0.371588	0.549458
LOC111881876	0.512743	0.995653	1.267	1.06896	0.835873
LOC111899437	0.00571633	0.039701	0.057312	0.0272697	0.0761233
LOC111902829	60.001	60.0709	147.917	111.891	113.165
LOC111902825	2.13621	3.29804	5.88209	1.95453	1.72055
LOC111886725	0.063351	0.205364	0.090031	0.170566	0.128079
LOC111897824	0.174987	0.276669	0.51373	0.371626	0.238778
LOC111919932	0.612935	1.41338	0.927895	1.14486	1.37468
LOC111892178	1.19017	1.1047	1.40898	1.86075	2.93892
LOC111892172	0.0748033	0.104811	0.162003	0.126051	0.209941
LOC111883726	13.5961	9.39563	11.7759	7.90186	5.08789
LOC111899631	46.853	63.6889	82.0326	81.4041	97.8854
LOC111899984	0.306574	0.801503	0.380762	0.528551	0.630344
LOC111889606	0.530052	0.665182	1.04226	0.639185	1.1038
LOC111898584	0.533113	1.06458	1.76456	0.847262	0.982723
LOC111886124	0.408288	0.0536863	0.333498	0.331361	0.244309
LOC111916023	6.0627	7.88804	8.51084	11.0716	13.3543
LOC111898583	0	0.0280767	0.0238683	0.0364067	0.0322583
LOC122198122	0	0.0767337	0	0.0107717	0.0319563
LOC122195722	0.130729	0.016426	0.131055	0.049058	0.18945
LOC111879749	2.19587	4.16693	3.12776	3.75259	5.25504
LOC111908836	0.0209553	0.0851157	0.0923763	0.135718	0.219416
LOC111900482	0.0159977	0.019271	0.011774	0.0186087	0
LOC111889972	0.641409	0.863875	1.27988	1.28935	1.22811
LOC111908304	0.212827	0.317314	0.427178	0.377907	0.512489
LOC111908307	0.222817	0.688744	0.297847	0.458003	0.605433
LOC111886467	2.1371	2.9478	3.33493	2.94316	4.33755
LOC111916616	0.28221	0.528882	0.323673	0.43119	0.684707
LOC111906410	0	0.034477	0.0842843	0	0.046573
LOC111906414	3.60912	6.39801	6.43387	5.90653	8.49097
LOC111898295	0.105887	0.1571	0.415494	0.529751	0.32013
LOC111876179	0.678469	0.947284	1.24318	1.3757	1.63952
LOC111919163	1.74625	3.33126	2.6902	4.09768	7.87996
LOC111909777	0.898055	1.20122	1.60295	1.46626	1.82042
LOC111901161	197.648	288.803	252.108	383.454	813.615
LOC111891464	1.98052	2.71034	3.25234	3.19132	4.50832
LOC111916401	3.35811	5.82931	5.33647	6.37162	8.48301
LOC111876335	5.71888	3.94679	2.73396	2.90897	2.95411
LOC111904699	2.17031	3.67518	2.74847	4.49608	3.77238
LOC111893411	10.8415	16.7636	16.6428	20.014	27.8996
LOC122197069	0.177951	0.157864	0.105013	0	0.0830793
LOC111916480	3.08572	4.59114	3.71983	4.90508	6.69206
LOC111920334	0.579027	0.639622	1.23557	0.992116	1.09655
LOC111882196	0.153717	0	0.137685	0.094273	0.187362
LOC122197308	0.869804	1.33919	1.28465	1.05649	2.14668
LOC111916263	1.56034	2.07844	3.04654	2.39966	3.18384
LOC111918909	4.40621	11.7849	5.29806	7.34217	7.68869
LOC111893180	0.0767903	0.0121523	0.0340007	0.0241243	0.00755167
LOC111884547	0.248775	0.00863933	0.0127623	0.048525	0.293577
LOC111914136	0.360922	0.826445	0.2276	0.570576	1.2929
LOC111920232	0.756217	1.22879	1.69595	1.43653	1.88081
LOC111913645	0.331609	0.663473	0.641831	0.621261	0.780251
LOC111914968	1.01759	0.487945	0.676091	0.740074	0.723932
LOC111921742	0.160825	0.0979093	0.196915	0.0520057	0.156637
LOC111881093	2.18993	3.4061	4.6364	3.70782	4.29569
LOC111900405	0.811527	1.1911	1.74939	1.39778	1.45118
LOC111893687	0.0489683	0.0968297	0.240249	0.458411	0.104674
LOC111913933	2.58545	3.62896	4.45786	4.5378	5.18359
LOC111920589	0	0.00683567	0.015354	0.0127607	0.010688
LOC111912328	2.83776	5.43056	4.19079	4.44662	7.2896
LOC111909247	63.3783	86.8709	128.73	96.6262	99.8398
LOC128127917	0.0977297	0.170307	0.480092	0.260023	0.271284
LOC128133236	0.895356	0.760783	0.562939	0.545609	0.39869
LOC111880097	1.32156	1.13036	2.51946	2.91296	2.25266
LOC111877847	0.861104	0.728014	0.291152	0.772419	1.11531
LOC111902282	1.66505	3.35237	1.6926	1.73025	1.48602
LOC111886234	0.948886	1.2683	1.96531	1.58413	2.32584
LOC111888322	2.83772	4.45281	5.99439	4.885	5.8134
LOC111908021	0.710944	1.06653	1.18295	1.35265	1.50871
LOC111881939	0.371664	0.145609	0.0610277	0.147577	0.142671
LOC111894209	1.61523	0.846788	1.05867	0.773639	1.0012
LOC111890277	0.26917	0.573795	0.48721	0.824986	0.745072
LOC111899040	2.24894	1.22223	1.38253	1.45295	0.946738
LOC111900059	0.926774	2.04196	1.70964	1.33221	2.43243
LOC111900055	0.126869	0.229664	0.201543	0.206348	0.330587
LOC111881154	0	0.0262783	0.0616667	0.121296	0.0626613
LOC111919622	0.0698367	0.245874	0.245621	0.287214	0.545504
LOC111917539	0.042406	0.119223	0.167044	0.122476	0.374268
LOC111877740	3.29425	5.69502	4.03996	5.18394	8.26004
LOC111916726	0	0.394091	0.224308	0.158967	0.318843
LOC111911977	0.204735	0.347315	0.648408	0.39063	0.470652
LOC111906304	0.155773	0.228499	0.132225	0.329912	0.387828
LOC111904796	0.278359	0.404241	0.573998	0.533111	0.744828
LOC111911393	0.212545	0.497231	0.69085	0.501726	0.979455
LOC111912287	1.99478	2.65607	2.46892	2.32381	4.75059
LOC111892086	0.0758803	0.227283	0.140936	0.183398	0.240279
LOC111892083	0.0566073	0.079023	0.0309267	0	0.0219713
LOC111913887	0	0.0626493	0.031968	0.048263	0.201063
LOC111891066	0	0.024895	0.0772403	0.0462817	0.0328417
LOC122195176	2.28956	1.87825	1.89785	0.457769	1.77333
LOC111878384	0.725665	2.12999	0.878331	1.15007	0.376823
LOC122196736	0.023845	0.048952	0.0779553	0.0716867	0.175884
LOC111878742	0.129818	0.190377	0.312588	0.203675	0.32937
LOC111905229	0	0.034657	0.0123343	0.040976	0.0930367
LOC111896575	0	0.0863117	0.0409427	0.0518347	0.054514
LOC111896570	0	0.0799143	0.018112	0.035208	0.0539177
LOC111903971	7.56489	4.63582	3.94375	4.45292	2.64693
LOC111903970	0.0313027	0.176234	0.360679	0	0.409385
LOC111906912	0.0217763	0.078791	0.040944	0.062755	0.18712
LOC111913504	0.429694	0.57224	0.758749	0.744881	1.09137
LOC128127331	0.100952	0.408406	0.407397	0.322948	0.466552
LOC111914072	0	0.0227513	0	0.503872	0.071938
LOC111913760	0.889914	1.21768	2.11686	1.36054	1.41935
LOC111897373	0	0.0806493	0.0511273	0.100871	0.0403357
LOC111912569	0.061481	0.205879	0.424123	0.292526	0.512189
LOC111912560	6.03004	8.5463	11.1136	10.4003	12.2388
LOC111894196	0.186215	0.241802	0.205052	0.161054	0.0590897
LOC111883900	1.26507	1.58987	2.02047	1.75539	3.01984
LOC111879625	0.579647	1.05768	1.42086	1.2458	1.35458
LOC111878284	1.04724	2.17385	1.21913	1.36911	1.65754
LOC111919730	1.13916	1.11426	1.68137	1.54247	2.44743
LOC111919739	0.101063	0.200195	0.0675297	0.202794	0.417113
LOC111886775	0	0.101552	0.0707833	0.045386	0.062133
LOC111880350	0.441288	0.524858	1.0275	0.788753	0.490901
LOC111884300	40.3401	62.4353	58.204	64.7116	81.9917
LOC111911882	0.488848	0.110015	0.326587	0.335533	0.376185
LOC111916898	1.35702	1.94941	2.79739	2.31736	2.6461
LOC111896924	0.165264	0.0994883	0.138615	0.0321617	0.154829
LOC111889388	6.60374	14.1075	7.12077	9.78725	9.38969
LOC111881853	0.785438	0.810862	1.59003	1.10948	0.803428
LOC122196882	0.191878	0.401153	0.31491	0.532722	0.283964
LOC111909357	1.10518	1.55042	1.97548	1.8582	2.4835
LOC111908272	1.93957	2.6063	4.23635	3.6282	3.61966
LOC111904716	3.17023	5.07355	8.03187	4.82814	4.72862
LOC111917018	0.0687317	0.079401	0.132259	0.128378	0.352909
LOC111912758	1.80763	3.44842	2.59297	3.20191	3.95511
LOC111913534	2.36647	4.08349	3.2986	3.85432	4.87571
LOC111920746	0.349362	0.494241	0.610246	0.524521	0.721602
LOC111912031	4.69831	2.35658	5.31508	1.88708	2.96046
LOC128128377	0	0.201698	0.0857613	0.016167	0.129449
LOC111895085	0.139795	0.228926	0.249619	0.298467	0.390005
LOC111885739	4.9998	11.7518	7.05913	7.48651	7.47564
LOC111906991	0.117879	0	0.0593537	0.132006	0.0964943
LOC111877666	0.122618	0.201402	0.219784	0.563175	0.276047
LOC111907488	6.34968	6.95155	13.6382	9.28475	8.38036
LOC111890135	0.0541043	0.0779887	0.146266	0.072074	0.19246
LOC111900101	1.62192	0.985249	0.736683	1.13089	0.951689
LOC111879590	1.08691	0.783687	0.512384	1.18434	0.571285
LOC111915306	0.577072	0.503903	0.281054	0.517733	0.558117
LOC111906468	0	0.0732047	0	0.0904317	0.130657
LOC111904901	0.38223	0.0421527	0.392099	0.276667	0.243971
LOC111915683	0.903369	2.21276	1.41523	1.81079	1.52752
LOC122194705	0.902669	1.81075	1.32055	1.31394	1.31474
LOC111886857	0.598458	0.546632	0.626663	0.282133	0.3079
LOC111901475	0.136344	0.163604	0.318921	0.177653	0.227313
LOC111893164	0.335601	0.416878	0.603549	0.501799	0.895925
LOC111885866	0.0549357	0.11926	0.204126	0.0827613	0.386422
LOC111906076	0.392701	1.01989	0.78906	0.695956	1.17549
LOC111916352	0	0.032453	0.004952	0.00475067	0.000280333
LOC111897854	0.005209	0.041017	0.070048	0.0389207	0.040782
LOC111917409	0.211507	0.232122	0.423927	0.348182	0.400504
LOC111917407	0.0516303	0.0967213	0.177363	0.114692	0.150309
LOC111897143	0.480903	1.03311	0.66362	0.901043	0.870987
LOC111911803	6.76282	9.39463	13.3268	12.333	13.8685
LOC111914911	2.3269	3.29314	5.99451	3.97442	4.59846
LOC111914912	9.11899	11.1595	14.1285	16.2937	23.6536
LOC111912448	1.27708	2.09016	1.71377	2.03409	2.58215
LOC111899663	6.54959	13.7844	10.1976	11.9818	13.039
LOC111879310	0.0214527	0.0521817	0.061902	0.0613583	0.0937447
LOC111902155	0.598317	1.04385	1.04379	1.05561	1.87867
LOC111896375	2.01289	3.57526	4.26788	3.34539	4.97716
LOC111907267	0.947491	1.36417	1.76168	2.67664	1.78197
LOC111881628	4.81181	8.41182	7.37142	9.28857	11.8045
LOC122195753	0.105788	0.108806	0.361907	0.180062	0.617503
LOC111912966	0.00915633	0.0265377	0.341752	0.106352	0.0210443
LOC111915727	0.903281	1.24735	1.91141	1.53635	1.24973
LOC111915723	0.521192	0.719242	0.972199	0.891709	1.23003
LOC111880774	0.00742867	0.050394	0.073516	0.055809	0.212981
LOC111900962	1.65982	2.06003	2.07512	2.30158	3.72895
LOC111878040	0.219686	0.361823	0.384681	0.456672	0.59091
LOC111907409	11.5206	0.165745	8.94357	12.4395	26.9341
LOC111897408	1.84327	2.5126	3.5037	3.38526	4.06865
LOC111905122	0.133655	0.243039	0.361333	0.307272	0.272288
LOC111904459	0.422871	0.770858	0.873609	0.765089	0.868688
LOC111890999	40.155	33.3508	35.6324	23.8177	18.9293
LOC111912377	1.7139	2.47571	2.98395	3.05194	3.96671
LOC111894889	2.42639	1.2109	2.59058	2.90411	2.5084
LOC111921323	1.81999	3.64159	2.47758	3.36444	3.33625
LOC111894276	1.76281	3.17285	2.55652	3.19089	3.81007
LOC111888632	0.0163433	0.051325	0.0962037	0.161479	0.111481
LOC111901912	0.027482	0.0866807	0.0474033	1.21127	0.221658
LOC111901914	0	0.0118893	0	0.420413	0.254043
LOC111908394	1.78419	2.83595	3.57063	2.81532	3.30625
LOC111885713	8.0161	7.52888	11.1213	10.3193	17.4211
LOC111905703	0.0314177	0.0745657	0.0558827	0.104022	0.203289
LOC111876870	0.0151697	0.190877	0.0446487	0.071306	0.130984
LOC111901282	1.54974	2.4241	2.90888	2.86988	3.21179
LOC111877588	1.65987	1.80087	2.67527	2.61248	3.5897
LOC111890761	0.605812	1.10209	0.73727	1.10173	1.24833
LOC111884211	9.08612	8.18553	4.35014	5.03747	5.08831
LOC111913487	0.730349	0.636442	1.24993	1.12264	2.0313
LOC111907391	17.4334	22.0018	25.2571	19.1714	37.9613
LOC111921504	5.67135	7.48954	9.22571	10.4279	11.9503
LOC111921508	4.07219	5.92283	7.95632	6.52083	8.92376
LOC111907168	0	0.0730687	0.0235177	0.121554	0.153345
LOC111920366	3.50024	4.8596	6.01975	6.16645	7.40176
LOC111921289	18.7322	23.8375	26.7038	27.9787	41.0277
LasaCp083	1.7995	2.99466	4.98977	3.3369	3.0734
LOC111881106	0.094534	0.195063	0.412975	0.2026	0.243447
LOC128126473	2.21927	1.65083	0.949605	1.07493	0.819063
LOC111876240	1.02625	2.23621	1.43581	1.83212	1.88723
LOC111902350	1.93727	3.54319	3.87404	3.50957	3.96708
LOC111887508	0.794174	1.45616	1.29602	1.20952	1.83113
LOC111900857	0.149284	0.206183	0.16016	0.234507	0.35271
LOC111906863	1.34048	2.14111	2.59581	2.32743	3.16129
LOC128133434	0.00658	0	0.248826	0.123306	0.213812
LOC111897061	0.770397	1.08619	0.189334	0.471681	0.872474
LOC111918643	0.851328	1.11132	1.68345	1.52984	1.72551
LOC111891881	2.62446	4.31624	3.81184	3.32563	5.78343
LOC111910343	60.1289	104.794	97.0734	103.403	139.556
LOC111909257	0.103316	0.0645287	0	0.0800447	0.0169013
LOC111879985	0.0565627	0.0986663	0.149823	0.110202	0.307952
LOC111883314	0.534228	0.445475	0.29419	0.055637	0.383711
LOC111905211	0.279834	0.521269	0.421808	0.418346	0.684183
LOC111907109	2.2729	1.45127	1.69721	1.54107	1.07458
LOC128126284	0	0.0530333	0	0.193305	0
LOC111918002	1.73253	2.3059	3.47499	3.09595	3.06795
LOC111891295	0.0218917	0.0437997	0.133675	0.0983157	0.260162
LOC111908543	2.16718	3.33038	3.87889	3.94065	4.6767
LOC111910999	4.34247	5.23376	10.2745	7.36813	6.42565
LOC111914870	1.02384	1.15757	0.716034	0.738458	0.417638
LOC111883932	13.5291	20.2562	25.2725	21.1169	27.7471
LOC111900355	0.184039	0	0.0360583	0.0485917	0
LOC111908780	0.152092	0.0507663	0.158632	0.0807327	0.130194
LOC111877707	0	0.0858277	0.124468	0.216531	0.147397
LOC111902842	1.85183	1.8914	2.39242	2.83868	3.75069
LOC111886748	0.849921	0.983537	1.7774	1.25112	1.51631
LOC111921205	1.41767	2.09789	2.80463	2.40413	2.91557
LOC111897888	6.57967	9.14241	12.2562	13.9707	12.2921
LOC111914252	0.539045	0.958276	0.739972	0.839261	1.0893
LOC111916231	0.240134	0.241976	0.775037	0.942726	0.252975
LOC111899032	0.169265	0.284978	0.448268	0.357901	0.617705
LOC122197084	0.138528	0.30514	0.42222	0.437298	0.725377
LOC111882989	0.077842	0	0.0434413	0.00618167	0.0941677
LOC111903507	0.140261	0.774584	0.408878	0.422011	0.626432
LOC111877710	0.312651	0.0361543	0.193964	0.0840573	0.131566
LOC111909594	1.87619	4.10216	2.24319	3.2204	2.93904
LOC111891804	1.30031	1.41188	2.1831	2.07663	2.92478
LOC111917029	1.21505	1.98481	2.57462	1.71049	2.05099
LOC111893980	2.89222	3.5746	3.16074	2.91995	6.18893
LOC111896681	1.41965	2.54959	2.43994	2.4649	2.87855
LOC128132207	0.318585	0.148106	0.0298473	0.127316	0.243113
LOC111885776	0	0.0192143	0.124853	0.0564657	0.099421
LOC111909006	2.59624	4.8213	4.06664	4.74486	6.15861
LOC111889078	0.0573457	0.287246	0.149886	0.14458	0.203959
LOC111919066	0.443619	0.641141	0.784459	0.78998	1.0661
LOC111906944	4.13898	5.65367	8.01407	7.51728	8.38499
LOC111890162	7.15042	12.4495	14.3115	6.55706	12.3025
LOC111913243	0.228178	0.0464273	0.103743	0	0.123888
LOC111916542	0.024729	0.073085	0.079947	0.0723557	0.142997
LOC111918079	0	0.0154787	0.0603503	0.018125	0.017991
LOC111904979	0.244461	0.079455	0.227878	0.200484	0.0621047
LOC111894056	0.032562	0.255609	0.242715	0.0997267	0.202333
LOC111895891	0.0642597	0.276575	0.187682	0.14931	0.19217
LOC111895893	0.643793	1.45169	0.223721	0.426237	0.377562
LOC111881277	2.41312	3.42899	5.06901	4.78748	4.54604
LOC111910822	2.9672	9.28707	5.11866	3.66523	4.54432
LOC111907932	0.0177893	0.0259647	0.0447663	0.078709	0.10263
LOC111892974	8.53635	9.42473	12.0956	10.8512	17.5564
LOC111916363	0.621036	1.00385	1.08943	1.28004	1.23384
LOC111897809	0.241492	0.227547	0.406294	0.290851	0.594851
LOC111897803	0.0407917	0.147152	0.185895	0.132593	0.121819
LOC111892195	3.64407	5.56093	5.47368	5.90821	8.85871
LOC111892196	11.3478	16.4102	16.5984	15.0463	22.7473
LOC122195799	0.506436	0.812415	1.04751	0.819848	1.08236
LOC111903581	1.39133	3.13375	1.97508	2.43911	2.37927
LOC111903589	3.3278	4.33162	4.91886	4.78795	6.67265
LOC111883220	2.29264	3.24357	4.36853	4.39218	5.02551
LOC111902960	4.23916	2.7979	2.83595	2.54542	2.02001
LOC111885315	4.66204	4.63128	3.37206	3.23658	1.9595
LOC111895994	8.26076	12.9822	16.4586	16.2479	18.7096
LOC111885665	0	0.082624	0.0339937	0.063671	0
LOC111895388	0.269987	0.511862	0.683925	0.624372	0.969624
LOC111900954	0.809635	1.71716	0.682707	1.02184	0.541232
LOC111901336	0.0226757	0.107973	0.142051	0.106718	0.135781
LOC111903795	2.4312	2.80525	1.09358	1.44656	1.53921
LOC111907471	0.463154	0.63024	0.907267	0.840086	1.66998
LOC111907474	0.153265	0.201281	0.347229	0.176715	0.811379
LOC111907475	0.280051	0.181863	0.477243	0.263991	1.11109
LOC111889993	3.00072	5.20818	5.66184	5.29456	6.81431
LOC111902442	1.07954	1.6984	1.9838	1.49312	2.3628
LOC111908360	2.03774	1.49839	1.10029	1.16031	1.01159
LOC111916638	0.638647	0.707059	0.653696	0.975053	1.50369
LOC111909963	0.438054	0.748939	0.957192	0.790869	0.82052
LOC111892843	0.333177	0.490074	0.52656	0.53498	0.81941
LOC111912381	0	0.0270493	0.004857	0.0235073	0.0476917
LOC111896281	0.0291293	0.038287	0.0107583	0	0.040941
LOC111884906	7.17271	11.8683	14.0313	13.1899	14.8089
LOC111899104	2.33458	5.13526	3.25102	2.87977	4.19367
LOC111896824	0.470814	0.787483	0.873587	0.754835	1.017
LOC111898768	0.399311	0.0627293	0.35952	0.153381	0.297683
LOC111894462	2.16231	0.871081	2.90229	1.40158	1.67901
LOC111894467	0.0631343	0.138881	0.190466	0.152227	0.213227
LOC111919145	2.05283	2.16052	4.22537	3.21413	2.956
LOC111879399	3.34651	4.5209	6.26755	6.48471	7.32591
LOC111903617	0.876861	1.30723	2.08476	1.4558	1.98269
LOC122194510	0.131544	0.371139	0.303385	0.466063	0.258655
LOC122194515	0.288449	0.569106	0.56197	0.641153	0.790539
LOC111906578	0	0.0257847	0.0359237	0.0749557	0.0265867
LOC111894261	143.164	110.217	9.65878	184.4	2.84641
LOC111875952	0	0.013648	0.0197973	0.0343293	0.0223243
LOC111891164	0.132899	0.223943	0.294577	0.294727	0.481828
LOC111889895	0.440687	0.849027	0.613726	0.959155	0.805334
LOC111880625	0.539395	0.790477	0.557123	0.761915	1.42176
LOC111880629	4.94933	6.63309	8.97492	8.85187	10.0151
LOC111918137	0.162847	0.280714	0.339791	0.212353	0.425061
LOC111906168	0.271003	0.451325	0.58942	0.775636	0.596936
LOC111906166	0.975085	1.88353	1.54566	1.71946	2.02942
LOC111893219	3.94354	8.97244	6.95706	7.41368	7.60181
LOC111890098	6.16884	5.29037	4.02748	2.62054	3.40242
LOC111912225	0.864592	1.32335	1.08727	1.50441	1.7924
LOC122197977	0.0408077	0.163621	0.286778	0.109039	0.169434
LOC111903465	1.34845	2.2286	3.02062	2.47442	2.72889
LOC111878393	1.5811	2.32087	3.1885	2.71484	3.1465
LOC111905631	4.65064	6.42883	10.3606	7.8863	8.79348
LOC122196752	0.256543	0.691804	0.352013	0.685633	0.909647
LOC111896510	0.0135227	0	0.107731	0.121753	0.33975
LOC128127612	0.312989	0.198733	0.249573	0.147501	0.238063
LOC111907150	0.0482757	0.0739083	0.129123	0.0865127	0.127866
LOC111885583	17.7037	31.2988	10.1494	15.7924	8.26528
LOC111885588	3.23337	2.74314	2.12887	1.88472	1.58653
LOC111906288	0.0634247	0.149879	0.143299	0.141891	0.211031
LOC111921372	1.89387	3.87223	3.16894	3.04461	3.50655
LOC111914098	0.65109	0.95317	1.23867	1.29424	1.46301
LOC111882583	0.277748	0.434469	0.430039	0.711121	0.439345
LOC111898275	0.497855	0.671906	1.35367	0.85098	0.957961
LOC111910180	0.271611	0.281766	0.866567	0.527168	0.462804
LOC111885265	0.567951	0.804219	1.13506	0.879258	1.34105
LOC111916918	1.46388	3.21108	1.99196	2.63377	2.77339
LOC111906096	0.563065	0.83194	1.30145	0.813497	0.864297
LOC111920188	1.35845	1.87952	1.05863	0.64701	1.60382
LOC122196549	0	0.0655703	0.0426807	0.033662	0.131253
LOC111889127	0.517431	1.0261	0.854282	1.12657	0.766719
LOC111882799	0.120408	0.0392553	0.032176	0.0230027	0.0108483
LOC111899396	0.466438	0.907173	0.735906	0.904452	1.07192
LOC111889361	0.158844	0.039996	0	0.114604	0.029304
LOC111881174	3.39788	2.87799	7.52652	4.46077	5.25276
LOC111879435	1.56875	2.12566	2.83939	2.57952	3.14678
LOC122194415	1.39789	1.68786	2.4986	2.3998	2.8125
LOC111904015	0.353865	1.77589	0.364429	0.542435	0.816528
LOC111896520	2.60045	3.43682	4.36711	4.22735	5.30956
LOC111890011	1.62207	2.6802	3.28415	2.57442	2.76292
LOC111906323	0.289376	0.597877	0.362723	0.578613	0.726442
LOC111911049	0.162915	0.399751	0.445874	0.518034	0.503322
LOC111914671	0.114826	0.0577663	0.215784	0.338933	0.170576
LOC111898609	0.413645	0.773984	0.933159	0.778198	1.38766
LOC122194999	10.1828	17.8217	18.5748	2.70293	16.5403
LOC111895483	0.766324	1.42506	1.52721	1.81204	1.46614
LOC111891007	0.0519233	0.067995	0.124064	0.099805	0.157169
LOC111891006	1.29365	2.12979	2.75319	2.152	2.61212
LOC111890355	0.410118	0.238109	0.314718	0.320733	0.090842
LOC111887853	0	0	0.016429	0.030529	0.0411077
LOC111898761	28.1532	47.6611	50.5659	49.1186	63.6328
LOC111879176	0.0143523	0.0610217	0	0.052595	0.17904
LOC111920745	0.981905	1.85326	1.43138	1.94305	2.03224
LOC111887367	0.637909	1.3158	0.967874	1.1882	1.69309
LOC111897359	0.75184	0.824941	1.55322	1.18367	1.279
LOC111913744	0.102243	0	0.0729133	0.0351773	0.0112993
LOC111918020	2.43561	3.68583	3.1971	3.16217	5.58749
LOC111893503	0.329796	0.549964	0.622118	0.598823	0.898266
LOC111912501	10.3935	6.25514	5.32227	6.64517	4.58019
LOC111898411	0.097401	0.0316277	1.48998	0.28234	0.190113
LOC122198224	0.282907	0.708421	0.801356	0.81286	0.943131
LOC122195303	0.228869	0.0577933	0.10268	0	0.17039
LOC111891099	0	0.741598	0.465534	0.722551	0.688965
LOC111881860	0.466014	0.307958	0.304655	1.05946	0.567036
LOC111905024	3.25367	4.93737	6.14147	5.26592	6.84853
LOC128132046	0	0.0433013	0.0658733	0.191857	0.163996
LOC111913461	0.81213	1.21609	1.40484	1.34172	1.81207
LOC111884040	3.22065	4.23442	7.10548	6.10979	6.418
LOC111902387	0.422704	0.495945	1.2027	0.641606	1.0892
LOC111917802	1.15726	1.62633	2.43441	1.78495	1.38971
LOC111877455	5.87566	7.78239	9.78262	10.867	12.0307
LOC111916183	0.772456	1.49435	0.678492	1.5748	1.28693
LOC111916783	9.76318	12.6413	17.2528	18.0173	20.5257
LOC111908292	1.70348	3.00962	3.89786	3.28097	3.76659
LOC111911333	1.8196	2.55314	2.22313	2.24376	3.98799
LOC111920498	2334.6	1482.42	1470.77	1448.3	1153.8
LOC111898867	0	0.049213	0.063108	0.0157167	0.104578
LOC111912016	0.058484	0.127777	0.115319	0.116881	0.247561
LOC111891620	13.9331	30.3665	9.96681	16.6078	8.35011
LOC111913054	0.248069	0.335494	0.537776	0.387507	0.474613
LOC111882698	0.151519	0.70866	0.541234	0.408918	0.549172
LOC111883567	1.32882	0.861182	0.707027	0.59433	0.727783
LOC111899292	0.451625	0.11794	0.182309	0.0686657	0.122046
LOC111881585	0.329579	0.521883	0.559737	0.523375	0.912467
LOC111887670	0.642148	1.17883	1.00039	1.4089	1.68141
LOC111900120	27.8972	40.5461	59.9673	54.8194	53.8847
LOC111897460	0.571006	0.965025	1.10106	1.09643	1.19126
LOC111915321	0.180152	0.159721	0.123556	0	0.0362583
LOC111916598	1.84833	2.9233	3.59954	3.21842	3.93659
LOC111900421	0.0262357	0.0627767	0.170448	0.0674703	0.0418573
LOC111919370	1219.08	665.914	720.453	756.16	502.763
LOC111880840	1.05816	1.72327	1.79061	2.28118	1.84224
LOC111882550	0.696722	1.02201	1.46286	1.07921	1.11246
LOC111894267	2.85718	4.55802	5.85524	4.56281	5.40114
LOC111905523	7.76838	9.3101	14.2232	15.6141	12.8289
LOC111905529	2.09289	3.30279	4.09279	3.49705	4.55522
LOC111895709	118.977	147.302	200.65	244.616	203.23
LOC111898751	26.0551	39.1901	46.61	45.3525	57.6892
LOC111881771	1.59318	0.633312	1.6617	1.26004	1.79001
LOC111886464	2.62656	3.05047	2.76866	3.83232	5.26407
LOC111886792	0	0.17145	0.10548	0.216547	0.055653
LOC111888978	0.0702193	0.175479	0.270399	0.322281	0.189846
LOC111909768	1.92171	2.70458	4.03997	2.9843	3.60673
LOC128128170	0.175952	0.431748	0.317088	0.355505	0.336492
LOC111919948	2.22837	3.08854	4.08043	3.43222	4.58311
LOC111914280	41.4064	70.0665	70.8219	68.6558	87.578
LOC111912420	1.18764	1.38059	2.54647	1.78143	1.40754
LOC111912428	1.32022	1.45449	0.955928	0.735768	0.35459
LOC111899649	0	0.03961	0.0281617	0.0502877	0.019783
LOC111887204	1.04917	1.85558	1.0256	1.44426	2.43531
LOC111896357	1.06973	1.52387	1.33541	1.64997	2.32485
LOC111889537	0.026852	0.117202	0.0526773	0.254243	0.0482147
LOC111909354	0.488449	0.880311	1.13815	0.811193	0.973161
LOC111893245	0.146555	0.411354	0.281895	0.343886	0.754882
LOC111908400	0.187187	0.330362	0.440596	0.329116	0.304405
LOC111904909	1.03548	2.39149	1.51145	1.36816	1.62291
LOC111919687	3.63545	5.00916	7.26493	5.92777	8.02673
LOC122198319	0.229113	0.60738	0.452338	0.403497	0.449386
LOC122195273	0.102727	0.128052	0.157281	0	0.194467
LOC111890910	0.117823	0.310332	0.228618	0.245052	0.541414
LOC111902492	19.264	26.8335	27.9227	38.9736	34.024
LOC111905147	14.4999	13.6215	22.8955	20.301	30.9618
LOC111895245	1.37398	2.00823	2.36497	2.35966	2.88198
LOC111917136	0.503777	0.151903	0.347368	0.202454	0.632088
LOC111885574	0.707669	0.085933	1.04991	0.933863	1.32048
LOC111919665	42.007	50.8215	29.2139	20.865	28.2556
LOC111893851	0.597958	0.982512	0.89904	1.07146	1.63215
LOC128133252	0	0.0231937	0.0268857	0.037913	0.0315117
LOC111914372	0.335671	0.298451	0.491189	1.15709	0.92441
LOC111882265	1.17457	1.06346	3.45863	1.50167	1.53774
LOC111896870	0.451452	0.494911	0.654975	0.730544	1.04916
LOC111895787	0.156401	0.14314	0.107963	0.0560057	0.158027
LOC111905359	0.114982	0.035371	0	0.0457307	0.0763847
LOC111894783	13.4603	12.6684	9.42697	6.40829	9.63817
LOC111882742	0.401112	0.861404	0.762651	1.46192	1.004
LOC111887190	2.3154	2.94998	3.25787	3.1125	6.73628
LOC111903395	13.1482	20.2859	20.4434	20.841	27.6637
LOC111904386	0.0200307	0.237439	0.10133	0.0962657	0.109165
LOC111889720	0.66389	0.69744	1.66374	0.99939	0.825765
LOC111877079	3.66196	6.18127	7.63106	6.459	7.09526
LOC111909877	3.15682	5.05301	6.12342	5.54827	6.80532
LOC111918788	0.416427	0.585045	0.694724	0.797197	1.11957
LOC111917367	0.167112	0.306864	0.368984	0.445918	0.55454
LOC111918784	0.114094	0.585763	0.373683	0.416409	0.335086
LOC111916967	1.46401	1.97598	3.17758	2.47539	2.77377
LOC111889120	0.461204	0.574336	0.191933	0.528952	0.286951
LOC111920383	4.19294	9.16685	5.71211	6.67974	8.23217
LOC111890267	0.026775	0.025945	0.0118057	0.0630893	0.204143
LOC111883418	0.172976	0.0559943	0.134797	0.161469	0.0832457
LOC111876228	4.58898	9.64959	6.65315	7.85843	9.13461
LOC111876222	0.0866537	0.081956	0.101845	0.0275683	0
LOC111919231	1.00136	1.30388	2.01826	1.1578	1.37599
LOC111890092	0.103031	0.233071	0.169421	0.271745	0.211984
LOC122194445	114.454	160.432	125.329	202.819	245.559
LOC111916756	3.53679	4.81743	5.48249	5.14792	7.83876
LOC111910369	0.121135	0.0451527	0.0137047	0.0314937	0.0349023
LOC111921739	1.76482	2.38415	3.61978	2.57763	3.07273
LOC111921738	2.81108	3.87272	5.86435	4.76965	5.05075
LOC111879639	0	0.0418133	0.0161523	0.100916	0.052119
LOC122196498	0.365809	0.228831	0.371909	0.0544307	0.0184183
LOC111902763	0.163459	0	0.0294213	0.053843	0.136691
LOC111899248	5.30958	6.32988	8.74143	9.31607	12.1203
LOC111888765	8.55278	9.41933	25.3643	14.3791	12.1669
LOC111895012	0	0.0429737	0.0852383	0.0125573	0.046263
LOC111877346	0.403438	0.277757	0.219622	0.195476	0.241126
LOC111877960	0.0239643	0.019484	0.192593	0.067768	0.038004
LOC128132607	0.258796	0.486705	0.459488	0.670789	0.633078
LOC111890876	0.11963	0.123906	0.182201	0.180263	0.576509
LOC111897368	11.736	15.9283	21.8262	19.5521	25.361
LOC111915024	0.651207	0.645741	1.15379	1.25162	1.38653
LOC111896700	0	0.026338	0.047111	0.109521	0.0685773
LOC111896703	0.807067	0.438765	0.541967	0.356217	0.621468
LOC111878485	1.60716	2.38333	1.74985	2.09707	3.70951
LOC111921670	0.0686827	0.0272667	0.0134563	0.0104987	0
LOC111905810	2.06293	4.39134	3.01261	2.00777	3.96179
LOC111910839	0.048613	0.0486317	0.307275	0.233148	0.622086
LOC111886241	0.462342	0.715933	0.928197	0.68393	1.2139
LOC111903317	2.50645	3.5505	3.83906	4.78671	5.50213
LOC111889401	2.19925	3.3035	4.12766	4.26756	5.13384
LOC128132222	0	0.002738	0.0521113	0.0508623	0.185313
LOC111917671	0.155578	0.0608473	0.132937	0.12168	0.011827
