# Supplementary material for: Intermittent Supplementation with Far-Red Light Accelerates Leaf and Bud Development and Increases Yield in Lettuce
Source: Plants (Basel). 2025 Jan 6;14(1):139. doi: 10.3390/plants14010139 (PMC11723179; doi:10.3390/plants14010139)
Supplement: Supplementary file 1 [file plants-14-00139-s001.zip › Supplemental Data Set 3. Data of WGCNA analysis.xlsx]

## Sheet: Genes in WGCNA
Supplemental Data Set 3. Data of WGCNA analysis.
ModuleColor	GeneID	GeneDescription	GO	KEGG	KOG
black	LOC111876155	mannose-P-dolichol utilization defect 1 protein homolog 2	GO:0006464,GO:0006486,GO:0006487,GO:0006488,GO:0006490,GO:0006629,GO:0006807,GO:0008150,GO:0008152,GO:0009058,GO:0009059,GO:0009100,GO:0009101,GO:0009987,GO:0019538,GO:0034645,GO:0036211,GO:0043170,GO:0043412,GO:0043413,GO:0044237,GO:0044238,GO:0044249,GO:0044255,GO:0044260,GO:0044267,GO:0070085,GO:0071704,GO:1901135,GO:1901137,GO:1901564,GO:1901566,GO:1901576	-	KOG3211-Predicted endoplasmic reticulum membrane protein Lec35/MPDU1 involved in monosaccharide-P-dolichol utilization[R]
black	LOC111876172	polyadenylate-binding protein 2	GO:0003674,GO:0003676,GO:0003723,GO:0003729,GO:0003743,GO:0005488,GO:0005575,GO:0005622,GO:0005623,GO:0005737,GO:0005829,GO:0006412,GO:0006413,GO:0006417,GO:0006446,GO:0006518,GO:0006807,GO:0006950,GO:0006970,GO:0008135,GO:0008150,GO:0008152,GO:0009058,GO:0009059,GO:0009628,GO:0009651,GO:0009889,GO:0009894,GO:0009987,GO:0010467,GO:0010468,GO:0010556,GO:0010608,GO:0019219,GO:0019222,GO:0019538,GO:…	K13126-ko03015 mRNA surveillance pathway;ko03018 RNA degradation	KOG0123-Polyadenylate-binding protein (RRM superfamily)[AJ]
black	LOC111876383	sugar transporter ERD6-like 16	GO:0003674,GO:0005215,GO:0005351,GO:0005355,GO:0005402,GO:0006810,GO:0006811,GO:0006812,GO:0008150,GO:0008324,GO:0008643,GO:0008645,GO:0015075,GO:0015077,GO:0015078,GO:0015144,GO:0015145,GO:0015149,GO:0015291,GO:0015293,GO:0015294,GO:0015295,GO:0015318,GO:0015672,GO:0015749,GO:0022804,GO:0022857,GO:0022890,GO:0034219,GO:0034220,GO:0046323,GO:0051119,GO:0051179,GO:0051234,GO:0055085,GO:0071702,GO:…	-	KOG0254-Predicted transporter (major facilitator superfamily)[R]
black	LOC111876532	ubiquitin-conjugating enzyme E2 28	-	K06689-ko04141 Protein processing in endoplasmic reticulum;ko04120 Ubiquitin mediated proteolysis;ko03083 Polycomb repressive complex;ko04013 MAPK signaling pathway - fly;ko04624 Toll and Imd signaling pathway;ko05131 Shigellosis	KOG0417-Ubiquitin-protein ligase[O]
black	LOC111876725	uncharacterized LOC111876725	-	-	-
black	LOC111876756	calcium-binding protein KIC	GO:0000902,GO:0000904,GO:0003674,GO:0005488,GO:0005509,GO:0008150,GO:0009653,GO:0009888,GO:0009987,GO:0010026,GO:0010090,GO:0010091,GO:0016043,GO:0030154,GO:0032502,GO:0032989,GO:0043167,GO:0043169,GO:0046872,GO:0048468,GO:0048856,GO:0048869,GO:0071840,GO:0090558,GO:0090626	-	KOG0028-Ca2+-binding protein (centrin/caltractin), EF-Hand superfamily protein[ZD]
black	LOC111877049	3-dehydroquinate synthase, chloroplastic, transcript variant X2	GO:0003674,GO:0003824,GO:0003856,GO:0005575,GO:0005622,GO:0005623,GO:0005737,GO:0005768,GO:0005794,GO:0005802,GO:0006082,GO:0008150,GO:0008152,GO:0009058,GO:0009507,GO:0009532,GO:0009536,GO:0009570,GO:0009987,GO:0012505,GO:0016053,GO:0016829,GO:0016835,GO:0016838,GO:0019632,GO:0019752,GO:0031410,GO:0031982,GO:0031984,GO:0032787,GO:0033587,GO:0043226,GO:0043227,GO:0043229,GO:0043231,GO:0043436,GO:…	K01735-ko00400 Phenylalanine, tyrosine and tryptophan biosynthesis	-
black	LOC111877056	40S ribosomal protein S15-4	-	K02958-ko03010 Ribosome;ko05171 Coronavirus disease - COVID-19	KOG0898-40S ribosomal protein S15[J]
black	LOC111877227	UDP-glycosyltransferase 84B1	-	-	KOG1192-UDP-glucuronosyl and UDP-glucosyl transferase[GC]
black	LOC111877329	autophagy-related protein 8C-like, transcript variant X1	GO:0000003,GO:0000045,GO:0000139,GO:0000149,GO:0000322,GO:0000323,GO:0000324,GO:0000329,GO:0000407,GO:0000421,GO:0000422,GO:0002790,GO:0003674,GO:0005488,GO:0005515,GO:0005543,GO:0005575,GO:0005622,GO:0005623,GO:0005737,GO:0005773,GO:0005774,GO:0005776,GO:0005794,GO:0005829,GO:0006605,GO:0006623,GO:0006810,GO:0006886,GO:0006888,GO:0006891,GO:0006914,GO:0006950,GO:0006979,GO:0006995,GO:0006996,GO:…	K08341-ko04068 FoxO signaling pathway;ko04140 Autophagy - animal;ko04138 Autophagy - yeast;ko04136 Autophagy - other;ko04137 Mitophagy - animal;ko04139 Mitophagy - yeast;ko04621 NOD-like receptor signaling pathway;ko04727 GABAergic synapse;ko04212 Longevity regulating pathway - worm	KOG1654-Microtubule-associated anchor protein involved in autophagy and membrane trafficking[Z]
black	LOC111877359	60S ribosomal protein L17-2	-	K02880-ko03010 Ribosome;ko05171 Coronavirus disease - COVID-19	KOG3353-60S ribosomal protein L22[J]
black	LOC111877397	uncharacterized protein At4g06744	-	-	KOG0618-Serine/threonine phosphatase 2C containing leucine-rich repeats, similar to SCN circadian oscillatory protein (SCOP)[T]
black	LOC111877428	polyadenylate-binding protein 2, transcript variant X1	GO:0003674,GO:0003676,GO:0003723,GO:0003729,GO:0003743,GO:0005488,GO:0005575,GO:0005622,GO:0005623,GO:0005737,GO:0005829,GO:0006412,GO:0006413,GO:0006417,GO:0006446,GO:0006518,GO:0006807,GO:0006950,GO:0006970,GO:0008135,GO:0008150,GO:0008152,GO:0009058,GO:0009059,GO:0009628,GO:0009651,GO:0009889,GO:0009894,GO:0009987,GO:0010035,GO:0010038,GO:0010467,GO:0010468,GO:0010556,GO:0010608,GO:0019219,GO:…	K13126-ko03015 mRNA surveillance pathway;ko03018 RNA degradation	KOG0123-Polyadenylate-binding protein (RRM superfamily)[AJ]
black	LOC111877586	40S ribosomal protein S16	GO:0000462,GO:0003674,GO:0003676,GO:0003723,GO:0003729,GO:0003735,GO:0005198,GO:0005488,GO:0005575,GO:0005618,GO:0005622,GO:0005623,GO:0005634,GO:0005730,GO:0005737,GO:0005829,GO:0005840,GO:0005844,GO:0005911,GO:0006139,GO:0006364,GO:0006396,GO:0006412,GO:0006518,GO:0006725,GO:0006807,GO:0008150,GO:0008152,GO:0009058,GO:0009059,GO:0009506,GO:0009507,GO:0009536,GO:0009987,GO:0010467,GO:0015935,GO:…	K02960-ko03010 Ribosome;ko05171 Coronavirus disease - COVID-19	KOG1753-40S ribosomal protein S16[J]
black	LOC111877660	labd-13Z-ene-9,15,16-triol synthase, chloroplastic	GO:0005575,GO:0008150,GO:0008152,GO:0009058,GO:0009719,GO:0009725,GO:0009733,GO:0010033,GO:0016020,GO:0019748,GO:0042221,GO:0044550,GO:0050896	K00512-ko00140 Steroid hormone biosynthesis;ko04913 Ovarian steroidogenesis;ko04917 Prolactin signaling pathway;ko04927 Cortisol synthesis and secretion;ko04934 Cushing syndrome	KOG0156-Cytochrome P450 CYP2 subfamily[Q]
black	LOC111877724	40S ribosomal protein S28-2	GO:0005575,GO:0005622,GO:0005623,GO:0005737,GO:0044424,GO:0044464	K02979-ko03010 Ribosome;ko05171 Coronavirus disease - COVID-19	KOG3502-40S ribosomal protein S28[J]
black	LOC111877906	thaumatin-like protein 1	-	-	-
black	LOC111878060	shikimate O-hydroxycinnamoyltransferase	-	K13065-ko00940 Phenylpropanoid biosynthesis;ko00945 Stilbenoid, diarylheptanoid and gingerol biosynthesis;ko00941 Flavonoid biosynthesis	-
black	LOC111878117	uncharacterized LOC111878117	-	-	-
black	LOC111878241	repetitive proline-rich cell wall protein 1	-	-	-
black	LOC111878303	elongation of fatty acids protein 3-like	GO:0000038,GO:0003674,GO:0003824,GO:0004312,GO:0005575,GO:0005622,GO:0005623,GO:0005737,GO:0005783,GO:0005789,GO:0006082,GO:0006629,GO:0006631,GO:0006633,GO:0006643,GO:0006665,GO:0006807,GO:0008150,GO:0008152,GO:0008610,GO:0009058,GO:0009922,GO:0009987,GO:0012505,GO:0016020,GO:0016021,GO:0016053,GO:0016740,GO:0016746,GO:0016747,GO:0019367,GO:0019368,GO:0019752,GO:0030148,GO:0030176,GO:0030497,GO:…	-	KOG3071-Fatty acyl-CoA elongase/Polyunsaturated fatty acid specific elongation enzyme[I]
black	LOC111878432	catalase	GO:0000302,GO:0001101,GO:0003674,GO:0003824,GO:0004096,GO:0004601,GO:0005488,GO:0005575,GO:0005622,GO:0005623,GO:0005737,GO:0005739,GO:0005777,GO:0006950,GO:0006979,GO:0008150,GO:0008152,GO:0009056,GO:0009266,GO:0009314,GO:0009409,GO:0009410,GO:0009416,GO:0009628,GO:0009631,GO:0009636,GO:0009719,GO:0009725,GO:0009733,GO:0009737,GO:0009987,GO:0010033,GO:0010035,GO:0016043,GO:0016209,GO:0016491,GO:…	K03781-ko00630 Glyoxylate and dicarboxylate metabolism;ko00380 Tryptophan metabolism;ko04016 MAPK signaling pathway - plant;ko04011 MAPK signaling pathway - yeast;ko04068 FoxO signaling pathway;ko04146 Peroxisome;ko04211 Longevity regulating pathway;ko04212 Longevity regulating pathway - worm;ko04213 Longevity regulating pathway - multiple species;ko05208 Chemical carcinogenesis - reactive oxygen…	KOG0047-Catalase[P]
black	LOC111878510	cell division control protein 2 homolog A	GO:0000003,GO:0000226,GO:0000278,GO:0000281,GO:0000910,GO:0000911,GO:0003006,GO:0003674,GO:0003824,GO:0004672,GO:0004674,GO:0004693,GO:0005575,GO:0005622,GO:0005623,GO:0005634,GO:0005737,GO:0005819,GO:0005829,GO:0005856,GO:0005874,GO:0005881,GO:0005886,GO:0005938,GO:0006139,GO:0006259,GO:0006260,GO:0006261,GO:0006281,GO:0006325,GO:0006464,GO:0006468,GO:0006725,GO:0006793,GO:0006796,GO:0006807,GO:…	K02206-ko04068 FoxO signaling pathway;ko04151 PI3K-Akt signaling pathway;ko04110 Cell cycle;ko04114 Oocyte meiosis;ko04115 p53 signaling pathway;ko04218 Cellular senescence;ko04914 Progesterone-mediated oocyte maturation;ko05200 Pathways in cancer;ko05203 Viral carcinogenesis;ko05226 Gastric cancer;ko05215 Prostate cancer;ko05222 Small cell lung cancer;ko05166 Human T-cell leukemia virus 1 infect…	KOG0594-Protein kinase PCTAIRE and related kinases[R]
black	LOC111878744	60S ribosomal protein L10	GO:0000027,GO:0003674,GO:0003676,GO:0003723,GO:0003735,GO:0005198,GO:0005488,GO:0005575,GO:0005622,GO:0005623,GO:0005737,GO:0005829,GO:0005840,GO:0006412,GO:0006518,GO:0006807,GO:0006996,GO:0008150,GO:0008152,GO:0009058,GO:0009059,GO:0009987,GO:0010467,GO:0015934,GO:0016043,GO:0019538,GO:0022607,GO:0022613,GO:0022618,GO:0022625,GO:0022626,GO:0032991,GO:0034622,GO:0034641,GO:0034645,GO:0042254,GO:…	K02866-ko03010 Ribosome;ko05171 Coronavirus disease - COVID-19	KOG0857-60s ribosomal protein L10[J]
black	LOC111878747	glyoxylate/succinic semialdehyde reductase 1	GO:0003674,GO:0003824,GO:0003858,GO:0005488,GO:0005515,GO:0005575,GO:0005622,GO:0005623,GO:0005737,GO:0005829,GO:0006950,GO:0006979,GO:0008150,GO:0008152,GO:0016491,GO:0016614,GO:0016616,GO:0035064,GO:0042393,GO:0044424,GO:0044444,GO:0044464,GO:0050896,GO:0055114,GO:0140030,GO:0140034	K18121-ko00630 Glyoxylate and dicarboxylate metabolism;ko00650 Butanoate metabolism	KOG0409-Predicted dehydrogenase[R]
black	LOC111878751	eukaryotic translation initiation factor 2 subunit beta	GO:0005575,GO:0005623,GO:0005886,GO:0016020,GO:0044464,GO:0071944	-	KOG2768-Translation initiation factor 2, beta subunit (eIF-2beta)[J]
black	LOC111879061	40S ribosomal protein S9-2	-	K02997-ko03010 Ribosome;ko05171 Coronavirus disease - COVID-19	KOG3301-Ribosomal protein S4[J]
black	LOC111879102	uncharacterized LOC111879102	-	-	-
black	LOC111879508	sinalpyl alcohol oxidase Nec3	-	K08248-ko00460 Cyanoamino acid metabolism	KOG1238-Glucose dehydrogenase/choline dehydrogenase/mandelonitrile lyase (GMC oxidoreductase family)[R]
black	LOC111879520	transcription factor IBH1-like 1	GO:0003674,GO:0003700,GO:0006355,GO:0007154,GO:0007165,GO:0008150,GO:0009719,GO:0009725,GO:0009741,GO:0009742,GO:0009755,GO:0009889,GO:0009987,GO:0010033,GO:0010468,GO:0010556,GO:0014070,GO:0019219,GO:0019222,GO:0023052,GO:0031323,GO:0031326,GO:0032870,GO:0033993,GO:0040008,GO:0042221,GO:0043401,GO:0048545,GO:0050789,GO:0050794,GO:0050896,GO:0051171,GO:0051252,GO:0051716,GO:0060255,GO:0065007,GO:…	-	-
black	LOC111879678	V-type proton ATPase 16 kDa proteolipid subunit	GO:0000220,GO:0003674,GO:0003824,GO:0005215,GO:0005575,GO:0005622,GO:0005623,GO:0005737,GO:0005773,GO:0005774,GO:0006810,GO:0006811,GO:0006812,GO:0006873,GO:0006885,GO:0007035,GO:0008150,GO:0008324,GO:0009987,GO:0015075,GO:0015077,GO:0015078,GO:0015318,GO:0015399,GO:0015405,GO:0015672,GO:0016020,GO:0016021,GO:0016462,GO:0016469,GO:0016787,GO:0016817,GO:0016818,GO:0016887,GO:0017111,GO:0019725,GO:…	K02155-ko00190 Oxidative phosphorylation;ko04145 Phagosome;ko04142 Lysosome;ko04966 Collecting duct acid secretion;ko04721 Synaptic vesicle cycle;ko05165 Human papillomavirus infection;ko05110 Vibrio cholerae infection;ko05120 Epithelial cell signaling in Helicobacter pylori infection;ko05152 Tuberculosis;ko05323 Rheumatoid arthritis	KOG0232-Vacuolar H+-ATPase V0 sector, subunits c/c'[C]
black	LOC111879700	60S ribosomal protein L7a-2, transcript variant X1	GO:0000470,GO:0003674,GO:0003676,GO:0003723,GO:0005488,GO:0005575,GO:0005622,GO:0005623,GO:0005737,GO:0005829,GO:0005840,GO:0006139,GO:0006364,GO:0006396,GO:0006412,GO:0006518,GO:0006725,GO:0006807,GO:0008150,GO:0008152,GO:0009058,GO:0009059,GO:0009987,GO:0010467,GO:0015934,GO:0016070,GO:0016072,GO:0019538,GO:0022613,GO:0022625,GO:0022626,GO:0032991,GO:0034470,GO:0034641,GO:0034645,GO:0034660,GO:…	K02936-ko03010 Ribosome;ko05171 Coronavirus disease - COVID-19	KOG3166-60S ribosomal protein L7A[J]
black	LOC111879854	50S ribosomal protein L11, chloroplastic	GO:0000027,GO:0003674,GO:0003676,GO:0003723,GO:0003735,GO:0005198,GO:0005488,GO:0005575,GO:0005622,GO:0005623,GO:0005737,GO:0005829,GO:0005840,GO:0006412,GO:0006518,GO:0006807,GO:0006996,GO:0008150,GO:0008152,GO:0009058,GO:0009059,GO:0009507,GO:0009526,GO:0009532,GO:0009536,GO:0009570,GO:0009941,GO:0009987,GO:0010467,GO:0015934,GO:0016020,GO:0016043,GO:0019538,GO:0019843,GO:0022607,GO:0022613,GO:…	K02867-ko03010 Ribosome	KOG3257-Mitochondrial/chloroplast ribosomal protein L11[J]
black	LOC111879863	uncharacterized LOC111879863	-	-	-
black	LOC111879868	protein EARLY RESPONSIVE TO DEHYDRATION 15	-	-	-
black	LOC111879942	triose phosphate/phosphate translocator, chloroplastic	GO:0003674,GO:0005215,GO:0005342,GO:0006810,GO:0006811,GO:0006820,GO:0008028,GO:0008150,GO:0008509,GO:0008514,GO:0008643,GO:0009314,GO:0009416,GO:0009628,GO:0009642,GO:0009643,GO:0015075,GO:0015120,GO:0015144,GO:0015318,GO:0015605,GO:0015711,GO:0015713,GO:0015717,GO:0015718,GO:0015748,GO:0015849,GO:0022857,GO:0034219,GO:0034220,GO:0035436,GO:0042873,GO:0042879,GO:0046942,GO:0046943,GO:0050896,GO:…	-	KOG1441-Glucose-6-phosphate/phosphate and phosphoenolpyruvate/phosphate antiporter[GE]
black	LOC111879987	40S ribosomal protein S9-2, transcript variant X1	-	K02997-ko03010 Ribosome;ko05171 Coronavirus disease - COVID-19	KOG3301-Ribosomal protein S4[J]
black	LOC111880018	60S ribosomal protein L34	-	K02915-ko03010 Ribosome;ko05171 Coronavirus disease - COVID-19	KOG1790-60s ribosomal protein L34[J]
black	LOC111880065	ammonium transporter 1 member 3	GO:0003674,GO:0005215,GO:0005575,GO:0005623,GO:0005886,GO:0005887,GO:0006810,GO:0006811,GO:0006812,GO:0008150,GO:0008324,GO:0008519,GO:0015075,GO:0015695,GO:0015696,GO:0016020,GO:0016021,GO:0022857,GO:0031224,GO:0031226,GO:0034220,GO:0044425,GO:0044459,GO:0044464,GO:0051179,GO:0051234,GO:0055085,GO:0071702,GO:0071705,GO:0071944,GO:0072488,GO:0098655	-	KOG0682-Ammonia permease[P]
black	LOC111880128	60S ribosomal protein L29-1	-	K02905-ko03010 Ribosome;ko05171 Coronavirus disease - COVID-19	KOG3504-60S ribosomal protein L29[J]
black	LOC111880135	cyclic nucleotide-gated ion channel 2	GO:0002376,GO:0003674,GO:0005215,GO:0005216,GO:0005217,GO:0005221,GO:0005222,GO:0005242,GO:0005244,GO:0005249,GO:0005261,GO:0005262,GO:0005267,GO:0005488,GO:0005515,GO:0005516,GO:0005575,GO:0005623,GO:0005886,GO:0005887,GO:0006810,GO:0006811,GO:0006812,GO:0006813,GO:0006816,GO:0006950,GO:0006952,GO:0006955,GO:0007154,GO:0007165,GO:0007263,GO:0008150,GO:0008219,GO:0008324,GO:0009626,GO:0009987,GO:…	K05391-ko04626 Plant-pathogen interaction	KOG0498-K+-channel ERG and related proteins, contain PAS/PAC sensor domain[PT]
black	LOC111880312	60S ribosomal protein L39-1	GO:0003674,GO:0003676,GO:0003723,GO:0003735,GO:0005198,GO:0005488,GO:0005575,GO:0005622,GO:0005623,GO:0005737,GO:0005829,GO:0005840,GO:0006412,GO:0006518,GO:0006807,GO:0008150,GO:0008152,GO:0009058,GO:0009059,GO:0009987,GO:0010467,GO:0015934,GO:0019538,GO:0022625,GO:0022626,GO:0032991,GO:0034641,GO:0034645,GO:0043043,GO:0043170,GO:0043226,GO:0043228,GO:0043229,GO:0043232,GO:0043603,GO:0043604,GO:…	K02924-ko03010 Ribosome;ko05171 Coronavirus disease - COVID-19	KOG0002-60s ribosomal protein L39[J]
black	LOC111880513	SNF1-related protein kinase regulatory subunit gamma-1, transcript variant X1	GO:0001932,GO:0003674,GO:0005575,GO:0005618,GO:0005623,GO:0008150,GO:0009505,GO:0019207,GO:0019220,GO:0019222,GO:0019887,GO:0030234,GO:0030312,GO:0031323,GO:0031399,GO:0032268,GO:0042325,GO:0043549,GO:0044464,GO:0045859,GO:0050789,GO:0050790,GO:0050794,GO:0051171,GO:0051174,GO:0051246,GO:0051338,GO:0060255,GO:0065007,GO:0065009,GO:0071944,GO:0080090,GO:0098772	-	KOG1764-5'-AMP-activated protein kinase, gamma subunit[C]
black	LOC111880633	aspartyl protease AED3	-	-	KOG1339-Aspartyl protease[O]
black	LOC111880709	monothiol glutaredoxin-S1	-	-	KOG1752-Glutaredoxin and related proteins[O]
black	LOC111881009	malate dehydrogenase, glyoxysomal	GO:0005575,GO:0005622,GO:0005623,GO:0005737,GO:0005777,GO:0008150,GO:0009514,GO:0009894,GO:0010565,GO:0019216,GO:0019217,GO:0019222,GO:0031323,GO:0031329,GO:0031998,GO:0042579,GO:0043226,GO:0043227,GO:0043229,GO:0043231,GO:0044424,GO:0044444,GO:0044464,GO:0046320,GO:0050789,GO:0050794,GO:0050994,GO:0062012,GO:0065007,GO:0080090,GO:0080093	K00026-ko00020 Citrate cycle (TCA cycle);ko00620 Pyruvate metabolism;ko00630 Glyoxylate and dicarboxylate metabolism;ko00710 Carbon fixation in photosynthetic organisms;ko00270 Cysteine and methionine metabolism	KOG1494-NAD-dependent malate dehydrogenase[C]
black	LOC111881054	40S ribosomal protein S26-3	GO:0003674,GO:0003676,GO:0003723,GO:0003729,GO:0003735,GO:0005198,GO:0005488,GO:0005575,GO:0005622,GO:0005623,GO:0005737,GO:0005829,GO:0005840,GO:0005911,GO:0009506,GO:0009507,GO:0009536,GO:0015935,GO:0016020,GO:0022626,GO:0022627,GO:0030054,GO:0032991,GO:0043226,GO:0043227,GO:0043228,GO:0043229,GO:0043231,GO:0043232,GO:0044391,GO:0044422,GO:0044424,GO:0044444,GO:0044445,GO:0044446,GO:0044464,GO:…	K02976-ko03010 Ribosome;ko05171 Coronavirus disease - COVID-19	KOG1768-40s ribosomal protein S26[J]
black	LOC111881083	zinc finger protein BALDIBIS	-	-	-
black	LOC111881226	60S ribosomal protein L23	-	K02894-ko03010 Ribosome;ko05171 Coronavirus disease - COVID-19	KOG0901-60S ribosomal protein L14/L17/L23[J]
black	LOC111881276	60S ribosomal protein L14-2	GO:0003674,GO:0003676,GO:0003723,GO:0003729,GO:0003735,GO:0005198,GO:0005488,GO:0005575,GO:0005622,GO:0005623,GO:0005634,GO:0005730,GO:0005737,GO:0005773,GO:0005774,GO:0005783,GO:0005829,GO:0005840,GO:0005844,GO:0005911,GO:0006412,GO:0006518,GO:0006807,GO:0008150,GO:0008152,GO:0009058,GO:0009059,GO:0009506,GO:0009507,GO:0009536,GO:0009987,GO:0010467,GO:0012505,GO:0015934,GO:0016020,GO:0019538,GO:…	K02875-ko03010 Ribosome;ko05171 Coronavirus disease - COVID-19	KOG3421-60S ribosomal protein L14[J]
black	LOC111881417	BTB/POZ and TAZ domain-containing protein 1	GO:0000151,GO:0000302,GO:0001101,GO:0003674,GO:0005488,GO:0005515,GO:0005516,GO:0005575,GO:0005622,GO:0005623,GO:0005634,GO:0005737,GO:0006355,GO:0006508,GO:0006511,GO:0006807,GO:0006950,GO:0006970,GO:0006979,GO:0007154,GO:0007165,GO:0007275,GO:0007623,GO:0008150,GO:0008152,GO:0009056,GO:0009057,GO:0009266,GO:0009409,GO:0009553,GO:0009555,GO:0009611,GO:0009628,GO:0009636,GO:0009651,GO:0009719,GO:…	-	KOG1778-CREB binding protein/P300 and related TAZ Zn-finger proteins[K]
black	LOC111881471	beta-fructofuranosidase, insoluble isoenzyme CWINV6	-	-	KOG0228-Beta-fructofuranosidase (invertase)[G]
black	LOC111881610	uncharacterized LOC111881610	-	-	KOG4474-Uncharacterized conserved protein[S]
black	LOC111881655	CBL-interacting serine/threonine-protein kinase 6	GO:0001101,GO:0003674,GO:0003824,GO:0004672,GO:0004674,GO:0005575,GO:0005622,GO:0005623,GO:0006464,GO:0006468,GO:0006793,GO:0006796,GO:0006807,GO:0006810,GO:0006950,GO:0006970,GO:0006972,GO:0007154,GO:0007165,GO:0007275,GO:0008150,GO:0008152,GO:0009414,GO:0009415,GO:0009628,GO:0009651,GO:0009914,GO:0009926,GO:0009987,GO:0010035,GO:0010540,GO:0010817,GO:0016301,GO:0016310,GO:0016740,GO:0016772,GO:…	-	KOG0583-Serine/threonine protein kinase[T]
black	LOC111881663	60S ribosomal protein L32-1, transcript variant X1	GO:0003674,GO:0003735,GO:0005198,GO:0005575,GO:0005622,GO:0005623,GO:0005634,GO:0005730,GO:0005737,GO:0005829,GO:0005840,GO:0005844,GO:0015934,GO:0022625,GO:0022626,GO:0031974,GO:0031981,GO:0032991,GO:0042788,GO:0043226,GO:0043227,GO:0043228,GO:0043229,GO:0043231,GO:0043232,GO:0043233,GO:0044391,GO:0044422,GO:0044424,GO:0044428,GO:0044444,GO:0044445,GO:0044446,GO:0044464,GO:0070013,GO:1990904	K02912-ko03010 Ribosome;ko05171 Coronavirus disease - COVID-19	KOG0878-60S ribosomal protein L32[J]
black	LOC111881722	60S ribosomal protein L44	GO:0003674,GO:0003735,GO:0005198,GO:0005575,GO:0005622,GO:0005623,GO:0005737,GO:0005829,GO:0005840,GO:0015934,GO:0022625,GO:0022626,GO:0032991,GO:0043226,GO:0043228,GO:0043229,GO:0043232,GO:0044391,GO:0044422,GO:0044424,GO:0044444,GO:0044445,GO:0044446,GO:0044464,GO:1990904	K02929-ko03010 Ribosome;ko05171 Coronavirus disease - COVID-19	KOG3464-60S ribosomal protein L44[J]
black	LOC111881737	eukaryotic translation initiation factor	GO:0000339,GO:0000340,GO:0002682,GO:0002683,GO:0002697,GO:0002698,GO:0002831,GO:0002832,GO:0003674,GO:0003676,GO:0003723,GO:0003743,GO:0005488,GO:0005575,GO:0005622,GO:0005623,GO:0005634,GO:0005737,GO:0005829,GO:0005845,GO:0006412,GO:0006413,GO:0006518,GO:0006807,GO:0008135,GO:0008150,GO:0008152,GO:0009058,GO:0009059,GO:0009605,GO:0009607,GO:0009615,GO:0009987,GO:0010467,GO:0019538,GO:0031347,GO:…	K03259-ko04066 HIF-1 signaling pathway;ko04151 PI3K-Akt signaling pathway;ko04150 mTOR signaling pathway;ko04910 Insulin signaling pathway;ko04211 Longevity regulating pathway;ko01521 EGFR tyrosine kinase inhibitor resistance	KOG1670-Translation initiation factor 4F, cap-binding subunit (eIF-4E) and related cap-binding proteins[J]
black	LOC111881850	uncharacterized LOC111881850	-	-	-
black	LOC111882015	60S ribosomal protein L35a-1	GO:0002181,GO:0003674,GO:0003735,GO:0005198,GO:0005575,GO:0005622,GO:0005623,GO:0005737,GO:0005829,GO:0005840,GO:0006412,GO:0006518,GO:0006807,GO:0008150,GO:0008152,GO:0009058,GO:0009059,GO:0009987,GO:0010467,GO:0015934,GO:0016020,GO:0019538,GO:0022613,GO:0022625,GO:0022626,GO:0032991,GO:0034641,GO:0034645,GO:0042254,GO:0042273,GO:0043043,GO:0043170,GO:0043226,GO:0043228,GO:0043229,GO:0043232,GO:…	K02917-ko03010 Ribosome;ko05171 Coronavirus disease - COVID-19	KOG0887-60S ribosomal protein L35A/L37[J]
black	LOC111882126	40S ribosomal protein S7	GO:0002181,GO:0003674,GO:0003676,GO:0003723,GO:0003729,GO:0003735,GO:0005198,GO:0005488,GO:0005575,GO:0005618,GO:0005622,GO:0005623,GO:0005737,GO:0005829,GO:0005840,GO:0005844,GO:0005886,GO:0006139,GO:0006364,GO:0006396,GO:0006412,GO:0006518,GO:0006725,GO:0006807,GO:0008150,GO:0008152,GO:0009058,GO:0009059,GO:0009507,GO:0009536,GO:0009987,GO:0010467,GO:0015935,GO:0016020,GO:0016070,GO:0016072,GO:…	K02993-ko03010 Ribosome;ko05171 Coronavirus disease - COVID-19	KOG3320-40S ribosomal protein S7[J]
black	LOC111882219	40S ribosomal protein S14-3	GO:0000028,GO:0000462,GO:0003674,GO:0003676,GO:0003723,GO:0003729,GO:0003735,GO:0005198,GO:0005488,GO:0005575,GO:0005622,GO:0005623,GO:0005737,GO:0005829,GO:0005840,GO:0006139,GO:0006364,GO:0006396,GO:0006412,GO:0006518,GO:0006725,GO:0006807,GO:0006996,GO:0008150,GO:0008152,GO:0009058,GO:0009059,GO:0009987,GO:0010467,GO:0015935,GO:0016043,GO:0016070,GO:0016072,GO:0019538,GO:0019843,GO:0022607,GO:…	K02955-ko03010 Ribosome;ko05171 Coronavirus disease - COVID-19	KOG0407-40S ribosomal protein S14[J]
black	LOC111882251	uncharacterized LOC111882251	-	-	-
black	LOC111882296	40S ribosomal protein S29	GO:0000184,GO:0000956,GO:0002181,GO:0003674,GO:0003735,GO:0005198,GO:0005488,GO:0005575,GO:0005622,GO:0005623,GO:0005634,GO:0005654,GO:0005737,GO:0005783,GO:0005789,GO:0005791,GO:0005829,GO:0005840,GO:0005844,GO:0006139,GO:0006401,GO:0006402,GO:0006412,GO:0006413,GO:0006518,GO:0006605,GO:0006612,GO:0006613,GO:0006614,GO:0006725,GO:0006807,GO:0006810,GO:0006886,GO:0008104,GO:0008150,GO:0008152,GO:…	K02980-ko03010 Ribosome;ko05171 Coronavirus disease - COVID-19	KOG3506-40S ribosomal protein S29[J]
black	LOC111882323	uncharacterized LOC111882323	-	K13250-ko04141 Protein processing in endoplasmic reticulum	KOG3317-Translocon-associated complex TRAP, beta subunit[U]
black	LOC111882440	NADH dehydrogenase [ubiquinone] iron-sulfur protein 7, mitochondrial	GO:0003674,GO:0005488,GO:0005575,GO:0005622,GO:0005623,GO:0005737,GO:0005739,GO:0005740,GO:0005743,GO:0005746,GO:0005747,GO:0008270,GO:0016020,GO:0019866,GO:0030964,GO:0031090,GO:0031966,GO:0031967,GO:0031975,GO:0032991,GO:0043167,GO:0043169,GO:0043226,GO:0043227,GO:0043229,GO:0043231,GO:0044422,GO:0044424,GO:0044425,GO:0044429,GO:0044444,GO:0044446,GO:0044455,GO:0044464,GO:0045271,GO:0046872,GO:…	K03940-ko00190 Oxidative phosphorylation;ko04723 Retrograde endocannabinoid signaling;ko04714 Thermogenesis;ko05208 Chemical carcinogenesis - reactive oxygen species;ko05010 Alzheimer disease;ko05012 Parkinson disease;ko05014 Amyotrophic lateral sclerosis;ko05016 Huntington disease;ko05020 Prion disease;ko05022 Pathways of neurodegeneration - multiple diseases;ko05415 Diabetic cardiomyopathy;ko04…	KOG1687-NADH-ubiquinone oxidoreductase, NUFS7/PSST/20 kDa subunit[C]
black	LOC111882465	40S ribosomal protein SA	GO:0000028,GO:0000447,GO:0000460,GO:0000461,GO:0000462,GO:0000466,GO:0000469,GO:0000478,GO:0000479,GO:0003674,GO:0003676,GO:0003723,GO:0003729,GO:0003735,GO:0005198,GO:0005488,GO:0005575,GO:0005622,GO:0005623,GO:0005634,GO:0005737,GO:0005829,GO:0005840,GO:0005844,GO:0005886,GO:0005911,GO:0006139,GO:0006364,GO:0006396,GO:0006403,GO:0006405,GO:0006407,GO:0006412,GO:0006518,GO:0006611,GO:0006725,GO:…	K02998-ko03010 Ribosome;ko05171 Coronavirus disease - COVID-19	KOG0830-40S ribosomal protein SA (P40)/Laminin receptor 1[J]
black	LOC111882524	adenosine kinase 2	GO:0003674,GO:0003824,GO:0004001,GO:0005488,GO:0005507,GO:0005575,GO:0005622,GO:0005623,GO:0005634,GO:0005737,GO:0005829,GO:0005886,GO:0006139,GO:0006163,GO:0006164,GO:0006166,GO:0006167,GO:0006169,GO:0006725,GO:0006753,GO:0006793,GO:0006796,GO:0006807,GO:0008150,GO:0008152,GO:0009058,GO:0009116,GO:0009117,GO:0009119,GO:0009123,GO:0009124,GO:0009126,GO:0009127,GO:0009150,GO:0009152,GO:0009156,GO:…	K00856-ko00230 Purine metabolism	KOG2854-Possible pfkB family carbohydrate kinase[G]
black	LOC111882552	H/ACA ribonucleoprotein complex subunit 2-like protein	GO:0000154,GO:0000469,GO:0000470,GO:0001522,GO:0003674,GO:0003676,GO:0003723,GO:0005488,GO:0005575,GO:0005622,GO:0005623,GO:0005634,GO:0005730,GO:0005732,GO:0006139,GO:0006364,GO:0006396,GO:0006412,GO:0006518,GO:0006725,GO:0006807,GO:0008150,GO:0008152,GO:0009058,GO:0009059,GO:0009451,GO:0009987,GO:0010467,GO:0016070,GO:0016072,GO:0016073,GO:0019538,GO:0022613,GO:0030515,GO:0031118,GO:0031120,GO:…	K11129-ko03008 Ribosome biogenesis in eukaryotes	KOG3167-Box H/ACA snoRNP component, involved in ribosomal RNA pseudouridinylation[A]
black	LOC111882595	protein BIC1	GO:0008150,GO:0009628,GO:0050896,GO:0080167	-	-
black	LOC111882621	probable pre-mRNA-splicing factor ATP-dependent RNA helicase DEAH2, transcript variant X3	GO:0003674,GO:0003676,GO:0003723,GO:0003724,GO:0003824,GO:0004004,GO:0004386,GO:0005488,GO:0005575,GO:0005622,GO:0005623,GO:0005634,GO:0005730,GO:0005737,GO:0005829,GO:0006139,GO:0006396,GO:0006725,GO:0006807,GO:0008026,GO:0008150,GO:0008152,GO:0008186,GO:0009507,GO:0009526,GO:0009536,GO:0009941,GO:0009987,GO:0010467,GO:0016020,GO:0016070,GO:0016462,GO:0016787,GO:0016817,GO:0016818,GO:0016887,GO:…	K12820-ko03040 Spliceosome	KOG0925-mRNA splicing factor ATP-dependent RNA helicase[A]
black	LOC111882781	nudix hydrolase 17, mitochondrial	-	-	KOG2839-Diadenosine and diphosphoinositol polyphosphate phosphohydrolase[T]
black	LOC111882954	plastidal glycolate/glycerate translocator 1, chloroplastic	GO:0003674,GO:0005215,GO:0005342,GO:0005575,GO:0005622,GO:0005623,GO:0005737,GO:0006810,GO:0006811,GO:0006820,GO:0006855,GO:0006996,GO:0008028,GO:0008150,GO:0008152,GO:0008509,GO:0008514,GO:0008643,GO:0009507,GO:0009526,GO:0009528,GO:0009536,GO:0009657,GO:0009658,GO:0009706,GO:0009853,GO:0009941,GO:0009987,GO:0015075,GO:0015144,GO:0015238,GO:0015318,GO:0015665,GO:0015711,GO:0015718,GO:0015849,GO:…	-	-
black	LOC111882958	phosphoribulokinase, chloroplastic	GO:0005575,GO:0005622,GO:0005623,GO:0005737,GO:0009507,GO:0009536,GO:0043226,GO:0043227,GO:0043229,GO:0043231,GO:0044424,GO:0044444,GO:0044464	K00855-ko00710 Carbon fixation in photosynthetic organisms	KOG4203-Armadillo/beta-Catenin/plakoglobin[TZ]
black	LOC111883209	uncharacterized LOC111883209	-	-	-
black	LOC111883531	pirin-like protein	GO:0001101,GO:0003674,GO:0004857,GO:0005575,GO:0005622,GO:0005623,GO:0005634,GO:0005737,GO:0005829,GO:0005886,GO:0006950,GO:0006952,GO:0007154,GO:0007165,GO:0008150,GO:0009314,GO:0009416,GO:0009605,GO:0009607,GO:0009617,GO:0009628,GO:0009637,GO:0009719,GO:0009725,GO:0009737,GO:0009738,GO:0009755,GO:0009785,GO:0009892,GO:0009987,GO:0010033,GO:0010466,GO:0010605,GO:0016020,GO:0019222,GO:0023052,GO:…	-	-
black	LOC111883673	protein NARROW LEAF 1, transcript variant X3	-	-	-
black	LOC111883693	60S ribosomal protein L44	GO:0003674,GO:0003735,GO:0005198,GO:0005575,GO:0005622,GO:0005623,GO:0005737,GO:0005829,GO:0005840,GO:0015934,GO:0022625,GO:0022626,GO:0032991,GO:0043226,GO:0043228,GO:0043229,GO:0043232,GO:0044391,GO:0044422,GO:0044424,GO:0044444,GO:0044445,GO:0044446,GO:0044464,GO:1990904	K02929-ko03010 Ribosome;ko05171 Coronavirus disease - COVID-19	KOG3464-60S ribosomal protein L44[J]
black	LOC111883992	uroporphyrinogen decarboxylase	GO:0003674,GO:0003824,GO:0004853,GO:0005575,GO:0005622,GO:0005623,GO:0005737,GO:0005829,GO:0006725,GO:0006778,GO:0006779,GO:0006783,GO:0006807,GO:0008150,GO:0008152,GO:0009058,GO:0009507,GO:0009526,GO:0009532,GO:0009536,GO:0009570,GO:0009719,GO:0009725,GO:0009735,GO:0009941,GO:0009987,GO:0010033,GO:0016829,GO:0016830,GO:0016831,GO:0018130,GO:0019438,GO:0031967,GO:0031975,GO:0033013,GO:0033014,GO:…	K01599-ko00860 Porphyrin metabolism	KOG2872-Uroporphyrinogen decarboxylase[H]
black	LOC111883999	phosphoglucan phosphatase LSF2, chloroplastic	GO:0000272,GO:0001871,GO:0003674,GO:0003824,GO:0005488,GO:0005575,GO:0005622,GO:0005623,GO:0005737,GO:0005975,GO:0005976,GO:0005982,GO:0005983,GO:0006073,GO:0006793,GO:0006796,GO:0008150,GO:0008152,GO:0009056,GO:0009057,GO:0009251,GO:0009507,GO:0009536,GO:0009987,GO:0016052,GO:0016311,GO:0016787,GO:0016788,GO:0016791,GO:0019203,GO:0030246,GO:0030247,GO:0042578,GO:0043170,GO:0043226,GO:0043227,GO:…	-	KOG1716-Dual specificity phosphatase[V]
black	LOC111884003	beta-fructofuranosidase, soluble isoenzyme I	-	K01193-ko00052 Galactose metabolism;ko00500 Starch and sucrose metabolism	KOG0228-Beta-fructofuranosidase (invertase)[G]
black	LOC111884119	thaumatin-like protein	GO:0002831,GO:0006950,GO:0006952,GO:0008150,GO:0009605,GO:0009607,GO:0009620,GO:0031341,GO:0031343,GO:0031347,GO:0032101,GO:0040008,GO:0042268,GO:0043207,GO:0043900,GO:0043901,GO:0043902,GO:0043903,GO:0044126,GO:0044130,GO:0044144,GO:0044146,GO:0045919,GO:0045926,GO:0048518,GO:0048519,GO:0048522,GO:0048583,GO:0050789,GO:0050794,GO:0050832,GO:0050896,GO:0051704,GO:0051707,GO:0051709,GO:0051710,GO:…	-	-
black	LOC111884235	uncharacterized LOC111884235	-	-	-
black	LOC111884275	protein CHAPERONE-LIKE PROTEIN OF POR1, chloroplastic	-	-	-
black	LOC111884286	aquaporin PIP2-7	GO:0001101,GO:0003674,GO:0003676,GO:0003723,GO:0003729,GO:0005215,GO:0005372,GO:0005488,GO:0005575,GO:0005622,GO:0005623,GO:0005634,GO:0005737,GO:0005773,GO:0005886,GO:0005887,GO:0005911,GO:0006810,GO:0006811,GO:0006833,GO:0008150,GO:0009506,GO:0009719,GO:0009725,GO:0009737,GO:0010033,GO:0015250,GO:0015267,GO:0015318,GO:0016020,GO:0016021,GO:0022803,GO:0022838,GO:0022857,GO:0030054,GO:0031224,GO:…	-	KOG0223-Aquaporin (major intrinsic protein family)[G]
black	LOC111884368	transcription factor TCP7	GO:0003674,GO:0003700,GO:0005575,GO:0005622,GO:0005623,GO:0005634,GO:0006355,GO:0008150,GO:0009889,GO:0010468,GO:0010556,GO:0019219,GO:0019222,GO:0031323,GO:0031326,GO:0042752,GO:0043226,GO:0043227,GO:0043229,GO:0043231,GO:0043433,GO:0044092,GO:0044424,GO:0044464,GO:0048519,GO:0050789,GO:0050794,GO:0051090,GO:0051171,GO:0051252,GO:0060255,GO:0065007,GO:0065009,GO:0080090,GO:0140110,GO:1903506,GO:…	K16221-ko04712 Circadian rhythm - plant	-
black	LOC111884456	BTB/POZ domain-containing protein At1g50280	-	-	-
black	LOC111884653	uncharacterized LOC111884653	-	-	KOG1070-rRNA processing protein Rrp5[A]
black	LOC111884674	dormancy-associated protein 1	-	-	-
black	LOC111884686	60S ribosomal protein L21-1	GO:0003674,GO:0003735,GO:0005198,GO:0005575,GO:0005622,GO:0005623,GO:0005634,GO:0005730,GO:0005737,GO:0005829,GO:0005840,GO:0006412,GO:0006518,GO:0006807,GO:0008150,GO:0008152,GO:0009058,GO:0009059,GO:0009507,GO:0009536,GO:0009987,GO:0010467,GO:0015934,GO:0019538,GO:0022625,GO:0022626,GO:0031974,GO:0031981,GO:0032991,GO:0034641,GO:0034645,GO:0043043,GO:0043170,GO:0043226,GO:0043227,GO:0043228,GO:…	K02889-ko03010 Ribosome;ko05171 Coronavirus disease - COVID-19	KOG1732-60S ribosomal protein L21[J]
black	LOC111884773	GDSL esterase/lipase At1g28600	GO:0005575,GO:0005618,GO:0005622,GO:0005623,GO:0005737,GO:0005773,GO:0030312,GO:0043226,GO:0043227,GO:0043229,GO:0043231,GO:0044424,GO:0044444,GO:0044464,GO:0071944	-	-
black	LOC111884856	60S acidic ribosomal protein P1	-	K02942-ko03010 Ribosome;ko05171 Coronavirus disease - COVID-19	KOG1762-60s acidic ribosomal protein P1[J]
black	LOC111884878	protein SPIRAL1-like 1	-	-	-
black	LOC111884917	40S ribosomal protein S19-3	GO:0000028,GO:0003674,GO:0003676,GO:0003723,GO:0003729,GO:0003735,GO:0005198,GO:0005488,GO:0005575,GO:0005618,GO:0005622,GO:0005623,GO:0005634,GO:0005730,GO:0005737,GO:0005773,GO:0005829,GO:0005840,GO:0005844,GO:0005911,GO:0006996,GO:0008150,GO:0009506,GO:0009987,GO:0015935,GO:0016020,GO:0016043,GO:0022607,GO:0022613,GO:0022618,GO:0022626,GO:0022627,GO:0030054,GO:0030312,GO:0031974,GO:0031981,GO:…	K02966-ko03010 Ribosome;ko05171 Coronavirus disease - COVID-19	KOG3411-40S ribosomal protein S19[J]
black	LOC111884918	40S ribosomal protein S19-3-like	GO:0000028,GO:0003674,GO:0003676,GO:0003723,GO:0003729,GO:0003735,GO:0005198,GO:0005488,GO:0005575,GO:0005618,GO:0005622,GO:0005623,GO:0005634,GO:0005730,GO:0005737,GO:0005773,GO:0005829,GO:0005840,GO:0005844,GO:0005911,GO:0006996,GO:0008150,GO:0009506,GO:0009987,GO:0015935,GO:0016020,GO:0016043,GO:0022607,GO:0022613,GO:0022618,GO:0022626,GO:0022627,GO:0030054,GO:0030312,GO:0031974,GO:0031981,GO:…	K02966-ko03010 Ribosome;ko05171 Coronavirus disease - COVID-19	KOG3411-40S ribosomal protein S19[J]
black	LOC111884919	40S ribosomal protein S19-3-like	GO:0000028,GO:0003674,GO:0003676,GO:0003723,GO:0003729,GO:0003735,GO:0005198,GO:0005488,GO:0005575,GO:0005618,GO:0005622,GO:0005623,GO:0005634,GO:0005730,GO:0005737,GO:0005773,GO:0005829,GO:0005840,GO:0005844,GO:0005911,GO:0006996,GO:0008150,GO:0009506,GO:0009987,GO:0015935,GO:0016020,GO:0016043,GO:0022607,GO:0022613,GO:0022618,GO:0022626,GO:0022627,GO:0030054,GO:0030312,GO:0031974,GO:0031981,GO:…	K02966-ko03010 Ribosome;ko05171 Coronavirus disease - COVID-19	KOG3411-40S ribosomal protein S19[J]
black	LOC111885021	40S ribosomal protein S11-1	GO:0003674,GO:0003676,GO:0003723,GO:0003729,GO:0003735,GO:0005198,GO:0005488,GO:0005575,GO:0005618,GO:0005622,GO:0005623,GO:0005737,GO:0005829,GO:0005840,GO:0005911,GO:0006412,GO:0006518,GO:0006807,GO:0008150,GO:0008152,GO:0009058,GO:0009059,GO:0009506,GO:0009987,GO:0010467,GO:0015935,GO:0016020,GO:0019538,GO:0022626,GO:0022627,GO:0030054,GO:0030312,GO:0032991,GO:0034641,GO:0034645,GO:0043043,GO:…	K02949-ko03010 Ribosome;ko05171 Coronavirus disease - COVID-19	KOG1728-40S ribosomal protein S11[J]
black	LOC111885077	60S ribosomal protein L11	GO:0000027,GO:0003674,GO:0003676,GO:0003723,GO:0003735,GO:0005198,GO:0005488,GO:0005575,GO:0005622,GO:0005623,GO:0005634,GO:0005730,GO:0005737,GO:0005773,GO:0005829,GO:0005840,GO:0005911,GO:0006412,GO:0006518,GO:0006807,GO:0006996,GO:0008150,GO:0008152,GO:0009058,GO:0009059,GO:0009506,GO:0009507,GO:0009536,GO:0009987,GO:0010467,GO:0015934,GO:0016043,GO:0019538,GO:0022607,GO:0022613,GO:0022618,GO:…	K02868-ko03010 Ribosome;ko05171 Coronavirus disease - COVID-19	KOG0397-60S ribosomal protein L11[J]
black	LOC111885531	60S ribosomal protein L32-1	GO:0003674,GO:0003735,GO:0005198,GO:0005575,GO:0005622,GO:0005623,GO:0005634,GO:0005730,GO:0005737,GO:0005829,GO:0005840,GO:0005844,GO:0015934,GO:0022625,GO:0022626,GO:0031974,GO:0031981,GO:0032991,GO:0042788,GO:0043226,GO:0043227,GO:0043228,GO:0043229,GO:0043231,GO:0043232,GO:0043233,GO:0044391,GO:0044422,GO:0044424,GO:0044428,GO:0044444,GO:0044445,GO:0044446,GO:0044464,GO:0070013,GO:1990904	K02912-ko03010 Ribosome;ko05171 Coronavirus disease - COVID-19	KOG0878-60S ribosomal protein L32[J]
black	LOC111885671	60S acidic ribosomal protein P1	-	K02942-ko03010 Ribosome;ko05171 Coronavirus disease - COVID-19	KOG1762-60s acidic ribosomal protein P1[J]
black	LOC111885707	uncharacterized LOC111885707	-	-	-
black	LOC111885938	60S ribosomal protein L23	-	K02894-ko03010 Ribosome;ko05171 Coronavirus disease - COVID-19	KOG0901-60S ribosomal protein L14/L17/L23[J]
black	LOC111886038	UDP-D-apiose/UDP-D-xylose synthase 2	GO:0000166,GO:0003674,GO:0003824,GO:0005488,GO:0005575,GO:0005576,GO:0005622,GO:0005623,GO:0005737,GO:0005829,GO:0006139,GO:0006725,GO:0006807,GO:0008150,GO:0008152,GO:0009058,GO:0009225,GO:0009226,GO:0009987,GO:0016829,GO:0016830,GO:0016831,GO:0018130,GO:0019438,GO:0034641,GO:0034654,GO:0036094,GO:0044237,GO:0044238,GO:0044249,GO:0044271,GO:0044281,GO:0044424,GO:0044444,GO:0044464,GO:0046483,GO:…	K12449-ko00520 Amino sugar and nucleotide sugar metabolism	KOG1429-dTDP-glucose 4-6-dehydratase/UDP-glucuronic acid decarboxylase[GM]
black	LOC111886039	60S ribosomal protein L12	GO:0000027,GO:0003674,GO:0003676,GO:0003723,GO:0003735,GO:0005198,GO:0005488,GO:0005575,GO:0005622,GO:0005623,GO:0005634,GO:0005730,GO:0005737,GO:0005773,GO:0005829,GO:0005840,GO:0005911,GO:0006412,GO:0006518,GO:0006807,GO:0006950,GO:0006996,GO:0008150,GO:0008152,GO:0008270,GO:0009058,GO:0009059,GO:0009266,GO:0009409,GO:0009506,GO:0009507,GO:0009536,GO:0009628,GO:0009987,GO:0010467,GO:0015934,GO:…	K02870-ko03010 Ribosome;ko05171 Coronavirus disease - COVID-19	KOG0886-40S ribosomal protein S2[J]
black	LOC111886232	CASP-like protein 2B1	GO:0003674,GO:0005488,GO:0048037,GO:0051536,GO:0051540	-	-
black	LOC111886246	prefoldin subunit 5	GO:0005575,GO:0005622,GO:0005623,GO:0005737,GO:0005829,GO:0006355,GO:0008150,GO:0009889,GO:0010468,GO:0010556,GO:0016272,GO:0019219,GO:0019222,GO:0031323,GO:0031326,GO:0032991,GO:0044424,GO:0044444,GO:0044464,GO:0050789,GO:0050794,GO:0051171,GO:0051252,GO:0060255,GO:0065007,GO:0080090,GO:1903506,GO:2000112,GO:2001141	-	KOG3048-Molecular chaperone Prefoldin, subunit 5[O]
black	LOC111886297	plastid-lipid-associated protein 6, chloroplastic	GO:0000302,GO:0001101,GO:0005575,GO:0005622,GO:0005623,GO:0005634,GO:0005737,GO:0005886,GO:0006950,GO:0006952,GO:0006979,GO:0006996,GO:0008150,GO:0009507,GO:0009526,GO:0009532,GO:0009534,GO:0009535,GO:0009536,GO:0009570,GO:0009579,GO:0009605,GO:0009607,GO:0009617,GO:0009657,GO:0009658,GO:0009941,GO:0009987,GO:0010035,GO:0010193,GO:0010287,GO:0016020,GO:0016043,GO:0031967,GO:0031975,GO:0031976,GO:…	-	-
black	LOC111886548	60S ribosomal protein L7a-2	GO:0000470,GO:0003674,GO:0003676,GO:0003723,GO:0003735,GO:0005198,GO:0005488,GO:0005575,GO:0005622,GO:0005623,GO:0005634,GO:0005730,GO:0005737,GO:0005773,GO:0005774,GO:0005829,GO:0005840,GO:0005844,GO:0005911,GO:0006139,GO:0006364,GO:0006396,GO:0006412,GO:0006518,GO:0006725,GO:0006807,GO:0008150,GO:0008152,GO:0009058,GO:0009059,GO:0009506,GO:0009507,GO:0009536,GO:0009987,GO:0010467,GO:0015934,GO:…	K02936-ko03010 Ribosome;ko05171 Coronavirus disease - COVID-19	KOG3166-60S ribosomal protein L7A[J]
black	LOC111886600	60S ribosomal protein L39-1	GO:0003674,GO:0003676,GO:0003723,GO:0003735,GO:0005198,GO:0005488,GO:0005575,GO:0005622,GO:0005623,GO:0005737,GO:0005829,GO:0005840,GO:0006412,GO:0006518,GO:0006807,GO:0008150,GO:0008152,GO:0009058,GO:0009059,GO:0009987,GO:0010467,GO:0015934,GO:0019538,GO:0022625,GO:0022626,GO:0032991,GO:0034641,GO:0034645,GO:0043043,GO:0043170,GO:0043226,GO:0043228,GO:0043229,GO:0043232,GO:0043603,GO:0043604,GO:…	K02924-ko03010 Ribosome;ko05171 Coronavirus disease - COVID-19	KOG0002-60s ribosomal protein L39[J]
black	LOC111886627	putative F-box protein PP2-B12	GO:0000003,GO:0003006,GO:0003674,GO:0005488,GO:0007275,GO:0008150,GO:0009790,GO:0009791,GO:0009793,GO:0010154,GO:0022414,GO:0030246,GO:0032501,GO:0032502,GO:0048316,GO:0048608,GO:0048731,GO:0048856,GO:0061458	-	-
black	LOC111886704	protein TIFY 6B, transcript variant X3	GO:0001101,GO:0003674,GO:0003712,GO:0003714,GO:0005488,GO:0005515,GO:0005575,GO:0005622,GO:0005623,GO:0005634,GO:0006950,GO:0007154,GO:0007165,GO:0008150,GO:0009611,GO:0009719,GO:0009725,GO:0009753,GO:0009755,GO:0009867,GO:0009889,GO:0009890,GO:0009892,GO:0009966,GO:0009987,GO:0010033,GO:0010556,GO:0010558,GO:0010605,GO:0010646,GO:0019219,GO:0019222,GO:0023051,GO:0023052,GO:0031323,GO:0031324,GO:…	K13464-ko04075 Plant hormone signal transduction	-
black	LOC111886825	60S ribosomal protein L37-1	-	K02922-ko03010 Ribosome;ko05171 Coronavirus disease - COVID-19	KOG3475-60S ribosomal protein L37[J]
black	LOC111886866	protein NRT1/ PTR FAMILY 6.3	GO:0001101,GO:0003674,GO:0005215,GO:0005575,GO:0005623,GO:0005886,GO:0006810,GO:0006811,GO:0006820,GO:0006950,GO:0008150,GO:0008509,GO:0009414,GO:0009415,GO:0009628,GO:0010035,GO:0010167,GO:0015075,GO:0015103,GO:0015112,GO:0015318,GO:0015698,GO:0015706,GO:0016020,GO:0022857,GO:0034220,GO:0042221,GO:0044464,GO:0050896,GO:0051179,GO:0051234,GO:0055085,GO:0071705,GO:0071944,GO:0098656,GO:1901698,GO:…	-	KOG1237-H+/oligopeptide symporter[E]
black	LOC111886886	adenine phosphoribosyltransferase 4	GO:0003674,GO:0003824,GO:0003999,GO:0005575,GO:0005622,GO:0005623,GO:0005737,GO:0006139,GO:0006163,GO:0006164,GO:0006167,GO:0006725,GO:0006753,GO:0006793,GO:0006796,GO:0006807,GO:0008150,GO:0008152,GO:0009058,GO:0009117,GO:0009123,GO:0009124,GO:0009126,GO:0009127,GO:0009150,GO:0009152,GO:0009156,GO:0009161,GO:0009165,GO:0009167,GO:0009168,GO:0009259,GO:0009260,GO:0009308,GO:0009507,GO:0009536,GO:…	K00759-ko00230 Purine metabolism	KOG1712-Adenine phosphoribosyl transferases[F]
black	LOC111887307	sodium-dependent phosphate transport protein 1, chloroplastic	-	-	KOG2532-Permease of the major facilitator superfamily[G]
black	LOC111887319	uncharacterized LOC111887319	-	K05349-ko00500 Starch and sucrose metabolism;ko00460 Cyanoamino acid metabolism;ko00946 Degradation of flavonoids;ko00999 Biosynthesis of various plant secondary metabolites	-
black	LOC111887406	uncharacterized LOC111887406	-	K12845-ko03040 Spliceosome;ko03008 Ribosome biogenesis in eukaryotes	KOG3387-60S ribosomal protein 15.5kD/SNU13, NHP2/L7A family (includes ribonuclease P subunit p38), involved in splicing[AJ]
black	LOC111887576	probable galactinol--sucrose galactosyltransferase 2, transcript variant X2	GO:0003674,GO:0003824,GO:0004553,GO:0004557,GO:0005575,GO:0005911,GO:0005975,GO:0006950,GO:0006979,GO:0008150,GO:0008152,GO:0009056,GO:0009311,GO:0009313,GO:0009506,GO:0009628,GO:0015925,GO:0016052,GO:0016787,GO:0016798,GO:0030054,GO:0033530,GO:0034484,GO:0044238,GO:0050896,GO:0052692,GO:0055044,GO:0071704,GO:0080167,GO:1901575	K06617-ko00052 Galactose metabolism	-
black	LOC111887623	aspartyl protease family protein 2	GO:0003674,GO:0003824,GO:0004175,GO:0004190,GO:0005575,GO:0005618,GO:0005623,GO:0006508,GO:0006807,GO:0008150,GO:0008152,GO:0008233,GO:0009056,GO:0009057,GO:0009505,GO:0009628,GO:0016020,GO:0016787,GO:0019538,GO:0030163,GO:0030312,GO:0043170,GO:0044238,GO:0044464,GO:0050896,GO:0070001,GO:0070011,GO:0071704,GO:0071944,GO:0080167,GO:0140096,GO:1901564,GO:1901565,GO:1901575	-	KOG1339-Aspartyl protease[O]
black	LOC111887646	succinate dehydrogenase subunit 7A, mitochondrial	GO:0003674,GO:0005488,GO:0005515,GO:0005575,GO:0005576,GO:0005622,GO:0005623,GO:0005737,GO:0005739,GO:0005740,GO:0005743,GO:0005746,GO:0005749,GO:0016020,GO:0019866,GO:0031090,GO:0031966,GO:0031967,GO:0031975,GO:0032991,GO:0043226,GO:0043227,GO:0043229,GO:0043231,GO:0043495,GO:0044422,GO:0044424,GO:0044425,GO:0044429,GO:0044444,GO:0044446,GO:0044455,GO:0044464,GO:0045257,GO:0045273,GO:0045281,GO:…	-	-
black	LOC111887744	arginine decarboxylase	GO:0001101,GO:0003674,GO:0003824,GO:0005488,GO:0005515,GO:0005575,GO:0005622,GO:0005623,GO:0005737,GO:0005829,GO:0006576,GO:0006595,GO:0006596,GO:0006807,GO:0006950,GO:0006970,GO:0006979,GO:0008150,GO:0008152,GO:0008792,GO:0009058,GO:0009266,GO:0009308,GO:0009309,GO:0009409,GO:0009445,GO:0009446,GO:0009507,GO:0009536,GO:0009611,GO:0009628,GO:0009651,GO:0009719,GO:0009725,GO:0009737,GO:0009753,GO:…	K01583-ko00330 Arginine and proline metabolism	-
black	LOC111887917	non-specific lipid-transfer protein 1	GO:0000003,GO:0000902,GO:0000904,GO:0001101,GO:0003006,GO:0003674,GO:0005215,GO:0005319,GO:0005488,GO:0005515,GO:0005516,GO:0005575,GO:0005576,GO:0005618,GO:0005622,GO:0005623,GO:0005737,GO:0005768,GO:0005794,GO:0005802,GO:0005886,GO:0005911,GO:0006649,GO:0006810,GO:0006811,GO:0006820,GO:0006869,GO:0006950,GO:0007275,GO:0008150,GO:0009414,GO:0009415,GO:0009505,GO:0009506,GO:0009507,GO:0009534,GO:…	-	-
black	LOC111887985	uncharacterized LOC111887985	-	-	-
black	LOC111888125	40S ribosomal protein S8	GO:0000313,GO:0000462,GO:0003674,GO:0003735,GO:0005198,GO:0005575,GO:0005622,GO:0005623,GO:0005737,GO:0005829,GO:0005840,GO:0006139,GO:0006364,GO:0006396,GO:0006725,GO:0006807,GO:0006996,GO:0008150,GO:0008152,GO:0009507,GO:0009532,GO:0009536,GO:0009547,GO:0009570,GO:0009987,GO:0010467,GO:0015935,GO:0016043,GO:0016070,GO:0016072,GO:0022607,GO:0022613,GO:0022618,GO:0022626,GO:0022627,GO:0030490,GO:…	K02995-ko03010 Ribosome;ko05171 Coronavirus disease - COVID-19	KOG3283-40S ribosomal protein S8[J]
black	LOC111888367	transcription factor MYB1R1	-	-	KOG0724-Zuotin and related molecular chaperones (DnaJ superfamily), contains DNA-binding domains[O]
black	LOC111888390	probable flavin-containing monooxygenase 1	-	K00485-ko00430 Taurine and hypotaurine metabolism;ko00982 Drug metabolism - cytochrome P450	KOG1399-Flavin-containing monooxygenase[Q]
black	LOC111888551	NAD(P)H-quinone oxidoreductase subunit U, chloroplastic	GO:0005575,GO:0005622,GO:0005623,GO:0005737,GO:0009507,GO:0009534,GO:0009535,GO:0009536,GO:0009579,GO:0010598,GO:0016020,GO:0031976,GO:0031984,GO:0032991,GO:0034357,GO:0042651,GO:0043226,GO:0043227,GO:0043229,GO:0043231,GO:0044422,GO:0044424,GO:0044425,GO:0044434,GO:0044435,GO:0044436,GO:0044444,GO:0044446,GO:0044464,GO:0055035,GO:0098796	-	-
black	LOC111888765	endoglucanase 17	GO:0003674,GO:0003824,GO:0004553,GO:0007275,GO:0007389,GO:0008150,GO:0008810,GO:0009605,GO:0009607,GO:0009624,GO:0016787,GO:0016798,GO:0032501,GO:0032502,GO:0043207,GO:0048856,GO:0050896,GO:0051704,GO:0051707	K01179-ko00500 Starch and sucrose metabolism;ko02020 Two-component system	-
black	LOC111888771	ADP,ATP carrier protein 1, mitochondrial	GO:0005575,GO:0005622,GO:0005623,GO:0005737,GO:0005739,GO:0005740,GO:0005743,GO:0016020,GO:0019866,GO:0031090,GO:0031966,GO:0031967,GO:0031975,GO:0043226,GO:0043227,GO:0043229,GO:0043231,GO:0044422,GO:0044424,GO:0044429,GO:0044444,GO:0044446,GO:0044464	K05863-ko04020 Calcium signaling pathway;ko04022 cGMP-PKG signaling pathway;ko04217 Necroptosis;ko04218 Cellular senescence;ko04613 Neutrophil extracellular trap formation;ko05208 Chemical carcinogenesis - reactive oxygen species;ko05166 Human T-cell leukemia virus 1 infection;ko05164 Influenza A;ko05010 Alzheimer disease;ko05012 Parkinson disease;ko05016 Huntington disease;ko05017 Spinocerebella…	KOG0749-Mitochondrial ADP/ATP carrier proteins[C]
black	LOC111888917	40S ribosomal protein S28-2	GO:0005575,GO:0005622,GO:0005623,GO:0005737,GO:0044424,GO:0044464	K02979-ko03010 Ribosome;ko05171 Coronavirus disease - COVID-19	KOG3502-40S ribosomal protein S28[J]
black	LOC111888982	60S ribosomal protein L35	GO:0000463,GO:0000470,GO:0003674,GO:0003676,GO:0003723,GO:0003729,GO:0003735,GO:0005198,GO:0005488,GO:0005575,GO:0005622,GO:0005623,GO:0005634,GO:0005730,GO:0005737,GO:0005829,GO:0005840,GO:0005911,GO:0006139,GO:0006364,GO:0006396,GO:0006412,GO:0006518,GO:0006725,GO:0006807,GO:0008150,GO:0008152,GO:0009058,GO:0009059,GO:0009506,GO:0009987,GO:0010467,GO:0015934,GO:0016070,GO:0016072,GO:0019538,GO:…	K02918-ko03010 Ribosome;ko05171 Coronavirus disease - COVID-19	KOG3436-60S ribosomal protein L35[J]
black	LOC111889116	uncharacterized protein At3g27210	-	-	-
black	LOC111889260	40S ribosomal protein S27-2	GO:0000028,GO:0003674,GO:0003735,GO:0005198,GO:0005575,GO:0005618,GO:0005622,GO:0005623,GO:0005737,GO:0005829,GO:0005840,GO:0005844,GO:0005911,GO:0006412,GO:0006518,GO:0006807,GO:0006996,GO:0008150,GO:0008152,GO:0009058,GO:0009059,GO:0009506,GO:0009987,GO:0010467,GO:0015935,GO:0016043,GO:0019538,GO:0022607,GO:0022613,GO:0022618,GO:0022626,GO:0022627,GO:0030054,GO:0030312,GO:0032991,GO:0034622,GO:…	K02978-ko03010 Ribosome;ko05171 Coronavirus disease - COVID-19	KOG1779-40s ribosomal protein S27[J]
black	LOC111889311	glycine-rich RNA-binding protein 2	-	-	KOG4205-RNA-binding protein musashi/mRNA cleavage and polyadenylation factor I complex, subunit HRP1[A]
black	LOC111889379	uncharacterized LOC111889379, transcript variant X2	-	-	KOG2953-mRNA-binding protein Encore[A]
black	LOC111889397	serine carboxypeptidase-like 45	GO:0003674,GO:0003824,GO:0004180,GO:0004185,GO:0005575,GO:0005618,GO:0005623,GO:0005911,GO:0006508,GO:0006807,GO:0008150,GO:0008152,GO:0008233,GO:0008236,GO:0008238,GO:0009056,GO:0009057,GO:0009505,GO:0009506,GO:0009987,GO:0016787,GO:0017171,GO:0019538,GO:0030054,GO:0030163,GO:0030312,GO:0043170,GO:0044237,GO:0044238,GO:0044248,GO:0044257,GO:0044260,GO:0044265,GO:0044267,GO:0044464,GO:0051603,GO:…	-	KOG1282-Serine carboxypeptidases (lysosomal cathepsin A)[OE]
black	LOC111889632	40S ribosomal protein S8	GO:0000313,GO:0000462,GO:0003674,GO:0003735,GO:0005198,GO:0005575,GO:0005622,GO:0005623,GO:0005737,GO:0005829,GO:0005840,GO:0006139,GO:0006364,GO:0006396,GO:0006725,GO:0006807,GO:0006996,GO:0008150,GO:0008152,GO:0009507,GO:0009532,GO:0009536,GO:0009547,GO:0009570,GO:0009987,GO:0010467,GO:0015935,GO:0016043,GO:0016070,GO:0016072,GO:0022607,GO:0022613,GO:0022618,GO:0022626,GO:0022627,GO:0030490,GO:…	K02995-ko03010 Ribosome;ko05171 Coronavirus disease - COVID-19	KOG3283-40S ribosomal protein S8[J]
black	LOC111889634	chloroplastic import inner membrane translocase subunit TIM22-2	GO:0003674,GO:0005488,GO:0005515,GO:0005575,GO:0005622,GO:0005623,GO:0005737,GO:0006605,GO:0006810,GO:0006886,GO:0008104,GO:0008150,GO:0009507,GO:0009526,GO:0009527,GO:0009536,GO:0009707,GO:0009941,GO:0015031,GO:0015833,GO:0016020,GO:0019867,GO:0031090,GO:0031967,GO:0031968,GO:0031969,GO:0031975,GO:0033036,GO:0033365,GO:0034613,GO:0042170,GO:0042802,GO:0042803,GO:0042886,GO:0043226,GO:0043227,GO:…	-	KOG1652-Mitochondrial import inner membrane translocase, subunit TIM17[U]
black	LOC111890295	glucose-6-phosphate isomerase, cytosolic	GO:0003674,GO:0003824,GO:0004347,GO:0005575,GO:0005622,GO:0005623,GO:0005737,GO:0005829,GO:0005975,GO:0005996,GO:0006006,GO:0006082,GO:0006090,GO:0006091,GO:0006094,GO:0006096,GO:0006139,GO:0006163,GO:0006164,GO:0006165,GO:0006725,GO:0006732,GO:0006733,GO:0006753,GO:0006754,GO:0006757,GO:0006793,GO:0006796,GO:0006807,GO:0008150,GO:0008152,GO:0009056,GO:0009058,GO:0009108,GO:0009117,GO:0009123,GO:…	K01810-ko00010 Glycolysis / Gluconeogenesis;ko00030 Pentose phosphate pathway;ko00500 Starch and sucrose metabolism;ko00520 Amino sugar and nucleotide sugar metabolism	KOG2446-Glucose-6-phosphate isomerase[G]
black	LOC111890307	protein RADIALIS-like 3	-	-	-
black	LOC111890752	40S ribosomal protein S4	-	K02987-ko03010 Ribosome;ko05171 Coronavirus disease - COVID-19	KOG0378-40S ribosomal protein S4[J]
black	LOC111890783	40S ribosomal protein S25	-	K02975-ko03010 Ribosome;ko05171 Coronavirus disease - COVID-19	KOG1767-40S ribosomal protein S25[J]
black	LOC111890798	ATP-sulfurylase 3, chloroplastic	GO:0000103,GO:0001887,GO:0003674,GO:0003824,GO:0004020,GO:0004779,GO:0004781,GO:0005575,GO:0005622,GO:0005623,GO:0005737,GO:0005739,GO:0005886,GO:0006790,GO:0006793,GO:0006796,GO:0006950,GO:0007154,GO:0008150,GO:0008152,GO:0009267,GO:0009507,GO:0009532,GO:0009536,GO:0009570,GO:0009605,GO:0009719,GO:0009725,GO:0009735,GO:0009970,GO:0009987,GO:0009991,GO:0010033,GO:0010035,GO:0010038,GO:0016020,GO:…	K13811-ko00920 Sulfur metabolism;ko00230 Purine metabolism;ko00450 Selenocompound metabolism;ko00261 Monobactam biosynthesis	KOG4238-Bifunctional ATP sulfurylase/adenosine 5'-phosphosulfate kinase[F]
black	LOC111890960	uncharacterized LOC111890960	-	-	-
black	LOC111890966	la-related protein 6A	-	-	KOG1855-Predicted RNA-binding protein[R]
black	LOC111891035	peroxidase 42	GO:0003674,GO:0003824,GO:0004601,GO:0005575,GO:0005618,GO:0005623,GO:0005911,GO:0008150,GO:0008152,GO:0009505,GO:0009506,GO:0009636,GO:0009664,GO:0009987,GO:0016043,GO:0016209,GO:0016491,GO:0016684,GO:0030054,GO:0030312,GO:0042221,GO:0044464,GO:0045229,GO:0050896,GO:0051716,GO:0055044,GO:0055114,GO:0070887,GO:0071554,GO:0071555,GO:0071669,GO:0071840,GO:0071944,GO:0097237,GO:0098754,GO:0098869,GO:…	K00430-ko00940 Phenylpropanoid biosynthesis	-
black	LOC111891138	transcription factor PRE6	GO:0008150,GO:0009314,GO:0009416,GO:0009628,GO:0050896	-	-
black	LOC111891170	60S ribosomal protein L34	GO:0003674,GO:0003676,GO:0003723,GO:0003729,GO:0003735,GO:0005198,GO:0005488,GO:0005575,GO:0005622,GO:0005623,GO:0005634,GO:0005730,GO:0005737,GO:0005773,GO:0005774,GO:0005829,GO:0005840,GO:0005844,GO:0006412,GO:0006518,GO:0006807,GO:0008150,GO:0008152,GO:0009058,GO:0009059,GO:0009507,GO:0009536,GO:0009987,GO:0010467,GO:0015934,GO:0016020,GO:0019538,GO:0022613,GO:0022625,GO:0022626,GO:0031090,GO:…	K02915-ko03010 Ribosome;ko05171 Coronavirus disease - COVID-19	KOG1790-60s ribosomal protein L34[J]
black	LOC111891231	chitinase-like protein 1, transcript variant X1	GO:0000271,GO:0001101,GO:0001871,GO:0003674,GO:0005488,GO:0005575,GO:0005576,GO:0005622,GO:0005623,GO:0005737,GO:0005794,GO:0005975,GO:0005976,GO:0006073,GO:0006950,GO:0006970,GO:0007275,GO:0008150,GO:0008152,GO:0009058,GO:0009059,GO:0009250,GO:0009266,GO:0009408,GO:0009414,GO:0009415,GO:0009628,GO:0009651,GO:0009653,GO:0009719,GO:0009725,GO:0009735,GO:0009825,GO:0009888,GO:0009987,GO:0010015,GO:…	-	KOG4742-Predicted chitinase[R]
black	LOC111891445	peroxidase 12	GO:0003674,GO:0003824,GO:0004601,GO:0005575,GO:0005618,GO:0005622,GO:0005623,GO:0005737,GO:0005773,GO:0005911,GO:0008150,GO:0008152,GO:0009505,GO:0009506,GO:0009636,GO:0009664,GO:0009987,GO:0016020,GO:0016043,GO:0016209,GO:0016491,GO:0016684,GO:0030054,GO:0030312,GO:0042221,GO:0043226,GO:0043227,GO:0043229,GO:0043231,GO:0044424,GO:0044444,GO:0044464,GO:0045229,GO:0050896,GO:0051716,GO:0055044,GO:…	K00430-ko00940 Phenylpropanoid biosynthesis	-
black	LOC111891541	60S ribosomal protein L34	GO:0003674,GO:0003676,GO:0003723,GO:0003729,GO:0003735,GO:0005198,GO:0005488,GO:0005575,GO:0005622,GO:0005623,GO:0005634,GO:0005730,GO:0005737,GO:0005773,GO:0005774,GO:0005829,GO:0005840,GO:0005844,GO:0006412,GO:0006518,GO:0006807,GO:0008150,GO:0008152,GO:0009058,GO:0009059,GO:0009507,GO:0009536,GO:0009987,GO:0010467,GO:0015934,GO:0016020,GO:0019538,GO:0022613,GO:0022625,GO:0022626,GO:0031090,GO:…	K02915-ko03010 Ribosome;ko05171 Coronavirus disease - COVID-19	KOG1790-60s ribosomal protein L34[J]
black	LOC111891565	H/ACA ribonucleoprotein complex subunit 3-like protein	-	K11130-ko03008 Ribosome biogenesis in eukaryotes	KOG3503-H/ACA snoRNP complex, subunit NOP10[A]
black	LOC111891660	aldehyde dehydrogenase family 2 member B4, mitochondrial	GO:0000166,GO:0003674,GO:0003824,GO:0004029,GO:0005488,GO:0005524,GO:0005575,GO:0005622,GO:0005623,GO:0005737,GO:0005739,GO:0008144,GO:0008150,GO:0008152,GO:0009507,GO:0009536,GO:0010035,GO:0010038,GO:0016491,GO:0016620,GO:0016903,GO:0017076,GO:0030554,GO:0032553,GO:0032555,GO:0032559,GO:0035639,GO:0036094,GO:0042221,GO:0043167,GO:0043168,GO:0043226,GO:0043227,GO:0043229,GO:0043231,GO:0044424,GO:…	K00128-ko00010 Glycolysis / Gluconeogenesis;ko00053 Ascorbate and aldarate metabolism;ko00620 Pyruvate metabolism;ko00071 Fatty acid degradation;ko00561 Glycerolipid metabolism;ko00280 Valine, leucine and isoleucine degradation;ko00310 Lysine degradation;ko00330 Arginine and proline metabolism;ko00340 Histidine metabolism;ko00380 Tryptophan metabolism;ko00410 beta-Alanine metabolism;ko00770 Panto…	KOG2450-Aldehyde dehydrogenase[C]
black	LOC111891751	nascent polypeptide-associated complex subunit beta, transcript variant X2	-	K01527-ko04214 Apoptosis - fly	KOG2240-RNA polymerase II general transcription factor BTF3 and related proteins[K]
black	LOC111892146	60S ribosomal protein L21-2	GO:0003674,GO:0003735,GO:0005198,GO:0005575,GO:0005622,GO:0005623,GO:0005634,GO:0005730,GO:0005737,GO:0005829,GO:0005840,GO:0006412,GO:0006518,GO:0006807,GO:0008150,GO:0008152,GO:0009058,GO:0009059,GO:0009507,GO:0009536,GO:0009987,GO:0010467,GO:0015934,GO:0019538,GO:0022625,GO:0022626,GO:0031974,GO:0031981,GO:0032991,GO:0034641,GO:0034645,GO:0043043,GO:0043170,GO:0043226,GO:0043227,GO:0043228,GO:…	K02889-ko03010 Ribosome;ko05171 Coronavirus disease - COVID-19	KOG1732-60S ribosomal protein L21[J]
black	LOC111892308	40S ribosomal protein S12	-	K02951-ko03010 Ribosome;ko05171 Coronavirus disease - COVID-19	KOG3406-40S ribosomal protein S12[J]
black	LOC111892369	geranylgeranyl pyrophosphate synthase, chloroplastic	GO:0000003,GO:0003006,GO:0003674,GO:0003824,GO:0004161,GO:0004311,GO:0004659,GO:0005575,GO:0005622,GO:0005623,GO:0005737,GO:0005739,GO:0005783,GO:0005829,GO:0006629,GO:0006720,GO:0007275,GO:0008150,GO:0008152,GO:0008299,GO:0008610,GO:0009058,GO:0009507,GO:0009513,GO:0009536,GO:0009790,GO:0009791,GO:0009793,GO:0009987,GO:0010154,GO:0012505,GO:0016740,GO:0016765,GO:0022414,GO:0032501,GO:0032502,GO:…	K13789-ko00900 Terpenoid backbone biosynthesis	KOG0776-Geranylgeranyl pyrophosphate synthase/Polyprenyl synthetase[H]
black	LOC111892371	probable NAD(P)H dehydrogenase (quinone) FQR1-like 2	GO:0000166,GO:0003674,GO:0003824,GO:0003955,GO:0005488,GO:0005575,GO:0005622,GO:0005623,GO:0005737,GO:0005886,GO:0008150,GO:0008152,GO:0010181,GO:0016020,GO:0016491,GO:0016651,GO:0016655,GO:0032553,GO:0036094,GO:0043167,GO:0043168,GO:0044424,GO:0044464,GO:0048037,GO:0050662,GO:0055114,GO:0071944,GO:0097159,GO:0097367,GO:1901265,GO:1901363	K03809-ko00130 Ubiquinone and other terpenoid-quinone biosynthesis	KOG3135-1,4-benzoquinone reductase-like; Trp repressor binding protein-like/protoplast-secreted protein[R]
black	LOC111892503	FCS-Like Zinc finger 14	-	-	-
black	LOC111892516	auxin-binding protein ABP20	GO:0005575,GO:0005576,GO:0005618,GO:0005622,GO:0005623,GO:0005634,GO:0006950,GO:0008150,GO:0009266,GO:0009409,GO:0009505,GO:0009628,GO:0009719,GO:0009725,GO:0009735,GO:0010033,GO:0030312,GO:0031012,GO:0042221,GO:0043226,GO:0043227,GO:0043229,GO:0043231,GO:0044421,GO:0044424,GO:0044464,GO:0048046,GO:0050896,GO:0071944	-	-
black	LOC111892533	subtilisin-like protease SBT1.8	GO:0003674,GO:0003824,GO:0004175,GO:0004252,GO:0005575,GO:0005618,GO:0005622,GO:0005623,GO:0005737,GO:0005794,GO:0005911,GO:0006508,GO:0006807,GO:0008150,GO:0008152,GO:0008233,GO:0008236,GO:0009505,GO:0009506,GO:0012505,GO:0016787,GO:0017171,GO:0019538,GO:0030054,GO:0030312,GO:0043170,GO:0043226,GO:0043227,GO:0043229,GO:0043231,GO:0044238,GO:0044424,GO:0044444,GO:0044464,GO:0055044,GO:0070011,GO:…	-	-
black	LOC111892635	40S ribosomal protein S30	-	K02983-ko03010 Ribosome;ko05171 Coronavirus disease - COVID-19	KOG0009-Ubiquitin-like/40S ribosomal S30 protein fusion[JO]
black	LOC111892698	uncharacterized LOC111892698	-	-	-
black	LOC111892783	60S ribosomal protein L18-3	-	K02883-ko03010 Ribosome;ko05171 Coronavirus disease - COVID-19	KOG1714-60s ribosomal protein L18[J]
black	LOC111892959	ATP-dependent Clp protease proteolytic subunit 6, chloroplastic	-	K01358-ko04112 Cell cycle - Caulobacter;ko04212 Longevity regulating pathway - worm	KOG0840-ATP-dependent Clp protease, proteolytic subunit[O]
black	LOC111892983	tubulin alpha chain	GO:0005575,GO:0005622,GO:0005623,GO:0005856,GO:0043226,GO:0043228,GO:0043229,GO:0043232,GO:0044424,GO:0044464	K07374-ko04145 Phagosome;ko04210 Apoptosis;ko04530 Tight junction;ko04540 Gap junction;ko04814 Motor proteins;ko05130 Pathogenic Escherichia coli infection;ko05132 Salmonella infection;ko05010 Alzheimer disease;ko05012 Parkinson disease;ko05014 Amyotrophic lateral sclerosis;ko05016 Huntington disease;ko05020 Prion disease;ko05022 Pathways of neurodegeneration - multiple diseases	KOG1376-Alpha tubulin[Z]
black	LOC111893031	uncharacterized LOC111893031	-	-	-
black	LOC111893079	40S ribosomal protein S23	-	K02973-ko03010 Ribosome;ko05171 Coronavirus disease - COVID-19	KOG1749-40S ribosomal protein S23[J]
black	LOC111893168	ran-binding protein 1 homolog a	GO:0000060,GO:0000082,GO:0000226,GO:0000278,GO:0003674,GO:0005488,GO:0005515,GO:0005575,GO:0005622,GO:0005623,GO:0005634,GO:0005737,GO:0006403,GO:0006405,GO:0006508,GO:0006511,GO:0006606,GO:0006807,GO:0006810,GO:0006886,GO:0006913,GO:0006996,GO:0007010,GO:0007017,GO:0007049,GO:0007051,GO:0008104,GO:0008150,GO:0008152,GO:0008536,GO:0009056,GO:0009057,GO:0009987,GO:0015031,GO:0015833,GO:0015931,GO:…	-	KOG0864-Ran-binding protein RANBP1 and related RanBD domain proteins[U]
black	LOC111893171	40S ribosomal protein S5, transcript variant X1	-	K02989-ko03010 Ribosome;ko05171 Coronavirus disease - COVID-19	KOG3291-Ribosomal protein S7[J]
black	LOC111893230	uncharacterized LOC111893230	-	-	KOG4177-Ankyrin[M]
black	LOC111893429	uncharacterized LOC111893429	-	-	-
black	LOC111893447	ultraviolet-B receptor UVR8, transcript variant X4	-	-	KOG1427-Uncharacterized conserved protein, contains RCC1 domain[S]
black	LOC111893597	CBL-interacting serine/threonine-protein kinase 6	GO:0001101,GO:0003674,GO:0003824,GO:0004672,GO:0004674,GO:0005575,GO:0005622,GO:0005623,GO:0006464,GO:0006468,GO:0006793,GO:0006796,GO:0006807,GO:0006810,GO:0006950,GO:0006970,GO:0006972,GO:0007154,GO:0007165,GO:0007275,GO:0008150,GO:0008152,GO:0009414,GO:0009415,GO:0009628,GO:0009651,GO:0009914,GO:0009926,GO:0009987,GO:0010035,GO:0010540,GO:0010817,GO:0016301,GO:0016310,GO:0016740,GO:0016772,GO:…	-	KOG0583-Serine/threonine protein kinase[T]
black	LOC111893707	multiple organellar RNA editing factor 2, chloroplastic	GO:0000959,GO:0005575,GO:0005622,GO:0005623,GO:0005737,GO:0005739,GO:0006139,GO:0006725,GO:0006807,GO:0008150,GO:0008152,GO:0009451,GO:0009987,GO:0016070,GO:0016071,GO:0016556,GO:0034641,GO:0043170,GO:0043226,GO:0043227,GO:0043229,GO:0043231,GO:0043412,GO:0044237,GO:0044238,GO:0044424,GO:0044444,GO:0044464,GO:0046483,GO:0071704,GO:0080156,GO:0090304,GO:1900864,GO:1901360	-	-
black	LOC111893972	chaperone protein dnaJ A6, chloroplastic	GO:0005575,GO:0005622,GO:0005623,GO:0005737,GO:0009507,GO:0009526,GO:0009534,GO:0009535,GO:0009536,GO:0009579,GO:0009941,GO:0016020,GO:0031967,GO:0031975,GO:0031976,GO:0031984,GO:0034357,GO:0042651,GO:0043226,GO:0043227,GO:0043229,GO:0043231,GO:0044422,GO:0044424,GO:0044434,GO:0044435,GO:0044436,GO:0044444,GO:0044446,GO:0044464,GO:0055035	-	KOG0715-Molecular chaperone (DnaJ superfamily)[O]
black	LOC111894096	protein NUCLEAR FUSION DEFECTIVE 6, mitochondrial, transcript variant X1	GO:0000741,GO:0006996,GO:0006997,GO:0007275,GO:0008150,GO:0009553,GO:0009559,GO:0009561,GO:0009987,GO:0010197,GO:0016043,GO:0030154,GO:0032501,GO:0032502,GO:0048229,GO:0048284,GO:0048856,GO:0048869,GO:0071840	-	-
black	LOC111894109	membrane magnesium transporter	GO:0003674,GO:0005215,GO:0005575,GO:0005622,GO:0005623,GO:0005737,GO:0005768,GO:0005769,GO:0005783,GO:0005789,GO:0005794,GO:0005886,GO:0006810,GO:0006811,GO:0006812,GO:0008150,GO:0008324,GO:0012505,GO:0015075,GO:0015318,GO:0016020,GO:0016021,GO:0022857,GO:0022890,GO:0030176,GO:0031224,GO:0031227,GO:0031410,GO:0031982,GO:0031984,GO:0032991,GO:0034220,GO:0042175,GO:0043226,GO:0043227,GO:0043229,GO:…	-	KOG3918-Predicted membrane protein[S]
black	LOC111894117	ferrochelatase-2, chloroplastic	GO:0003674,GO:0003824,GO:0004325,GO:0005575,GO:0005622,GO:0005623,GO:0005737,GO:0005739,GO:0006725,GO:0006778,GO:0006779,GO:0006783,GO:0006807,GO:0008150,GO:0008152,GO:0009058,GO:0009507,GO:0009536,GO:0009579,GO:0009987,GO:0016020,GO:0016829,GO:0018130,GO:0019438,GO:0031976,GO:0031984,GO:0033013,GO:0033014,GO:0034357,GO:0034641,GO:0042168,GO:0042440,GO:0042651,GO:0043226,GO:0043227,GO:0043229,GO:…	K01772-ko00860 Porphyrin metabolism	KOG1321-Protoheme ferro-lyase (ferrochelatase)[H]
black	LOC111894144	uncharacterized LOC111894144	-	-	-
black	LOC111894252	probable polygalacturonase, transcript variant X2	-	-	-
black	LOC111894329	uncharacterized LOC111894329	-	-	-
black	LOC111894365	mitochondrial import receptor subunit TOM7-1	GO:0005575,GO:0005622,GO:0005623,GO:0005737,GO:0005739,GO:0005740,GO:0005741,GO:0016020,GO:0019867,GO:0031090,GO:0031966,GO:0031967,GO:0031968,GO:0031975,GO:0043226,GO:0043227,GO:0043229,GO:0043231,GO:0044422,GO:0044424,GO:0044429,GO:0044444,GO:0044446,GO:0044464,GO:0098588,GO:0098805	-	-
black	LOC111894779	transcription factor MYB44	GO:0000981,GO:0000988,GO:0000989,GO:0001067,GO:0001076,GO:0001101,GO:0001134,GO:0001135,GO:0003674,GO:0003676,GO:0003677,GO:0003700,GO:0005488,GO:0005575,GO:0005622,GO:0005623,GO:0005634,GO:0006355,GO:0006357,GO:0006950,GO:0006952,GO:0006970,GO:0008150,GO:0009414,GO:0009415,GO:0009605,GO:0009607,GO:0009617,GO:0009620,GO:0009628,GO:0009651,GO:0009719,GO:0009723,GO:0009725,GO:0009733,GO:0009737,GO:…	-	KOG0048-Transcription factor, Myb superfamily[K]
black	LOC111894820	protein GLUTAMINE DUMPER 2	-	-	-
black	LOC111894828	protein GLUTAMINE DUMPER 1	-	-	-
black	LOC111894909	zinc finger protein CONSTANS-LIKE 5	GO:0003674,GO:0003700,GO:0005575,GO:0005622,GO:0005623,GO:0005634,GO:0006355,GO:0008150,GO:0009314,GO:0009416,GO:0009628,GO:0009889,GO:0009909,GO:0010468,GO:0010556,GO:0019219,GO:0019222,GO:0031323,GO:0031326,GO:0043226,GO:0043227,GO:0043229,GO:0043231,GO:0044424,GO:0044464,GO:0048580,GO:0048831,GO:0050789,GO:0050793,GO:0050794,GO:0050896,GO:0051171,GO:0051239,GO:0051252,GO:0060255,GO:0065007,GO:…	-	KOG1601-GATA-4/5/6 transcription factors[K]
black	LOC111895069	auxin-responsive protein SAUR78	-	-	-
black	LOC111895154	protein GLUTAMINE DUMPER 2	-	-	-
black	LOC111895326	mitochondrial import inner membrane translocase subunit TIM8	GO:0005575,GO:0005622,GO:0005623,GO:0005737,GO:0005739,GO:0005740,GO:0005758,GO:0031967,GO:0031970,GO:0031974,GO:0031975,GO:0043226,GO:0043227,GO:0043229,GO:0043231,GO:0043233,GO:0044422,GO:0044424,GO:0044429,GO:0044444,GO:0044446,GO:0044464,GO:0070013	-	KOG3489-Mitochondrial import inner membrane translocase, subunit TIM8[U]
black	LOC111895477	cyclic nucleotide-gated ion channel 4	GO:0002376,GO:0003674,GO:0005215,GO:0005216,GO:0005244,GO:0005249,GO:0005261,GO:0005267,GO:0005575,GO:0005623,GO:0005886,GO:0005887,GO:0006810,GO:0006811,GO:0006812,GO:0006813,GO:0006950,GO:0006952,GO:0006955,GO:0008150,GO:0008219,GO:0008324,GO:0009626,GO:0009987,GO:0012501,GO:0015075,GO:0015077,GO:0015079,GO:0015267,GO:0015318,GO:0015672,GO:0016020,GO:0016021,GO:0022803,GO:0022832,GO:0022836,GO:…	-	KOG0498-K+-channel ERG and related proteins, contain PAS/PAC sensor domain[PT]
black	LOC111895525	60S ribosomal protein L23	-	K02894-ko03010 Ribosome;ko05171 Coronavirus disease - COVID-19	KOG0901-60S ribosomal protein L14/L17/L23[J]
black	LOC111895560	chlorophyll a-b binding protein 5, chloroplastic	GO:0001101,GO:0003674,GO:0005488,GO:0005515,GO:0005575,GO:0005622,GO:0005623,GO:0005737,GO:0005773,GO:0005774,GO:0006091,GO:0006950,GO:0008150,GO:0008152,GO:0009266,GO:0009269,GO:0009314,GO:0009409,GO:0009414,GO:0009415,GO:0009416,GO:0009503,GO:0009507,GO:0009517,GO:0009521,GO:0009522,GO:0009523,GO:0009526,GO:0009532,GO:0009534,GO:0009535,GO:0009536,GO:0009570,GO:0009579,GO:0009628,GO:0009637,GO:…	K08913-ko00196 Photosynthesis - antenna proteins	-
black	LOC111895645	glycine-rich RNA-binding protein GRP1A	GO:0000003,GO:0000375,GO:0000377,GO:0000380,GO:0000398,GO:0001101,GO:0002376,GO:0003006,GO:0003674,GO:0003676,GO:0003677,GO:0003690,GO:0003697,GO:0003723,GO:0003729,GO:0005488,GO:0005575,GO:0005576,GO:0005622,GO:0005623,GO:0005634,GO:0005737,GO:0005777,GO:0005829,GO:0005911,GO:0006139,GO:0006396,GO:0006397,GO:0006403,GO:0006405,GO:0006406,GO:0006611,GO:0006725,GO:0006807,GO:0006810,GO:0006886,GO:…	-	KOG4205-RNA-binding protein musashi/mRNA cleavage and polyadenylation factor I complex, subunit HRP1[A]
black	LOC111895709	CCG-binding protein 1	GO:0000003,GO:0003006,GO:0003674,GO:0005488,GO:0005575,GO:0005622,GO:0005623,GO:0005634,GO:0005737,GO:0005829,GO:0006935,GO:0006950,GO:0006952,GO:0007275,GO:0008150,GO:0009507,GO:0009536,GO:0009605,GO:0009607,GO:0009620,GO:0009790,GO:0009791,GO:0009793,GO:0009856,GO:0010154,GO:0010183,GO:0022414,GO:0032501,GO:0032502,GO:0036033,GO:0040011,GO:0042221,GO:0042330,GO:0043207,GO:0043226,GO:0043227,GO:…	-	-
black	LOC111895989	serine hydroxymethyltransferase 1, mitochondrial, transcript variant X3	GO:0001505,GO:0002376,GO:0003674,GO:0003676,GO:0003723,GO:0003727,GO:0003824,GO:0004372,GO:0005488,GO:0005575,GO:0005576,GO:0005622,GO:0005623,GO:0005634,GO:0005737,GO:0005739,GO:0005759,GO:0005829,GO:0005840,GO:0005886,GO:0006082,GO:0006520,GO:0006544,GO:0006563,GO:0006807,GO:0006950,GO:0006952,GO:0006955,GO:0007623,GO:0008150,GO:0008152,GO:0008187,GO:0008219,GO:0008266,GO:0009069,GO:0009266,GO:…	K00600-ko00630 Glyoxylate and dicarboxylate metabolism;ko00680 Methane metabolism;ko00260 Glycine, serine and threonine metabolism;ko00460 Cyanoamino acid metabolism;ko00670 One carbon pool by folate;ko01523 Antifolate resistance	KOG2467-Glycine/serine hydroxymethyltransferase[E]
black	LOC111896101	40S ribosomal protein S9-2	-	K02997-ko03010 Ribosome;ko05171 Coronavirus disease - COVID-19	KOG3301-Ribosomal protein S4[J]
black	LOC111896391	pectin acetylesterase 10, transcript variant X2	GO:0003674,GO:0003824,GO:0005575,GO:0005618,GO:0005623,GO:0008150,GO:0009505,GO:0009987,GO:0016043,GO:0016787,GO:0016788,GO:0030312,GO:0044464,GO:0045229,GO:0052689,GO:0052793,GO:0071554,GO:0071555,GO:0071840,GO:0071944	K19882-ko04310 Wnt signaling pathway	KOG4287-Pectin acetylesterase and similar proteins[M]
black	LOC111896641	60S acidic ribosomal protein P2	GO:0003674,GO:0003735,GO:0005198,GO:0005488,GO:0005575,GO:0005622,GO:0005623,GO:0005737,GO:0005829,GO:0005840,GO:0015934,GO:0022625,GO:0022626,GO:0032991,GO:0043226,GO:0043228,GO:0043229,GO:0043232,GO:0044391,GO:0044422,GO:0044424,GO:0044444,GO:0044445,GO:0044446,GO:0044464,GO:0044877,GO:1990904	K02943-ko03010 Ribosome;ko05171 Coronavirus disease - COVID-19	KOG3449-60S acidic ribosomal protein P2[J]
black	LOC111896655	serine/threonine-protein kinase D6PK	-	-	KOG0610-Putative serine/threonine protein kinase[R]
black	LOC111896731	probable E3 ubiquitin-protein ligase RZFP34, transcript variant X6	GO:0000151,GO:0002039,GO:0003674,GO:0003824,GO:0004842,GO:0005102,GO:0005488,GO:0005515,GO:0005575,GO:0005622,GO:0005623,GO:0005634,GO:0005654,GO:0005737,GO:0005829,GO:0006464,GO:0006508,GO:0006511,GO:0006807,GO:0008150,GO:0008152,GO:0008270,GO:0009056,GO:0009057,GO:0009893,GO:0009894,GO:0009896,GO:0009987,GO:0010604,GO:0016567,GO:0016740,GO:0019222,GO:0019538,GO:0019787,GO:0019941,GO:0030162,GO:…	K10144-ko04120 Ubiquitin mediated proteolysis;ko04115 p53 signaling pathway;ko05162 Measles	KOG1940-Zn-finger protein[R]
black	LOC111897049	40S ribosomal protein S15a	GO:0003674,GO:0003735,GO:0005198,GO:0005575,GO:0005622,GO:0005623,GO:0005737,GO:0005829,GO:0005840,GO:0015935,GO:0022626,GO:0022627,GO:0032991,GO:0043226,GO:0043228,GO:0043229,GO:0043232,GO:0044391,GO:0044422,GO:0044424,GO:0044444,GO:0044445,GO:0044446,GO:0044464,GO:1990904	K02957-ko03010 Ribosome;ko05171 Coronavirus disease - COVID-19	KOG1754-40S ribosomal protein S15/S22[J]
black	LOC111897054	ATP synthase small subunit 6, mitochondrial	GO:0005575,GO:0005622,GO:0005623,GO:0005737,GO:0005739,GO:0005740,GO:0005743,GO:0016020,GO:0019866,GO:0031090,GO:0031966,GO:0031967,GO:0031975,GO:0043226,GO:0043227,GO:0043229,GO:0043231,GO:0044422,GO:0044424,GO:0044429,GO:0044444,GO:0044446,GO:0044464	-	-
black	LOC111897164	CBL-interacting serine/threonine-protein kinase 7	GO:0003674,GO:0003824,GO:0004672,GO:0004674,GO:0005575,GO:0005622,GO:0005623,GO:0005634,GO:0005737,GO:0006464,GO:0006468,GO:0006793,GO:0006796,GO:0006807,GO:0006950,GO:0007154,GO:0007165,GO:0008150,GO:0008152,GO:0009266,GO:0009409,GO:0009628,GO:0009987,GO:0016301,GO:0016310,GO:0016740,GO:0016772,GO:0016773,GO:0019538,GO:0023052,GO:0035556,GO:0036211,GO:0043170,GO:0043226,GO:0043227,GO:0043229,GO:…	-	KOG0583-Serine/threonine protein kinase[T]
black	LOC111897226	40S ribosomal protein S15-4	-	K02958-ko03010 Ribosome;ko05171 Coronavirus disease - COVID-19	KOG0898-40S ribosomal protein S15[J]
black	LOC111897513	ubiquinol oxidase 2, mitochondrial-like	-	-	-
black	LOC111897546	zinc finger protein CONSTANS-LIKE 4	GO:0003674,GO:0003676,GO:0003677,GO:0003700,GO:0005488,GO:0005575,GO:0005622,GO:0005623,GO:0005634,GO:0006355,GO:0007154,GO:0007165,GO:0008150,GO:0009314,GO:0009416,GO:0009628,GO:0009639,GO:0009889,GO:0009909,GO:0009987,GO:0010017,GO:0010099,GO:0010114,GO:0010161,GO:0010468,GO:0010556,GO:0019219,GO:0019222,GO:0023052,GO:0031323,GO:0031326,GO:0043226,GO:0043227,GO:0043229,GO:0043231,GO:0043565,GO:…	-	KOG1601-GATA-4/5/6 transcription factors[K]
black	LOC111897556	peptidyl-prolyl cis-trans isomerase Pin1	GO:0000413,GO:0003674,GO:0003755,GO:0003824,GO:0005575,GO:0005622,GO:0005623,GO:0005737,GO:0005783,GO:0005829,GO:0005886,GO:0005911,GO:0006464,GO:0006807,GO:0008150,GO:0008152,GO:0009506,GO:0009605,GO:0009606,GO:0009628,GO:0009629,GO:0009630,GO:0009909,GO:0009987,GO:0012505,GO:0016020,GO:0016853,GO:0016859,GO:0018193,GO:0018208,GO:0019538,GO:0030054,GO:0032879,GO:0032880,GO:0036211,GO:0043170,GO:…	K09578-ko03250 Viral life cycle - HIV-1;ko04622 RIG-I-like receptor signaling pathway	KOG3259-Peptidyl-prolyl cis-trans isomerase[O]
black	LOC111897742	ABC transporter F family member 1	-	-	KOG0927-Predicted transporter (ABC superfamily)[R]
black	LOC111897751	60S ribosomal protein L12	GO:0000027,GO:0003674,GO:0003676,GO:0003723,GO:0003735,GO:0005198,GO:0005488,GO:0005575,GO:0005622,GO:0005623,GO:0005634,GO:0005730,GO:0005737,GO:0005773,GO:0005829,GO:0005840,GO:0005911,GO:0006412,GO:0006518,GO:0006807,GO:0006950,GO:0006996,GO:0008150,GO:0008152,GO:0008270,GO:0009058,GO:0009059,GO:0009266,GO:0009409,GO:0009506,GO:0009507,GO:0009536,GO:0009628,GO:0009987,GO:0010467,GO:0015934,GO:…	K02870-ko03010 Ribosome;ko05171 Coronavirus disease - COVID-19	KOG0886-40S ribosomal protein S2[J]
black	LOC111897887	40S ribosomal protein S20-2, transcript variant X1	GO:0002181,GO:0003674,GO:0003735,GO:0005198,GO:0005575,GO:0005622,GO:0005623,GO:0005737,GO:0005829,GO:0005840,GO:0006412,GO:0006518,GO:0006807,GO:0008150,GO:0008152,GO:0009058,GO:0009059,GO:0009987,GO:0010467,GO:0015935,GO:0019538,GO:0022626,GO:0022627,GO:0032991,GO:0034641,GO:0034645,GO:0043043,GO:0043170,GO:0043226,GO:0043228,GO:0043229,GO:0043232,GO:0043603,GO:0043604,GO:0044237,GO:0044238,GO:…	K02969-ko03010 Ribosome;ko05171 Coronavirus disease - COVID-19	KOG0900-40S ribosomal protein S20[J]
black	LOC111898193	probable sulfate transporter 3.3	GO:0003674,GO:0005215,GO:0005575,GO:0005623,GO:0005886,GO:0005887,GO:0006810,GO:0006811,GO:0006820,GO:0008150,GO:0008272,GO:0008509,GO:0015075,GO:0015103,GO:0015116,GO:0015318,GO:0015698,GO:0016020,GO:0016021,GO:0022857,GO:0031224,GO:0031226,GO:0034220,GO:0044425,GO:0044459,GO:0044464,GO:0051179,GO:0051234,GO:0055085,GO:0071944,GO:0072348,GO:0098656,GO:0098660,GO:0098661,GO:1901682,GO:1902358	-	KOG0236-Sulfate/bicarbonate/oxalate exchanger SAT-1 and related transporters (SLC26 family)[P]
black	LOC111898239	V-type proton ATPase subunit e1	GO:0003674,GO:0003824,GO:0005215,GO:0005575,GO:0005622,GO:0005623,GO:0005737,GO:0005773,GO:0006810,GO:0006811,GO:0006812,GO:0008150,GO:0008324,GO:0015075,GO:0015077,GO:0015078,GO:0015318,GO:0015399,GO:0015405,GO:0015672,GO:0016020,GO:0016462,GO:0016787,GO:0016817,GO:0016818,GO:0016887,GO:0017111,GO:0019829,GO:0022804,GO:0022853,GO:0022857,GO:0022890,GO:0034220,GO:0036442,GO:0042623,GO:0042625,GO:…	K02153-ko00190 Oxidative phosphorylation;ko04145 Phagosome;ko04966 Collecting duct acid secretion;ko04721 Synaptic vesicle cycle;ko05165 Human papillomavirus infection;ko05110 Vibrio cholerae infection;ko05120 Epithelial cell signaling in Helicobacter pylori infection;ko05323 Rheumatoid arthritis	KOG3500-Vacuolar H+-ATPase V0 sector, subunit M9.7 (M9.2)[C]
black	LOC111898356	40S ribosomal protein S13	-	K02953-ko03010 Ribosome;ko05171 Coronavirus disease - COVID-19	KOG0400-40S ribosomal protein S13[J]
black	LOC111898551	60S ribosomal protein L37a	GO:0003674,GO:0003735,GO:0005198,GO:0005575,GO:0005622,GO:0005623,GO:0005737,GO:0005829,GO:0005840,GO:0015934,GO:0022625,GO:0022626,GO:0032991,GO:0043226,GO:0043228,GO:0043229,GO:0043232,GO:0044391,GO:0044422,GO:0044424,GO:0044444,GO:0044445,GO:0044446,GO:0044464,GO:1990904	K02921-ko03010 Ribosome;ko05171 Coronavirus disease - COVID-19	KOG0402-60S ribosomal protein L37[J]
black	LOC111899233	strigolactone esterase D14	-	-	KOG4409-Predicted hydrolase/acyltransferase (alpha/beta hydrolase superfamily)[R]
black	LOC111899440	60S ribosomal protein L13-1	GO:0003674,GO:0003676,GO:0003723,GO:0003729,GO:0003735,GO:0005198,GO:0005488,GO:0005575,GO:0005618,GO:0005622,GO:0005623,GO:0005634,GO:0005730,GO:0005737,GO:0005773,GO:0005774,GO:0005829,GO:0005840,GO:0005844,GO:0005886,GO:0005911,GO:0006412,GO:0006518,GO:0006807,GO:0008150,GO:0008152,GO:0009058,GO:0009059,GO:0009506,GO:0009719,GO:0009725,GO:0009735,GO:0009987,GO:0010033,GO:0010467,GO:0015934,GO:…	K02873-ko03010 Ribosome;ko05171 Coronavirus disease - COVID-19	KOG3295-60S Ribosomal protein L13[J]
black	LOC111899543	probable ribosome biogenesis protein RLP24	GO:0000027,GO:0003674,GO:0003676,GO:0003723,GO:0003735,GO:0005198,GO:0005488,GO:0005575,GO:0005622,GO:0005623,GO:0005634,GO:0005730,GO:0005737,GO:0005829,GO:0005840,GO:0006412,GO:0006518,GO:0006807,GO:0006996,GO:0008150,GO:0008152,GO:0009058,GO:0009059,GO:0009987,GO:0010467,GO:0015934,GO:0016043,GO:0019538,GO:0022607,GO:0022613,GO:0022618,GO:0022625,GO:0022626,GO:0031974,GO:0031981,GO:0032991,GO:…	K02896-ko03010 Ribosome;ko05171 Coronavirus disease - COVID-19	KOG1723-60s ribosomal protein L30 isolog[J]
black	LOC111899813	non-specific lipid transfer protein GPI-anchored 6	-	-	-
black	LOC111899880	60S ribosomal protein L12	GO:0000027,GO:0003674,GO:0003676,GO:0003723,GO:0003735,GO:0005198,GO:0005488,GO:0005575,GO:0005622,GO:0005623,GO:0005634,GO:0005730,GO:0005737,GO:0005773,GO:0005829,GO:0005840,GO:0005911,GO:0006412,GO:0006518,GO:0006807,GO:0006950,GO:0006996,GO:0008150,GO:0008152,GO:0008270,GO:0009058,GO:0009059,GO:0009266,GO:0009409,GO:0009506,GO:0009507,GO:0009536,GO:0009628,GO:0009987,GO:0010467,GO:0015934,GO:…	K02870-ko03010 Ribosome;ko05171 Coronavirus disease - COVID-19	KOG0886-40S ribosomal protein S2[J]
black	LOC111900120	uncharacterized LOC111900120	-	-	-
black	LOC111900149	lecithin-cholesterol acyltransferase-like 4	GO:0003674,GO:0003824,GO:0004620,GO:0005575,GO:0005622,GO:0005623,GO:0005737,GO:0005829,GO:0006629,GO:0006644,GO:0006793,GO:0006796,GO:0008150,GO:0008152,GO:0009056,GO:0009395,GO:0009987,GO:0016042,GO:0016298,GO:0016787,GO:0016788,GO:0019637,GO:0044237,GO:0044238,GO:0044242,GO:0044248,GO:0044255,GO:0044424,GO:0044444,GO:0044464,GO:0046434,GO:0071704,GO:1901575	-	KOG2369-Lecithin:cholesterol acyltransferase (LCAT)/Acyl-ceramide synthase[I]
black	LOC111900249	polyadenylate-binding protein 2	GO:0003674,GO:0003676,GO:0003723,GO:0003729,GO:0003743,GO:0005488,GO:0005575,GO:0005622,GO:0005623,GO:0005737,GO:0005829,GO:0006412,GO:0006413,GO:0006417,GO:0006446,GO:0006518,GO:0006807,GO:0006950,GO:0006970,GO:0008135,GO:0008150,GO:0008152,GO:0009058,GO:0009059,GO:0009628,GO:0009651,GO:0009889,GO:0009894,GO:0009987,GO:0010467,GO:0010468,GO:0010556,GO:0010608,GO:0019219,GO:0019222,GO:0019538,GO:…	K13126-ko03015 mRNA surveillance pathway;ko03018 RNA degradation	KOG0123-Polyadenylate-binding protein (RRM superfamily)[AJ]
black	LOC111900315	40S ribosomal protein S16	GO:0000462,GO:0003674,GO:0003676,GO:0003723,GO:0003729,GO:0003735,GO:0005198,GO:0005488,GO:0005575,GO:0005618,GO:0005622,GO:0005623,GO:0005634,GO:0005730,GO:0005737,GO:0005829,GO:0005840,GO:0005844,GO:0005911,GO:0006139,GO:0006364,GO:0006396,GO:0006412,GO:0006518,GO:0006725,GO:0006807,GO:0008150,GO:0008152,GO:0009058,GO:0009059,GO:0009506,GO:0009507,GO:0009536,GO:0009987,GO:0010467,GO:0015935,GO:…	K02960-ko03010 Ribosome;ko05171 Coronavirus disease - COVID-19	KOG1753-40S ribosomal protein S16[J]
black	LOC111900326	phosphatidylcholine:diacylglycerol cholinephosphotransferase 1	GO:0003674,GO:0003824,GO:0004142,GO:0006629,GO:0006644,GO:0006650,GO:0006656,GO:0006657,GO:0006793,GO:0006796,GO:0006807,GO:0008150,GO:0008152,GO:0008610,GO:0008654,GO:0009058,GO:0009987,GO:0016740,GO:0016772,GO:0016780,GO:0017169,GO:0019637,GO:0044237,GO:0044238,GO:0044249,GO:0044255,GO:0045017,GO:0046470,GO:0046474,GO:0046486,GO:0071704,GO:0090407,GO:0097164,GO:1901564,GO:1901566,GO:1901576	-	-
black	LOC111900469	glucose-6-phosphate 1-dehydrogenase, chloroplastic	GO:0003674,GO:0003824,GO:0004345,GO:0005575,GO:0005622,GO:0005623,GO:0005737,GO:0005975,GO:0005996,GO:0006006,GO:0006081,GO:0006098,GO:0006139,GO:0006725,GO:0006732,GO:0006733,GO:0006739,GO:0006753,GO:0006793,GO:0006796,GO:0006807,GO:0008150,GO:0008152,GO:0009051,GO:0009117,GO:0009507,GO:0009532,GO:0009536,GO:0009570,GO:0009987,GO:0016491,GO:0016614,GO:0016616,GO:0019318,GO:0019362,GO:0019637,GO:…	K00036-ko00030 Pentose phosphate pathway;ko00480 Glutathione metabolism;ko05230 Central carbon metabolism in cancer;ko05415 Diabetic cardiomyopathy	KOG0563-Glucose-6-phosphate 1-dehydrogenase[G]
black	LOC111900642	uncharacterized LOC111900642	-	-	-
black	LOC111900649	60S ribosomal protein L32-1	GO:0003674,GO:0003735,GO:0005198,GO:0005575,GO:0005622,GO:0005623,GO:0005634,GO:0005730,GO:0005737,GO:0005829,GO:0005840,GO:0005844,GO:0015934,GO:0022625,GO:0022626,GO:0031974,GO:0031981,GO:0032991,GO:0042788,GO:0043226,GO:0043227,GO:0043228,GO:0043229,GO:0043231,GO:0043232,GO:0043233,GO:0044391,GO:0044422,GO:0044424,GO:0044428,GO:0044444,GO:0044445,GO:0044446,GO:0044464,GO:0070013,GO:1990904	K02912-ko03010 Ribosome;ko05171 Coronavirus disease - COVID-19	KOG0878-60S ribosomal protein L32[J]
black	LOC111900766	40S ribosomal protein S5	-	K02989-ko03010 Ribosome;ko05171 Coronavirus disease - COVID-19	KOG3291-Ribosomal protein S7[J]
black	LOC111900769	40S ribosomal protein S25	-	K02975-ko03010 Ribosome;ko05171 Coronavirus disease - COVID-19	KOG1767-40S ribosomal protein S25[J]
black	LOC111900815	aquaporin TIP2-1	GO:0000322,GO:0000325,GO:0000326,GO:0003674,GO:0005215,GO:0005275,GO:0005372,GO:0005488,GO:0005515,GO:0005575,GO:0005618,GO:0005622,GO:0005623,GO:0005737,GO:0005773,GO:0005774,GO:0005794,GO:0005886,GO:0005887,GO:0005911,GO:0006810,GO:0006811,GO:0006812,GO:0006833,GO:0008150,GO:0008324,GO:0008519,GO:0009505,GO:0009506,GO:0009507,GO:0009526,GO:0009536,GO:0009705,GO:0009941,GO:0012505,GO:0015075,GO:…	-	KOG0223-Aquaporin (major intrinsic protein family)[G]
black	LOC111901319	eukaryotic translation initiation factor 3 subunit F	GO:0000003,GO:0003006,GO:0003674,GO:0005488,GO:0005515,GO:0005575,GO:0005622,GO:0005623,GO:0005634,GO:0005737,GO:0005829,GO:0005852,GO:0006412,GO:0006413,GO:0006518,GO:0006807,GO:0007275,GO:0008150,GO:0008152,GO:0009058,GO:0009059,GO:0009743,GO:0009744,GO:0009790,GO:0009791,GO:0009793,GO:0009846,GO:0009856,GO:0009987,GO:0010033,GO:0010154,GO:0010467,GO:0016020,GO:0019538,GO:0022414,GO:0031369,GO:…	-	KOG2975-Translation initiation factor 3, subunit f (eIF-3f)[J]
black	LOC111901331	pleckstrin homology domain-containing protein 1-like	GO:0003674,GO:0005488,GO:0005543,GO:0008289,GO:0032266,GO:0035091,GO:0043167,GO:0043168,GO:1901981	-	KOG0930-Guanine nucleotide exchange factor Cytohesin, contains PH and Sec7 domains[U]
black	LOC111901431	glucomannan 4-beta-mannosyltransferase 2	-	-	-
black	LOC111901553	40S ribosomal protein S26-3	GO:0003674,GO:0003676,GO:0003723,GO:0003729,GO:0003735,GO:0005198,GO:0005488,GO:0005575,GO:0005622,GO:0005623,GO:0005737,GO:0005829,GO:0005840,GO:0005911,GO:0009506,GO:0009507,GO:0009536,GO:0015935,GO:0016020,GO:0022626,GO:0022627,GO:0030054,GO:0032991,GO:0043226,GO:0043227,GO:0043228,GO:0043229,GO:0043231,GO:0043232,GO:0044391,GO:0044422,GO:0044424,GO:0044444,GO:0044445,GO:0044446,GO:0044464,GO:…	K02976-ko03010 Ribosome;ko05171 Coronavirus disease - COVID-19	KOG1768-40s ribosomal protein S26[J]
black	LOC111901615	60S ribosomal protein L15	-	K02877-ko03010 Ribosome;ko05171 Coronavirus disease - COVID-19	KOG1678-60s ribosomal protein L15[J]
black	LOC111901712	60S ribosomal protein L24	-	K02896-ko03010 Ribosome;ko05171 Coronavirus disease - COVID-19	KOG1722-60s ribosomal protein L24[J]
black	LOC111901977	uncharacterized LOC111901977	-	-	-
black	LOC111902009	ubiquitin-60S ribosomal protein L40	-	K02927-ko03010 Ribosome;ko04120 Ubiquitin mediated proteolysis;ko04137 Mitophagy - animal;ko05171 Coronavirus disease - COVID-19;ko05167 Kaposi sarcoma-associated herpesvirus infection;ko05131 Shigellosis;ko05012 Parkinson disease;ko05022 Pathways of neurodegeneration - multiple diseases	KOG0003-Ubiquitin/60s ribosomal protein L40 fusion[J]
black	LOC111902013	ubiquitin-60S ribosomal protein L40	-	K02927-ko03010 Ribosome;ko04120 Ubiquitin mediated proteolysis;ko04137 Mitophagy - animal;ko05171 Coronavirus disease - COVID-19;ko05167 Kaposi sarcoma-associated herpesvirus infection;ko05131 Shigellosis;ko05012 Parkinson disease;ko05022 Pathways of neurodegeneration - multiple diseases	KOG0003-Ubiquitin/60s ribosomal protein L40 fusion[J]
black	LOC111902096	uncharacterized LOC111902096, transcript variant X1	-	-	-
black	LOC111902159	60S ribosomal protein L11	GO:0000027,GO:0003674,GO:0003676,GO:0003723,GO:0003735,GO:0005198,GO:0005488,GO:0005575,GO:0005622,GO:0005623,GO:0005634,GO:0005730,GO:0005737,GO:0005773,GO:0005829,GO:0005840,GO:0005911,GO:0006412,GO:0006518,GO:0006807,GO:0006996,GO:0008150,GO:0008152,GO:0009058,GO:0009059,GO:0009506,GO:0009507,GO:0009536,GO:0009987,GO:0010467,GO:0015934,GO:0016043,GO:0019538,GO:0022607,GO:0022613,GO:0022618,GO:…	K02868-ko03010 Ribosome;ko05171 Coronavirus disease - COVID-19	KOG0397-60S ribosomal protein L11[J]
black	LOC111902216	expansin-A4	-	-	-
black	LOC111902262	40S ribosomal protein S19-3	GO:0000028,GO:0003674,GO:0003735,GO:0005198,GO:0005575,GO:0005618,GO:0005622,GO:0005623,GO:0005737,GO:0005829,GO:0005840,GO:0005844,GO:0005911,GO:0006996,GO:0008150,GO:0009506,GO:0009987,GO:0015935,GO:0016043,GO:0022607,GO:0022613,GO:0022618,GO:0022626,GO:0022627,GO:0030054,GO:0030312,GO:0032991,GO:0034622,GO:0042254,GO:0042255,GO:0042274,GO:0042788,GO:0043226,GO:0043228,GO:0043229,GO:0043232,GO:…	K02966-ko03010 Ribosome;ko05171 Coronavirus disease - COVID-19	KOG3411-40S ribosomal protein S19[J]
black	LOC111902323	PGR5-like protein 1A, chloroplastic	GO:0003674,GO:0003824,GO:0005488,GO:0005515,GO:0005575,GO:0005622,GO:0005623,GO:0005737,GO:0006091,GO:0008150,GO:0008152,GO:0009507,GO:0009534,GO:0009535,GO:0009536,GO:0009579,GO:0009767,GO:0009773,GO:0009987,GO:0015979,GO:0016020,GO:0016491,GO:0016730,GO:0019684,GO:0019904,GO:0022900,GO:0031976,GO:0031984,GO:0034357,GO:0042651,GO:0042802,GO:0043226,GO:0043227,GO:0043229,GO:0043231,GO:0044237,GO:…	-	-
black	LOC111902492	hyoscyamine 6-dioxygenase	-	-	KOG0143-Iron/ascorbate family oxidoreductases[QR]
black	LOC111902775	LOB domain-containing protein 37	GO:0006807,GO:0007275,GO:0008150,GO:0008152,GO:0009653,GO:0009965,GO:0010016,GO:0032501,GO:0032502,GO:0048366,GO:0048367,GO:0048731,GO:0048827,GO:0048856,GO:0060776,GO:0099402,GO:1905392	-	-
black	LOC111902829	glycine-rich protein 3 short isoform	-	-	-
black	LOC111902831	glycine-rich protein 3 short isoform	-	-	-
black	LOC111903094	60S ribosomal protein L26-1	-	K02898-ko03010 Ribosome;ko05171 Coronavirus disease - COVID-19	KOG3401-60S ribosomal protein L26[J]
black	LOC111903166	40S ribosomal protein S16	GO:0000462,GO:0003674,GO:0003676,GO:0003723,GO:0003729,GO:0003735,GO:0005198,GO:0005488,GO:0005575,GO:0005618,GO:0005622,GO:0005623,GO:0005634,GO:0005730,GO:0005737,GO:0005829,GO:0005840,GO:0005844,GO:0005911,GO:0006139,GO:0006364,GO:0006396,GO:0006412,GO:0006518,GO:0006725,GO:0006807,GO:0008150,GO:0008152,GO:0009058,GO:0009059,GO:0009506,GO:0009507,GO:0009536,GO:0009987,GO:0010467,GO:0015935,GO:…	K02960-ko03010 Ribosome;ko05171 Coronavirus disease - COVID-19	KOG1753-40S ribosomal protein S16[J]
black	LOC111903170	CBS domain-containing protein CBSX1, chloroplastic	GO:0005575,GO:0005622,GO:0005623,GO:0005737,GO:0008150,GO:0009507,GO:0009536,GO:0009987,GO:0019725,GO:0042592,GO:0043226,GO:0043227,GO:0043229,GO:0043231,GO:0044424,GO:0044444,GO:0044464,GO:0045454,GO:0050789,GO:0050794,GO:0065007,GO:0065008	-	-
black	LOC111903251	DEAD-box ATP-dependent RNA helicase 7	GO:0003674,GO:0003724,GO:0003824,GO:0004004,GO:0004386,GO:0005488,GO:0005515,GO:0005575,GO:0005622,GO:0005623,GO:0005634,GO:0005730,GO:0005737,GO:0006139,GO:0006725,GO:0006807,GO:0008026,GO:0008150,GO:0008152,GO:0008186,GO:0009987,GO:0010501,GO:0016070,GO:0016462,GO:0016787,GO:0016817,GO:0016818,GO:0016887,GO:0017111,GO:0017151,GO:0019899,GO:0031974,GO:0031981,GO:0034641,GO:0042623,GO:0043170,GO:…	-	KOG0331-ATP-dependent RNA helicase[A]
black	LOC111903329	mitochondrial dicarboxylate/tricarboxylate transporter DTC	-	-	KOG0759-Mitochondrial oxoglutarate/malate carrier proteins[C]
black	LOC111903447	uncharacterized LOC111903447	GO:0000027,GO:0000956,GO:0005575,GO:0005622,GO:0005623,GO:0005634,GO:0005730,GO:0006139,GO:0006364,GO:0006396,GO:0006401,GO:0006402,GO:0006725,GO:0006807,GO:0006996,GO:0008150,GO:0008152,GO:0009056,GO:0009057,GO:0009892,GO:0009987,GO:0010467,GO:0010468,GO:0010605,GO:0010629,GO:0016043,GO:0016070,GO:0016071,GO:0016072,GO:0019222,GO:0019439,GO:0022607,GO:0022613,GO:0022618,GO:0031974,GO:0031981,GO:…	-	KOG0816-Protein involved in mRNA turnover[A]
black	LOC111903516	60S ribosomal protein L13a-4	GO:0003674,GO:0003676,GO:0003723,GO:0003729,GO:0003735,GO:0005198,GO:0005488,GO:0005575,GO:0005622,GO:0005623,GO:0005737,GO:0005829,GO:0005840,GO:0006412,GO:0006518,GO:0006807,GO:0008150,GO:0008152,GO:0009058,GO:0009059,GO:0009987,GO:0010467,GO:0015934,GO:0019538,GO:0022625,GO:0022626,GO:0032991,GO:0034641,GO:0034645,GO:0043043,GO:0043170,GO:0043226,GO:0043228,GO:0043229,GO:0043232,GO:0043603,GO:…	K02872-ko03010 Ribosome;ko05171 Coronavirus disease - COVID-19	KOG3204-60S ribosomal protein L13a[J]
black	LOC111903583	uncharacterized LOC111903583, transcript variant X2	-	-	-
black	LOC111903876	thioredoxin-like protein CDSP32, chloroplastic	GO:0001101,GO:0003674,GO:0003824,GO:0004791,GO:0005575,GO:0005622,GO:0005623,GO:0005737,GO:0006950,GO:0006979,GO:0008150,GO:0008152,GO:0009414,GO:0009415,GO:0009507,GO:0009526,GO:0009532,GO:0009536,GO:0009570,GO:0009628,GO:0009636,GO:0009941,GO:0009987,GO:0010035,GO:0015035,GO:0015036,GO:0016209,GO:0016491,GO:0016651,GO:0016667,GO:0016668,GO:0016671,GO:0019725,GO:0031967,GO:0031975,GO:0033554,GO:…	-	KOG0907-Thioredoxin[O]
black	LOC111903957	uncharacterized LOC111903957	-	-	-
black	LOC111904060	60S ribosomal protein L15	-	K02877-ko03010 Ribosome;ko05171 Coronavirus disease - COVID-19	KOG1678-60s ribosomal protein L15[J]
black	LOC111904175	aldehyde dehydrogenase family 2 member C4, transcript variant X1	GO:0003674,GO:0003824,GO:0004029,GO:0004030,GO:0006725,GO:0008150,GO:0008152,GO:0009058,GO:0009698,GO:0009699,GO:0009987,GO:0016491,GO:0016620,GO:0016903,GO:0019438,GO:0019748,GO:0044237,GO:0044249,GO:0044550,GO:0050269,GO:0055114,GO:0071704,GO:1901360,GO:1901362,GO:1901576	K12355-ko00940 Phenylpropanoid biosynthesis	KOG2450-Aldehyde dehydrogenase[C]
black	LOC111904216	40S ribosomal protein S29	GO:0000184,GO:0000956,GO:0002181,GO:0003674,GO:0003735,GO:0005198,GO:0005488,GO:0005575,GO:0005622,GO:0005623,GO:0005634,GO:0005654,GO:0005737,GO:0005783,GO:0005789,GO:0005791,GO:0005829,GO:0005840,GO:0005844,GO:0006139,GO:0006401,GO:0006402,GO:0006412,GO:0006413,GO:0006518,GO:0006605,GO:0006612,GO:0006613,GO:0006614,GO:0006725,GO:0006807,GO:0006810,GO:0006886,GO:0008104,GO:0008150,GO:0008152,GO:…	K02980-ko03010 Ribosome;ko05171 Coronavirus disease - COVID-19	KOG3506-40S ribosomal protein S29[J]
black	LOC111904332	V-type proton ATPase 16 kDa proteolipid subunit	GO:0000220,GO:0003674,GO:0003824,GO:0005215,GO:0005575,GO:0005622,GO:0005623,GO:0005737,GO:0005773,GO:0005774,GO:0006810,GO:0006811,GO:0006812,GO:0006873,GO:0006885,GO:0007035,GO:0008150,GO:0008324,GO:0009987,GO:0015075,GO:0015077,GO:0015078,GO:0015318,GO:0015399,GO:0015405,GO:0015672,GO:0016020,GO:0016021,GO:0016462,GO:0016469,GO:0016787,GO:0016817,GO:0016818,GO:0016887,GO:0017111,GO:0019725,GO:…	K02155-ko00190 Oxidative phosphorylation;ko04145 Phagosome;ko04142 Lysosome;ko04966 Collecting duct acid secretion;ko04721 Synaptic vesicle cycle;ko05165 Human papillomavirus infection;ko05110 Vibrio cholerae infection;ko05120 Epithelial cell signaling in Helicobacter pylori infection;ko05152 Tuberculosis;ko05323 Rheumatoid arthritis	KOG0232-Vacuolar H+-ATPase V0 sector, subunits c/c'[C]
black	LOC111904472	B-box zinc finger protein 22, transcript variant X1	GO:0000988,GO:0000989,GO:0003674,GO:0008150,GO:0009889,GO:0010556,GO:0019219,GO:0019222,GO:0031323,GO:0031326,GO:0050789,GO:0050794,GO:0051171,GO:0051252,GO:0060255,GO:0065007,GO:0080090,GO:0140110,GO:1903506,GO:2001141	-	-
black	LOC111904754	60S ribosomal protein L27a-3	-	K02900-ko03010 Ribosome;ko05171 Coronavirus disease - COVID-19	KOG1742-60s ribosomal protein L15/L27[J]
black	LOC111904766	ferric reduction oxidase 7, chloroplastic	-	-	KOG0039-Ferric reductase, NADH/NADPH oxidase and related proteins[PQ]
black	LOC111904863	cytochrome P450 Tp4149	-	-	KOG0156-Cytochrome P450 CYP2 subfamily[Q]
black	LOC111904954	aspartyl protease AED3	GO:0002376,GO:0003674,GO:0003824,GO:0004175,GO:0004190,GO:0005575,GO:0005576,GO:0005618,GO:0005623,GO:0006508,GO:0006807,GO:0006950,GO:0006952,GO:0006955,GO:0008150,GO:0008152,GO:0008233,GO:0009056,GO:0009057,GO:0009505,GO:0009605,GO:0009607,GO:0009627,GO:0009814,GO:0010941,GO:0016787,GO:0019538,GO:0030163,GO:0030312,GO:0043067,GO:0043170,GO:0043207,GO:0044238,GO:0044464,GO:0045087,GO:0048046,GO:…	-	KOG1339-Aspartyl protease[O]
black	LOC111905203	probable methyltransferase PMT20, transcript variant X2	GO:0003674,GO:0003824,GO:0005575,GO:0005622,GO:0005623,GO:0005737,GO:0005768,GO:0005794,GO:0005802,GO:0008150,GO:0008152,GO:0008168,GO:0008757,GO:0012505,GO:0016740,GO:0016741,GO:0031410,GO:0031982,GO:0031984,GO:0032259,GO:0043226,GO:0043227,GO:0043229,GO:0043231,GO:0044422,GO:0044424,GO:0044431,GO:0044444,GO:0044446,GO:0044464,GO:0097708,GO:0098791	-	-
black	LOC111905327	GATA transcription factor 9	-	-	KOG1601-GATA-4/5/6 transcription factors[K]
black	LOC111905334	photosynthetic NDH subunit of subcomplex B 2, chloroplastic	GO:0005575,GO:0005622,GO:0005623,GO:0005737,GO:0006091,GO:0008150,GO:0008152,GO:0009507,GO:0009534,GO:0009535,GO:0009536,GO:0009579,GO:0009767,GO:0009773,GO:0009987,GO:0010598,GO:0015979,GO:0016020,GO:0019684,GO:0022900,GO:0031976,GO:0031984,GO:0032991,GO:0034357,GO:0042651,GO:0043226,GO:0043227,GO:0043229,GO:0043231,GO:0044237,GO:0044422,GO:0044424,GO:0044425,GO:0044434,GO:0044435,GO:0044436,GO:…	-	-
black	LOC111905487	eukaryotic initiation factor 4A-15	-	-	KOG0327-Translation initiation factor 4F, helicase subunit (eIF-4A) and related helicases[J]
black	LOC111905586	probable pectate lyase 5, transcript variant X1	GO:0002376,GO:0003674,GO:0003824,GO:0005575,GO:0005623,GO:0005886,GO:0006950,GO:0006952,GO:0006955,GO:0008150,GO:0009605,GO:0009607,GO:0009814,GO:0009825,GO:0009987,GO:0016020,GO:0016043,GO:0016049,GO:0016829,GO:0016835,GO:0016837,GO:0030570,GO:0031224,GO:0031225,GO:0031226,GO:0040007,GO:0042545,GO:0042547,GO:0043207,GO:0044425,GO:0044459,GO:0044464,GO:0045087,GO:0045229,GO:0046658,GO:0050896,GO:…	K01728-ko00040 Pentose and glucuronate interconversions;ko02024 Quorum sensing	-
black	LOC111905652	probable membrane metalloprotease ARASP2, chloroplastic	GO:0003674,GO:0003824,GO:0004175,GO:0004222,GO:0005575,GO:0005622,GO:0005623,GO:0005737,GO:0006508,GO:0006807,GO:0006950,GO:0006996,GO:0008150,GO:0008152,GO:0008233,GO:0008237,GO:0009266,GO:0009409,GO:0009507,GO:0009526,GO:0009528,GO:0009536,GO:0009628,GO:0009657,GO:0009658,GO:0009706,GO:0009941,GO:0009987,GO:0016020,GO:0016043,GO:0016787,GO:0019538,GO:0019866,GO:0031090,GO:0031967,GO:0031969,GO:…	-	-
black	LOC111905700	cytidine deaminase 1	GO:0003674,GO:0003824,GO:0004126,GO:0005488,GO:0005515,GO:0005575,GO:0005622,GO:0005623,GO:0005737,GO:0005829,GO:0006139,GO:0006213,GO:0006216,GO:0006725,GO:0006807,GO:0008150,GO:0008152,GO:0008270,GO:0009056,GO:0009116,GO:0009119,GO:0009164,GO:0009972,GO:0009987,GO:0016787,GO:0016810,GO:0016814,GO:0019239,GO:0019439,GO:0034641,GO:0034655,GO:0034656,GO:0042454,GO:0042802,GO:0042803,GO:0043167,GO:…	K01489-ko00240 Pyrimidine metabolism;ko00983 Drug metabolism - other enzymes	KOG0833-Cytidine deaminase[F]
black	LOC111905708	60S ribosomal protein L35a-3	GO:0002181,GO:0003674,GO:0003735,GO:0005198,GO:0005575,GO:0005622,GO:0005623,GO:0005737,GO:0005829,GO:0005840,GO:0006412,GO:0006518,GO:0006807,GO:0008150,GO:0008152,GO:0009058,GO:0009059,GO:0009987,GO:0010467,GO:0015934,GO:0016020,GO:0019538,GO:0022613,GO:0022625,GO:0022626,GO:0032991,GO:0034641,GO:0034645,GO:0042254,GO:0042273,GO:0043043,GO:0043170,GO:0043226,GO:0043228,GO:0043229,GO:0043232,GO:…	K02917-ko03010 Ribosome;ko05171 Coronavirus disease - COVID-19	KOG0887-60S ribosomal protein L35A/L37[J]
black	LOC111905720	wound-induced basic protein	-	-	-
black	LOC111906148	subtilisin-like protease SBT2.6, transcript variant X1	GO:0003674,GO:0003824,GO:0004175,GO:0004252,GO:0006508,GO:0006807,GO:0008150,GO:0008152,GO:0008233,GO:0008236,GO:0016787,GO:0017171,GO:0019538,GO:0043170,GO:0044238,GO:0070011,GO:0071704,GO:0140096,GO:1901564	-	-
black	LOC111906255	probable aquaporin PIP2-5	GO:0001101,GO:0003674,GO:0003676,GO:0003723,GO:0003729,GO:0005215,GO:0005372,GO:0005488,GO:0005515,GO:0005575,GO:0005622,GO:0005623,GO:0005737,GO:0005773,GO:0005886,GO:0005887,GO:0005911,GO:0006810,GO:0006811,GO:0006833,GO:0006855,GO:0006950,GO:0008150,GO:0009414,GO:0009415,GO:0009506,GO:0009507,GO:0009536,GO:0009605,GO:0009607,GO:0009624,GO:0009628,GO:0009719,GO:0009725,GO:0009737,GO:0010033,GO:…	-	KOG0223-Aquaporin (major intrinsic protein family)[G]
black	LOC111906432	ubiquitin-40S ribosomal protein S27a	-	K02977-ko03010 Ribosome;ko04120 Ubiquitin mediated proteolysis;ko04137 Mitophagy - animal;ko05171 Coronavirus disease - COVID-19;ko05167 Kaposi sarcoma-associated herpesvirus infection;ko05131 Shigellosis;ko05012 Parkinson disease;ko05022 Pathways of neurodegeneration - multiple diseases	KOG0004-Ubiquitin/40S ribosomal protein S27a fusion[J]
black	LOC111906590	coatomer subunit zeta-1	-	-	KOG3343-Vesicle coat complex COPI, zeta subunit[U]
black	LOC111906593	cold-regulated 413 inner membrane protein 2, chloroplastic	GO:0001101,GO:0005575,GO:0005622,GO:0005623,GO:0005737,GO:0006950,GO:0007154,GO:0008150,GO:0009266,GO:0009409,GO:0009414,GO:0009415,GO:0009507,GO:0009526,GO:0009528,GO:0009534,GO:0009535,GO:0009536,GO:0009579,GO:0009605,GO:0009628,GO:0009631,GO:0009706,GO:0009719,GO:0009725,GO:0009737,GO:0009941,GO:0009987,GO:0009991,GO:0010033,GO:0010035,GO:0016020,GO:0016021,GO:0019866,GO:0031090,GO:0031224,GO:…	-	-
black	LOC111906636	delta(24)-sterol reductase	GO:0000902,GO:0003674,GO:0005488,GO:0005515,GO:0005516,GO:0005575,GO:0005622,GO:0005623,GO:0005737,GO:0005773,GO:0005774,GO:0005886,GO:0006629,GO:0006694,GO:0006725,GO:0008150,GO:0008152,GO:0008202,GO:0008610,GO:0009058,GO:0009653,GO:0009698,GO:0009808,GO:0009826,GO:0009832,GO:0009834,GO:0009987,GO:0010817,GO:0016020,GO:0016021,GO:0016043,GO:0016049,GO:0016128,GO:0016129,GO:0016131,GO:0016132,GO:…	K09828-ko00100 Steroid biosynthesis	KOG1262-FAD-binding protein DIMINUTO[R]
black	LOC111906795	ubiquitin-conjugating enzyme E2 2, transcript variant X2	-	K10573-ko04120 Ubiquitin mediated proteolysis	KOG0419-Ubiquitin-protein ligase[O]
black	LOC111906809	ABC transporter B family member 19	GO:0000003,GO:0003006,GO:0003674,GO:0005215,GO:0005575,GO:0005623,GO:0005886,GO:0006810,GO:0007275,GO:0008150,GO:0008361,GO:0009314,GO:0009411,GO:0009416,GO:0009605,GO:0009606,GO:0009628,GO:0009629,GO:0009630,GO:0009637,GO:0009639,GO:0009640,GO:0009653,GO:0009719,GO:0009725,GO:0009733,GO:0009791,GO:0009908,GO:0009914,GO:0009926,GO:0009958,GO:0009966,GO:0009987,GO:0010033,GO:0010218,GO:0010315,GO:…	K05658-ko02010 ABC transporters;ko04976 Bile secretion;ko05206 MicroRNAs in cancer;ko05226 Gastric cancer	KOG0055-Multidrug/pheromone exporter, ABC superfamily[Q]
black	LOC111906840	receptor-like serine/threonine-protein kinase ALE2	GO:0000003,GO:0003006,GO:0003674,GO:0003824,GO:0004672,GO:0004674,GO:0004675,GO:0004888,GO:0005575,GO:0005623,GO:0005886,GO:0006464,GO:0006468,GO:0006793,GO:0006796,GO:0006807,GO:0007154,GO:0007165,GO:0007166,GO:0007167,GO:0007178,GO:0007275,GO:0008150,GO:0008152,GO:0009653,GO:0009790,GO:0009791,GO:0009793,GO:0009888,GO:0009987,GO:0010065,GO:0010068,GO:0010154,GO:0016020,GO:0016301,GO:0016310,GO:…	-	KOG1187-Serine/threonine protein kinase[T]
black	LOC111906866	60S ribosomal protein L28-2	GO:0003674,GO:0003735,GO:0005198,GO:0005575,GO:0005618,GO:0005622,GO:0005623,GO:0005737,GO:0005829,GO:0005840,GO:0005886,GO:0005911,GO:0006412,GO:0006518,GO:0006807,GO:0008150,GO:0008152,GO:0009058,GO:0009059,GO:0009506,GO:0009507,GO:0009536,GO:0009719,GO:0009725,GO:0009735,GO:0009987,GO:0010033,GO:0010467,GO:0015934,GO:0016020,GO:0019538,GO:0022625,GO:0022626,GO:0030054,GO:0030312,GO:0032991,GO:…	K02903-ko03010 Ribosome;ko05171 Coronavirus disease - COVID-19	KOG3412-60S ribosomal protein L28[J]
black	LOC111906971	60S ribosomal protein L36-2	GO:0002181,GO:0003674,GO:0003676,GO:0003723,GO:0003735,GO:0005198,GO:0005488,GO:0005575,GO:0005622,GO:0005623,GO:0005737,GO:0005773,GO:0005774,GO:0005829,GO:0005840,GO:0006412,GO:0006518,GO:0006807,GO:0008150,GO:0008152,GO:0009058,GO:0009059,GO:0009987,GO:0010467,GO:0015934,GO:0016020,GO:0019538,GO:0022625,GO:0022626,GO:0031090,GO:0032991,GO:0034641,GO:0034645,GO:0043043,GO:0043170,GO:0043226,GO:…	K02920-ko03010 Ribosome;ko05171 Coronavirus disease - COVID-19	KOG3452-60S ribosomal protein L36[J]
black	LOC111907014	cytochrome P450 736A117	-	K00512-ko00140 Steroid hormone biosynthesis;ko04913 Ovarian steroidogenesis;ko04917 Prolactin signaling pathway;ko04927 Cortisol synthesis and secretion;ko04934 Cushing syndrome	KOG0156-Cytochrome P450 CYP2 subfamily[Q]
black	LOC111907024	60S ribosomal protein L27a-3	-	K02900-ko03010 Ribosome;ko05171 Coronavirus disease - COVID-19	KOG1742-60s ribosomal protein L15/L27[J]
black	LOC111907361	protein NRT1/ PTR FAMILY 7.3	GO:0001101,GO:0003674,GO:0005215,GO:0005451,GO:0005575,GO:0005623,GO:0005886,GO:0006810,GO:0006811,GO:0006812,GO:0006813,GO:0006820,GO:0007275,GO:0007568,GO:0008150,GO:0008324,GO:0008509,GO:0009987,GO:0010035,GO:0010150,GO:0010167,GO:0015075,GO:0015077,GO:0015078,GO:0015079,GO:0015103,GO:0015112,GO:0015291,GO:0015297,GO:0015298,GO:0015299,GO:0015318,GO:0015386,GO:0015491,GO:0015672,GO:0015698,GO:…	-	KOG1237-H+/oligopeptide symporter[E]
black	LOC111907381	40S ribosomal protein S3a	GO:0002181,GO:0003674,GO:0003676,GO:0003723,GO:0003729,GO:0003735,GO:0005198,GO:0005488,GO:0005575,GO:0005618,GO:0005622,GO:0005623,GO:0005634,GO:0005730,GO:0005737,GO:0005829,GO:0005840,GO:0005844,GO:0005886,GO:0005911,GO:0006412,GO:0006518,GO:0006807,GO:0008150,GO:0008152,GO:0009058,GO:0009059,GO:0009506,GO:0009507,GO:0009536,GO:0009987,GO:0010467,GO:0015935,GO:0016020,GO:0019538,GO:0022626,GO:…	K02984-ko03010 Ribosome;ko05171 Coronavirus disease - COVID-19	KOG1628-40S ribosomal protein S3A[J]
black	LOC111907537	abscisic acid receptor PYR1	GO:0001101,GO:0003674,GO:0004857,GO:0004864,GO:0005488,GO:0005515,GO:0005575,GO:0005622,GO:0005623,GO:0005634,GO:0005737,GO:0005829,GO:0007154,GO:0007165,GO:0008150,GO:0008289,GO:0009719,GO:0009725,GO:0009737,GO:0009738,GO:0009755,GO:0009892,GO:0009987,GO:0010033,GO:0010427,GO:0010563,GO:0010605,GO:0010921,GO:0010923,GO:0019208,GO:0019212,GO:0019220,GO:0019222,GO:0019840,GO:0019888,GO:0023052,GO:…	K14496-ko04016 MAPK signaling pathway - plant;ko04075 Plant hormone signal transduction	-
black	LOC111907648	DNA-directed RNA polymerases I, II, and III subunit RPABC5	GO:0000418,GO:0000419,GO:0000428,GO:0003674,GO:0005488,GO:0005575,GO:0005622,GO:0005623,GO:0005634,GO:0005654,GO:0005665,GO:0005666,GO:0005730,GO:0005736,GO:0008270,GO:0016591,GO:0030880,GO:0031974,GO:0031981,GO:0032991,GO:0043167,GO:0043169,GO:0043226,GO:0043227,GO:0043228,GO:0043229,GO:0043231,GO:0043232,GO:0043233,GO:0044422,GO:0044424,GO:0044428,GO:0044446,GO:0044451,GO:0044452,GO:0044464,GO:…	K03007-ko03020 RNA polymerase;ko03420 Nucleotide excision repair;ko04623 Cytosolic DNA-sensing pathway;ko05016 Huntington disease	KOG3497-DNA-directed RNA polymerase, subunit RPB10[K]
black	LOC111907665	60S ribosomal protein L13a-4	GO:0003674,GO:0003676,GO:0003723,GO:0003729,GO:0003735,GO:0005198,GO:0005488,GO:0005575,GO:0005622,GO:0005623,GO:0005737,GO:0005829,GO:0005840,GO:0006412,GO:0006518,GO:0006807,GO:0008150,GO:0008152,GO:0009058,GO:0009059,GO:0009987,GO:0010467,GO:0015934,GO:0016020,GO:0019538,GO:0022625,GO:0022626,GO:0032991,GO:0034641,GO:0034645,GO:0043043,GO:0043170,GO:0043226,GO:0043228,GO:0043229,GO:0043232,GO:…	K02872-ko03010 Ribosome;ko05171 Coronavirus disease - COVID-19	KOG3204-60S ribosomal protein L13a[J]
black	LOC111907702	60S ribosomal protein L18-3	-	K02883-ko03010 Ribosome;ko05171 Coronavirus disease - COVID-19	KOG1714-60s ribosomal protein L18[J]
black	LOC111907858	5'-adenylylsulfate reductase 3, chloroplastic	GO:0000103,GO:0003674,GO:0003824,GO:0004604,GO:0005575,GO:0005622,GO:0005623,GO:0005737,GO:0006790,GO:0008150,GO:0008152,GO:0009507,GO:0009532,GO:0009536,GO:0009570,GO:0009973,GO:0009987,GO:0016491,GO:0016667,GO:0016671,GO:0019379,GO:0019419,GO:0043226,GO:0043227,GO:0043229,GO:0043231,GO:0044237,GO:0044422,GO:0044424,GO:0044434,GO:0044435,GO:0044444,GO:0044446,GO:0044464,GO:0055114	K05907-ko00920 Sulfur metabolism	KOG0189-Phosphoadenosine phosphosulfate reductase[E]
black	LOC111907927	uncharacterized LOC111907927	-	-	-
black	LOC111908228	non-specific lipid transfer protein GPI-anchored 31	GO:0005575,GO:0005623,GO:0005886,GO:0016020,GO:0031224,GO:0031225,GO:0031226,GO:0044425,GO:0044459,GO:0044464,GO:0046658,GO:0071944	-	-
black	LOC111908345	60S ribosomal protein L39-1	GO:0003674,GO:0003676,GO:0003723,GO:0003735,GO:0005198,GO:0005488,GO:0005575,GO:0005622,GO:0005623,GO:0005737,GO:0005829,GO:0005840,GO:0006412,GO:0006518,GO:0006807,GO:0008150,GO:0008152,GO:0009058,GO:0009059,GO:0009987,GO:0010467,GO:0015934,GO:0019538,GO:0022625,GO:0022626,GO:0032991,GO:0034641,GO:0034645,GO:0043043,GO:0043170,GO:0043226,GO:0043228,GO:0043229,GO:0043232,GO:0043603,GO:0043604,GO:…	K02924-ko03010 Ribosome;ko05171 Coronavirus disease - COVID-19	KOG0002-60s ribosomal protein L39[J]
black	LOC111908355	uncharacterized LOC111908355, transcript variant X1	-	-	KOG2241-tRNA-binding protein[J]
black	LOC111908410	60S ribosomal protein L24	-	K02896-ko03010 Ribosome;ko05171 Coronavirus disease - COVID-19	KOG1722-60s ribosomal protein L24[J]
black	LOC111908627	chlorophyll synthase, chloroplastic, transcript variant X2	GO:0005575,GO:0005622,GO:0005623,GO:0005737,GO:0009507,GO:0009534,GO:0009536,GO:0009579,GO:0031976,GO:0031984,GO:0043226,GO:0043227,GO:0043229,GO:0043231,GO:0044422,GO:0044424,GO:0044434,GO:0044435,GO:0044444,GO:0044446,GO:0044464	K04040-ko00860 Porphyrin metabolism	KOG1381-Para-hydroxybenzoate-polyprenyl transferase[H]
black	LOC111908893	delta(12) fatty acid desaturase FAD2	GO:0003674,GO:0003824,GO:0005575,GO:0005622,GO:0005623,GO:0005737,GO:0005783,GO:0005789,GO:0008150,GO:0008152,GO:0012505,GO:0016020,GO:0016491,GO:0016705,GO:0031984,GO:0042175,GO:0043226,GO:0043227,GO:0043229,GO:0043231,GO:0044422,GO:0044424,GO:0044425,GO:0044432,GO:0044444,GO:0044446,GO:0044464,GO:0045485,GO:0055114,GO:0098827	K10256-ko01040 Biosynthesis of unsaturated fatty acids	-
black	LOC111908907	abscisic acid receptor PYL4	-	K14496-ko04016 MAPK signaling pathway - plant;ko04075 Plant hormone signal transduction	-
black	LOC111908935	cytochrome c oxidase subunit 6b-1	GO:0003674,GO:0005488,GO:0005507,GO:0005575,GO:0005622,GO:0005623,GO:0005737,GO:0005739,GO:0006950,GO:0006970,GO:0008150,GO:0009507,GO:0009534,GO:0009535,GO:0009536,GO:0009579,GO:0009628,GO:0009651,GO:0016020,GO:0031976,GO:0031984,GO:0034357,GO:0042651,GO:0043167,GO:0043169,GO:0043226,GO:0043227,GO:0043229,GO:0043231,GO:0044422,GO:0044424,GO:0044434,GO:0044435,GO:0044436,GO:0044444,GO:0044446,GO:…	K02267-ko00190 Oxidative phosphorylation;ko04260 Cardiac muscle contraction;ko04714 Thermogenesis;ko05208 Chemical carcinogenesis - reactive oxygen species;ko05010 Alzheimer disease;ko05012 Parkinson disease;ko05014 Amyotrophic lateral sclerosis;ko05016 Huntington disease;ko05020 Prion disease;ko05022 Pathways of neurodegeneration - multiple diseases;ko05415 Diabetic cardiomyopathy;ko04932 Non-al…	KOG3057-Cytochrome c oxidase, subunit VIb/COX12[C]
black	LOC111909246	omega-6 fatty acid desaturase, chloroplastic, transcript variant X2	GO:0003674,GO:0005488,GO:0005515,GO:0005575,GO:0005622,GO:0005623,GO:0005737,GO:0006082,GO:0006629,GO:0006631,GO:0006633,GO:0008150,GO:0008152,GO:0008610,GO:0009058,GO:0009314,GO:0009416,GO:0009507,GO:0009526,GO:0009536,GO:0009628,GO:0009642,GO:0009644,GO:0009892,GO:0009941,GO:0009987,GO:0010109,GO:0010205,GO:0016053,GO:0019222,GO:0019752,GO:0019904,GO:0031323,GO:0031324,GO:0031967,GO:0031975,GO:…	K10255-ko02020 Two-component system	-
black	LOC111909453	40S ribosomal protein S15a	-	K02957-ko03010 Ribosome;ko05171 Coronavirus disease - COVID-19	KOG1754-40S ribosomal protein S15/S22[J]
black	LOC111909611	mitochondrial outer membrane protein porin 4, transcript variant X1	GO:0003674,GO:0005215,GO:0005216,GO:0005244,GO:0005253,GO:0005575,GO:0005622,GO:0005623,GO:0005737,GO:0005739,GO:0005886,GO:0006810,GO:0006811,GO:0006820,GO:0008150,GO:0008308,GO:0008509,GO:0009605,GO:0009607,GO:0009617,GO:0015075,GO:0015103,GO:0015267,GO:0015318,GO:0015698,GO:0016020,GO:0022803,GO:0022832,GO:0022836,GO:0022838,GO:0022839,GO:0022857,GO:0034220,GO:0043207,GO:0043226,GO:0043227,GO:…	K15040-ko04020 Calcium signaling pathway;ko04022 cGMP-PKG signaling pathway;ko04216 Ferroptosis;ko04217 Necroptosis;ko04218 Cellular senescence;ko04613 Neutrophil extracellular trap formation;ko04621 NOD-like receptor signaling pathway;ko04979 Cholesterol metabolism;ko05208 Chemical carcinogenesis - reactive oxygen species;ko05166 Human T-cell leukemia virus 1 infection;ko05010 Alzheimer disease;…	KOG3126-Porin/voltage-dependent anion-selective channel protein[P]
black	LOC111909709	protein POST-ILLUMINATION CHLOROPHYLL FLUORESCENCE INCREASE, chloroplastic	-	-	-
black	LOC111909843	60S ribosomal protein L26-1	-	K02898-ko03010 Ribosome;ko05171 Coronavirus disease - COVID-19	KOG3401-60S ribosomal protein L26[J]
black	LOC111910183	uncharacterized LOC111910183	-	-	-
black	LOC111910243	40S ribosomal protein S12	-	K02951-ko03010 Ribosome;ko05171 Coronavirus disease - COVID-19	KOG3406-40S ribosomal protein S12[J]
black	LOC111910289	aquaporin TIP2-1	GO:0000322,GO:0000325,GO:0000326,GO:0003674,GO:0005215,GO:0005275,GO:0005372,GO:0005488,GO:0005515,GO:0005575,GO:0005618,GO:0005622,GO:0005623,GO:0005737,GO:0005773,GO:0005774,GO:0005794,GO:0005886,GO:0005887,GO:0005911,GO:0006810,GO:0006811,GO:0006812,GO:0006833,GO:0008150,GO:0008324,GO:0008519,GO:0009505,GO:0009506,GO:0009507,GO:0009526,GO:0009536,GO:0009705,GO:0009941,GO:0012505,GO:0015075,GO:…	-	KOG0223-Aquaporin (major intrinsic protein family)[G]
black	LOC111910452	protein NSP-INTERACTING KINASE 2, transcript variant X1	GO:0003674,GO:0003824,GO:0004672,GO:0004674,GO:0004675,GO:0004888,GO:0005575,GO:0005623,GO:0005886,GO:0006464,GO:0006468,GO:0006793,GO:0006796,GO:0006807,GO:0007154,GO:0007165,GO:0007166,GO:0007167,GO:0007178,GO:0008150,GO:0008152,GO:0009987,GO:0016020,GO:0016301,GO:0016310,GO:0016740,GO:0016772,GO:0016773,GO:0019199,GO:0019538,GO:0023052,GO:0036211,GO:0038023,GO:0043170,GO:0043412,GO:0044237,GO:…	-	KOG1187-Serine/threonine protein kinase[T]
black	LOC111910547	protein NUCLEAR FUSION DEFECTIVE 4	-	-	-
black	LOC111910552	40S ribosomal protein S8	GO:0000313,GO:0000462,GO:0003674,GO:0003676,GO:0003723,GO:0003729,GO:0003735,GO:0005198,GO:0005488,GO:0005575,GO:0005618,GO:0005622,GO:0005623,GO:0005634,GO:0005730,GO:0005737,GO:0005829,GO:0005840,GO:0005844,GO:0005886,GO:0005911,GO:0006139,GO:0006364,GO:0006396,GO:0006725,GO:0006807,GO:0006996,GO:0008150,GO:0008152,GO:0009506,GO:0009507,GO:0009532,GO:0009536,GO:0009547,GO:0009570,GO:0009987,GO:…	K02995-ko03010 Ribosome;ko05171 Coronavirus disease - COVID-19	KOG3283-40S ribosomal protein S8[J]
black	LOC111910645	ubiquitin-40S ribosomal protein S27a	-	K02977-ko03010 Ribosome;ko04120 Ubiquitin mediated proteolysis;ko04137 Mitophagy - animal;ko05171 Coronavirus disease - COVID-19;ko05167 Kaposi sarcoma-associated herpesvirus infection;ko05131 Shigellosis;ko05012 Parkinson disease;ko05022 Pathways of neurodegeneration - multiple diseases	KOG0004-Ubiquitin/40S ribosomal protein S27a fusion[J]
black	LOC111910647	ADP-ribosylation factor 2, transcript variant X1	GO:0005575,GO:0005622,GO:0005623,GO:0005737,GO:0005794,GO:0012505,GO:0043226,GO:0043227,GO:0043229,GO:0043231,GO:0044424,GO:0044444,GO:0044464	K07937-ko04072 Phospholipase D signaling pathway;ko04144 Endocytosis;ko05110 Vibrio cholerae infection;ko05130 Pathogenic Escherichia coli infection;ko05132 Salmonella infection;ko05131 Shigellosis;ko05134 Legionellosis	KOG0070-GTP-binding ADP-ribosylation factor Arf1[U]
black	LOC111910656	uncharacterized protein At4g28440	-	K07466-ko03030 DNA replication;ko03420 Nucleotide excision repair;ko03430 Mismatch repair;ko03440 Homologous recombination;ko03460 Fanconi anemia pathway	-
black	LOC111910824	protein HIGH CHLOROPHYLL FLUORESCENCE PHENOTYPE 173, chloroplastic	-	-	KOG1203-Predicted dehydrogenase[G]
black	LOC111910994	leucine-rich repeat receptor-like protein kinase PXL1	GO:0000003,GO:0003006,GO:0007275,GO:0008150,GO:0009790,GO:0009791,GO:0009793,GO:0009888,GO:0010065,GO:0010067,GO:0010087,GO:0010154,GO:0022414,GO:0032501,GO:0032502,GO:0048316,GO:0048507,GO:0048508,GO:0048608,GO:0048731,GO:0048856,GO:0061458	-	KOG1187-Serine/threonine protein kinase[T]
black	LOC111911063	granule-bound starch synthase 1, chloroplastic/amyloplastic, transcript variant X1	GO:0000166,GO:0000271,GO:0003674,GO:0003824,GO:0004373,GO:0005488,GO:0005575,GO:0005622,GO:0005623,GO:0005737,GO:0005975,GO:0005976,GO:0005982,GO:0006073,GO:0008150,GO:0008152,GO:0008194,GO:0009011,GO:0009058,GO:0009059,GO:0009250,GO:0009501,GO:0009507,GO:0009536,GO:0009987,GO:0016051,GO:0016740,GO:0016757,GO:0016758,GO:0017076,GO:0019252,GO:0019863,GO:0019865,GO:0030554,GO:0032553,GO:0032555,GO:…	-	-
black	LOC111911072	polyadenylate-binding protein 2	GO:0003674,GO:0003676,GO:0003723,GO:0003729,GO:0003743,GO:0005488,GO:0005575,GO:0005622,GO:0005623,GO:0005737,GO:0005829,GO:0006412,GO:0006413,GO:0006417,GO:0006446,GO:0006518,GO:0006807,GO:0006950,GO:0006970,GO:0008135,GO:0008150,GO:0008152,GO:0009058,GO:0009059,GO:0009628,GO:0009651,GO:0009889,GO:0009894,GO:0009987,GO:0010035,GO:0010038,GO:0010467,GO:0010468,GO:0010556,GO:0010608,GO:0019219,GO:…	K13126-ko03015 mRNA surveillance pathway;ko03018 RNA degradation	KOG0123-Polyadenylate-binding protein (RRM superfamily)[AJ]
black	LOC111911144	malate dehydrogenase [NADP], chloroplastic	GO:0003674,GO:0003824,GO:0005575,GO:0005576,GO:0005622,GO:0005623,GO:0005737,GO:0005739,GO:0006082,GO:0006091,GO:0006099,GO:0006101,GO:0006107,GO:0006108,GO:0006139,GO:0006725,GO:0006732,GO:0006733,GO:0006734,GO:0006753,GO:0006793,GO:0006796,GO:0006807,GO:0008150,GO:0008152,GO:0008746,GO:0009060,GO:0009117,GO:0009507,GO:0009526,GO:0009532,GO:0009536,GO:0009570,GO:0009579,GO:0009941,GO:0009987,GO:…	K00051-ko00620 Pyruvate metabolism;ko00710 Carbon fixation in photosynthetic organisms	KOG1496-Malate dehydrogenase[C]
black	LOC111911255	protein DESIGUAL 2	-	-	-
black	LOC111911417	60S ribosomal protein L37a	-	K02921-ko03010 Ribosome;ko05171 Coronavirus disease - COVID-19	KOG0402-60S ribosomal protein L37[J]
black	LOC111911549	60S ribosomal protein L22-2, transcript variant X1	-	K02891-ko03010 Ribosome;ko05171 Coronavirus disease - COVID-19	KOG3434-60S ribosomal protein L22[J]
black	LOC111911606	uncharacterized LOC111911606, transcript variant X3	-	-	-
black	LOC111911786	DEAD-box ATP-dependent RNA helicase 3, chloroplastic	GO:0000373,GO:0000375,GO:0000377,GO:0003674,GO:0003676,GO:0003723,GO:0003724,GO:0003729,GO:0003824,GO:0004004,GO:0004386,GO:0005488,GO:0005575,GO:0005622,GO:0005623,GO:0005634,GO:0005730,GO:0005737,GO:0006139,GO:0006396,GO:0006725,GO:0006807,GO:0006950,GO:0006970,GO:0006996,GO:0008026,GO:0008150,GO:0008152,GO:0008186,GO:0008380,GO:0009507,GO:0009526,GO:0009532,GO:0009536,GO:0009570,GO:0009628,GO:…	-	KOG0331-ATP-dependent RNA helicase[A]
black	LOC111911842	eukaryotic translation initiation factor 6-2	GO:0000003,GO:0000054,GO:0000460,GO:0000470,GO:0001101,GO:0003006,GO:0003674,GO:0005488,GO:0005575,GO:0005622,GO:0005623,GO:0005634,GO:0005730,GO:0005737,GO:0005829,GO:0006139,GO:0006364,GO:0006396,GO:0006403,GO:0006405,GO:0006611,GO:0006725,GO:0006807,GO:0006810,GO:0006886,GO:0006913,GO:0007275,GO:0008104,GO:0008150,GO:0008152,GO:0009719,GO:0009725,GO:0009737,GO:0009790,GO:0009791,GO:0009793,GO:…	K03264-ko03008 Ribosome biogenesis in eukaryotes	KOG3185-Translation initiation factor 6 (eIF-6)[J]
black	LOC111912028	protein NRT1/ PTR FAMILY 6.4	-	-	KOG1237-H+/oligopeptide symporter[E]
black	LOC111912049	40S ribosomal protein S25	-	K02975-ko03010 Ribosome;ko05171 Coronavirus disease - COVID-19	KOG1767-40S ribosomal protein S25[J]
black	LOC111912061	glycine-rich RNA-binding protein 4, mitochondrial	GO:0000166,GO:0000959,GO:0001101,GO:0003674,GO:0003676,GO:0003677,GO:0003690,GO:0003697,GO:0003723,GO:0005488,GO:0005507,GO:0005524,GO:0005575,GO:0005622,GO:0005623,GO:0005737,GO:0005739,GO:0006139,GO:0006355,GO:0006725,GO:0006807,GO:0006950,GO:0006970,GO:0007275,GO:0008144,GO:0008150,GO:0008152,GO:0009266,GO:0009409,GO:0009414,GO:0009415,GO:0009451,GO:0009628,GO:0009631,GO:0009651,GO:0009791,GO:…	-	KOG0148-Apoptosis-promoting RNA-binding protein TIA-1/TIAR (RRM superfamily)[AJ]
black	LOC111912062	UDP-glucuronate 4-epimerase 6	GO:0005575,GO:0005622,GO:0005623,GO:0005737,GO:0005768,GO:0005794,GO:0005802,GO:0005975,GO:0005996,GO:0006063,GO:0006082,GO:0006950,GO:0006952,GO:0008150,GO:0008152,GO:0009058,GO:0009605,GO:0009607,GO:0009617,GO:0009620,GO:0009987,GO:0012505,GO:0016051,GO:0016053,GO:0019586,GO:0019752,GO:0031410,GO:0031982,GO:0031984,GO:0032787,GO:0033481,GO:0042742,GO:0043207,GO:0043226,GO:0043227,GO:0043229,GO:…	K08679-ko00053 Ascorbate and aldarate metabolism;ko00520 Amino sugar and nucleotide sugar metabolism;ko00541 O-Antigen nucleotide sugar biosynthesis	KOG1371-UDP-glucose 4-epimerase/UDP-sulfoquinovose synthase[M]
black	LOC111912124	40S ribosomal protein S6	-	K02991-ko03010 Ribosome;ko04371 Apelin signaling pathway;ko04066 HIF-1 signaling pathway;ko04151 PI3K-Akt signaling pathway;ko04150 mTOR signaling pathway;ko04910 Insulin signaling pathway;ko04714 Thermogenesis;ko05205 Proteoglycans in cancer;ko05171 Coronavirus disease - COVID-19;ko01521 EGFR tyrosine kinase inhibitor resistance	KOG1646-40S ribosomal protein S6[J]
black	LOC111912169	40S ribosomal protein S17	-	K02962-ko03010 Ribosome;ko05171 Coronavirus disease - COVID-19	KOG0187-40S ribosomal protein S17[J]
black	LOC111912237	60S ribosomal protein L35-2	GO:0000463,GO:0000470,GO:0003674,GO:0003676,GO:0003723,GO:0003729,GO:0003735,GO:0005198,GO:0005488,GO:0005575,GO:0005622,GO:0005623,GO:0005634,GO:0005730,GO:0005737,GO:0005829,GO:0005840,GO:0005911,GO:0006139,GO:0006364,GO:0006396,GO:0006412,GO:0006518,GO:0006725,GO:0006807,GO:0008150,GO:0008152,GO:0009058,GO:0009059,GO:0009506,GO:0009987,GO:0010467,GO:0015934,GO:0016070,GO:0016072,GO:0019538,GO:…	K02918-ko03010 Ribosome;ko05171 Coronavirus disease - COVID-19	KOG3436-60S ribosomal protein L35[J]
black	LOC111912337	60S ribosomal protein L36-2, transcript variant X1	GO:0002181,GO:0003674,GO:0003676,GO:0003723,GO:0003735,GO:0005198,GO:0005488,GO:0005575,GO:0005622,GO:0005623,GO:0005737,GO:0005773,GO:0005774,GO:0005829,GO:0005840,GO:0006412,GO:0006518,GO:0006807,GO:0008150,GO:0008152,GO:0009058,GO:0009059,GO:0009987,GO:0010467,GO:0015934,GO:0016020,GO:0019538,GO:0022625,GO:0022626,GO:0031090,GO:0032991,GO:0034641,GO:0034645,GO:0043043,GO:0043170,GO:0043226,GO:…	K02920-ko03010 Ribosome;ko05171 Coronavirus disease - COVID-19	KOG3452-60S ribosomal protein L36[J]
black	LOC111912338	uncharacterized LOC111912338	-	-	-
black	LOC111912354	40S ribosomal protein S27-2	-	K02978-ko03010 Ribosome;ko05171 Coronavirus disease - COVID-19	KOG1779-40s ribosomal protein S27[J]
black	LOC111912358	xyloglucan endotransglucosylase protein 2	GO:0000902,GO:0003674,GO:0003824,GO:0005575,GO:0005576,GO:0005618,GO:0005622,GO:0005623,GO:0005737,GO:0005911,GO:0008150,GO:0009314,GO:0009416,GO:0009505,GO:0009506,GO:0009507,GO:0009536,GO:0009605,GO:0009612,GO:0009628,GO:0009642,GO:0009645,GO:0009653,GO:0009719,GO:0009725,GO:0009733,GO:0009826,GO:0009987,GO:0010033,GO:0016020,GO:0016043,GO:0016049,GO:0016740,GO:0016757,GO:0016758,GO:0016762,GO:…	-	-
black	LOC111912424	tropinone reductase homolog At5g06060	GO:0005575,GO:0005622,GO:0005623,GO:0005737,GO:0005829,GO:0044424,GO:0044444,GO:0044464	K08081-ko00960 Tropane, piperidine and pyridine alkaloid biosynthesis	KOG0725-Reductases with broad range of substrate specificities[R]
black	LOC111912450	glutathione S-transferase U25	GO:0003674,GO:0003824,GO:0004364,GO:0005575,GO:0005622,GO:0005623,GO:0005737,GO:0006518,GO:0006575,GO:0006749,GO:0006790,GO:0006807,GO:0008150,GO:0008152,GO:0009056,GO:0009404,GO:0009407,GO:0009636,GO:0009987,GO:0016740,GO:0016765,GO:0019748,GO:0034641,GO:0042221,GO:0043603,GO:0044237,GO:0044248,GO:0044424,GO:0044464,GO:0050896,GO:0051186,GO:0071704,GO:0098754,GO:1901564	K00799-ko00480 Glutathione metabolism;ko00980 Metabolism of xenobiotics by cytochrome P450;ko00982 Drug metabolism - cytochrome P450;ko00983 Drug metabolism - other enzymes;ko04212 Longevity regulating pathway - worm;ko05200 Pathways in cancer;ko05204 Chemical carcinogenesis - DNA adducts;ko05207 Chemical carcinogenesis - receptor activation;ko05208 Chemical carcinogenesis - reactive oxygen speci…	KOG0406-Glutathione S-transferase[O]
black	LOC111912650	ran-binding protein 1 homolog a	GO:0000060,GO:0000082,GO:0000226,GO:0000278,GO:0003674,GO:0005488,GO:0005515,GO:0005575,GO:0005622,GO:0005623,GO:0005634,GO:0005737,GO:0006403,GO:0006405,GO:0006508,GO:0006511,GO:0006606,GO:0006807,GO:0006810,GO:0006886,GO:0006913,GO:0006996,GO:0007010,GO:0007017,GO:0007049,GO:0007051,GO:0008104,GO:0008150,GO:0008152,GO:0008536,GO:0009056,GO:0009057,GO:0009987,GO:0015031,GO:0015833,GO:0015931,GO:…	-	KOG0864-Ran-binding protein RANBP1 and related RanBD domain proteins[U]
black	LOC111912721	organelle RRM domain-containing protein 2, mitochondrial	-	-	KOG4207-Predicted splicing factor, SR protein superfamily[A]
black	LOC111912858	SPX domain-containing membrane protein At4g22990, transcript variant X1	-	-	-
black	LOC111912860	UDP-galactose/UDP-glucose transporter 2	GO:0000139,GO:0000295,GO:0003674,GO:0005215,GO:0005346,GO:0005575,GO:0005622,GO:0005623,GO:0005737,GO:0005783,GO:0005789,GO:0005794,GO:0006810,GO:0006811,GO:0006820,GO:0006862,GO:0008150,GO:0008509,GO:0008514,GO:0012505,GO:0015075,GO:0015215,GO:0015216,GO:0015605,GO:0015711,GO:0015748,GO:0015865,GO:0015868,GO:0015931,GO:0015932,GO:0016020,GO:0016021,GO:0022857,GO:0030173,GO:0030176,GO:0031090,GO:…	-	KOG1582-UDP-galactose transporter related protein[G]
black	LOC111912961	tubulin alpha-4 chain	-	K07374-ko04145 Phagosome;ko04210 Apoptosis;ko04530 Tight junction;ko04540 Gap junction;ko04814 Motor proteins;ko05130 Pathogenic Escherichia coli infection;ko05132 Salmonella infection;ko05010 Alzheimer disease;ko05012 Parkinson disease;ko05014 Amyotrophic lateral sclerosis;ko05016 Huntington disease;ko05020 Prion disease;ko05022 Pathways of neurodegeneration - multiple diseases	KOG1376-Alpha tubulin[Z]
black	LOC111913053	60S ribosomal protein L37-1	-	K02922-ko03010 Ribosome;ko05171 Coronavirus disease - COVID-19	KOG3475-60S ribosomal protein L37[J]
black	LOC111913179	palmitoyl-monogalactosyldiacylglycerol delta-7 desaturase, chloroplastic	GO:0005575,GO:0005622,GO:0005623,GO:0005737,GO:0005783,GO:0005789,GO:0006082,GO:0006629,GO:0006631,GO:0006633,GO:0006636,GO:0008150,GO:0008152,GO:0008610,GO:0009058,GO:0009314,GO:0009416,GO:0009579,GO:0009628,GO:0009642,GO:0009644,GO:0009892,GO:0009987,GO:0010109,GO:0010205,GO:0012505,GO:0016020,GO:0016053,GO:0019222,GO:0019752,GO:0031323,GO:0031324,GO:0031984,GO:0032787,GO:0033559,GO:0042175,GO:…	-	KOG1600-Fatty acid desaturase[I]
black	LOC111913194	kunitz trypsin inhibitor 5	GO:0005575,GO:0005576,GO:0005618,GO:0005623,GO:0030312,GO:0044464,GO:0048046,GO:0071944	-	-
black	LOC111913455	adenine phosphoribosyltransferase 1, transcript variant X1	GO:0003674,GO:0003824,GO:0003999,GO:0005575,GO:0005622,GO:0005623,GO:0005737,GO:0006139,GO:0006163,GO:0006164,GO:0006167,GO:0006725,GO:0006753,GO:0006793,GO:0006796,GO:0006807,GO:0008150,GO:0008152,GO:0009058,GO:0009117,GO:0009123,GO:0009124,GO:0009126,GO:0009127,GO:0009150,GO:0009152,GO:0009156,GO:0009161,GO:0009165,GO:0009167,GO:0009168,GO:0009259,GO:0009260,GO:0009308,GO:0009507,GO:0009536,GO:…	K00759-ko00230 Purine metabolism	KOG1712-Adenine phosphoribosyl transferases[F]
black	LOC111913488	40S ribosomal protein S26-3	GO:0003674,GO:0003676,GO:0003723,GO:0003729,GO:0003735,GO:0005198,GO:0005488,GO:0005575,GO:0005622,GO:0005623,GO:0005737,GO:0005829,GO:0005840,GO:0005911,GO:0009506,GO:0009507,GO:0009536,GO:0015935,GO:0016020,GO:0022626,GO:0022627,GO:0030054,GO:0032991,GO:0043226,GO:0043227,GO:0043228,GO:0043229,GO:0043231,GO:0043232,GO:0044391,GO:0044422,GO:0044424,GO:0044444,GO:0044445,GO:0044446,GO:0044464,GO:…	K02976-ko03010 Ribosome;ko05171 Coronavirus disease - COVID-19	KOG1768-40s ribosomal protein S26[J]
black	LOC111913491	40S ribosomal protein S21-2, transcript variant X1	GO:0000447,GO:0000460,GO:0000461,GO:0000462,GO:0000466,GO:0000469,GO:0000478,GO:0000479,GO:0003674,GO:0003735,GO:0005198,GO:0005575,GO:0005622,GO:0005623,GO:0005634,GO:0005737,GO:0005829,GO:0005840,GO:0005844,GO:0006139,GO:0006364,GO:0006396,GO:0006725,GO:0006807,GO:0006996,GO:0008150,GO:0008152,GO:0009657,GO:0009658,GO:0009987,GO:0010467,GO:0015935,GO:0016043,GO:0016070,GO:0016072,GO:0022613,GO:…	K02971-ko03010 Ribosome;ko05171 Coronavirus disease - COVID-19	KOG3486-40S ribosomal protein S21[J]
black	LOC111913537	basic leucine zipper 34	GO:0003674,GO:0003700,GO:0005575,GO:0005622,GO:0005623,GO:0005634,GO:0006355,GO:0008150,GO:0009889,GO:0010468,GO:0010556,GO:0019219,GO:0019222,GO:0031323,GO:0031326,GO:0043226,GO:0043227,GO:0043229,GO:0043231,GO:0044424,GO:0044464,GO:0050789,GO:0050794,GO:0051171,GO:0051252,GO:0060255,GO:0065007,GO:0080090,GO:0140110,GO:1903506,GO:2000112,GO:2001141	-	-
black	LOC111913771	40S ribosomal protein S24-1	GO:0000462,GO:0003674,GO:0003735,GO:0005198,GO:0005575,GO:0005618,GO:0005622,GO:0005623,GO:0005737,GO:0005829,GO:0005840,GO:0005844,GO:0006139,GO:0006364,GO:0006396,GO:0006725,GO:0006807,GO:0008150,GO:0008152,GO:0009987,GO:0010467,GO:0015935,GO:0016020,GO:0016070,GO:0016072,GO:0022613,GO:0022626,GO:0022627,GO:0030312,GO:0030490,GO:0032991,GO:0034470,GO:0034641,GO:0034660,GO:0042254,GO:0042274,GO:…	K02974-ko03010 Ribosome;ko05171 Coronavirus disease - COVID-19	KOG3424-40S ribosomal protein S24[J]
black	LOC111913773	40S ribosomal protein S18	-	K02964-ko03010 Ribosome;ko05171 Coronavirus disease - COVID-19	KOG3311-Ribosomal protein S18[J]
black	LOC111913778	epidermis-specific secreted glycoprotein EP1	GO:0005575,GO:0005576,GO:0005618,GO:0005622,GO:0005623,GO:0005737,GO:0005773,GO:0005774,GO:0005794,GO:0005829,GO:0009505,GO:0012505,GO:0016020,GO:0030312,GO:0031090,GO:0043226,GO:0043227,GO:0043229,GO:0043231,GO:0044422,GO:0044424,GO:0044437,GO:0044444,GO:0044446,GO:0044464,GO:0048046,GO:0071944,GO:0098588,GO:0098805	-	-
black	LOC111913893	gamma-glutamyl hydrolase 2	GO:0003674,GO:0003824,GO:0005575,GO:0005576,GO:0005615,GO:0005618,GO:0005622,GO:0005623,GO:0005737,GO:0005773,GO:0006082,GO:0006508,GO:0006575,GO:0006725,GO:0006732,GO:0006760,GO:0006807,GO:0008150,GO:0008152,GO:0008233,GO:0008238,GO:0008242,GO:0009987,GO:0016787,GO:0019538,GO:0019752,GO:0030312,GO:0034641,GO:0034722,GO:0042558,GO:0043170,GO:0043226,GO:0043227,GO:0043229,GO:0043231,GO:0043436,GO:…	K01307-ko00790 Folate biosynthesis;ko01523 Antifolate resistance	KOG1559-Gamma-glutamyl hydrolase[H]
black	LOC111913987	uncharacterized LOC111913987	-	-	KOG3356-Predicted membrane protein[S]
black	LOC111914066	homeobox-leucine zipper protein HAT5	GO:0003674,GO:0003676,GO:0003677,GO:0003700,GO:0005488,GO:0005515,GO:0005575,GO:0005622,GO:0005623,GO:0005634,GO:0006355,GO:0006417,GO:0006950,GO:0006970,GO:0007275,GO:0008150,GO:0009314,GO:0009416,GO:0009628,GO:0009637,GO:0009651,GO:0009653,GO:0009889,GO:0009890,GO:0009891,GO:0009892,GO:0009893,GO:0009965,GO:0010016,GO:0010468,GO:0010556,GO:0010557,GO:0010558,GO:0010604,GO:0010605,GO:0010608,GO:…	-	KOG0483-Transcription factor HEX, contains HOX and HALZ domains[K]
black	LOC111914179	uncharacterized LOC111914179	-	-	KOG4455-Uncharacterized conserved protein[S]
black	LOC111914189	40S ribosomal protein S14-3	GO:0000028,GO:0000462,GO:0003674,GO:0003676,GO:0003723,GO:0003729,GO:0003735,GO:0005198,GO:0005488,GO:0005575,GO:0005622,GO:0005623,GO:0005737,GO:0005829,GO:0005840,GO:0006139,GO:0006364,GO:0006396,GO:0006412,GO:0006518,GO:0006725,GO:0006807,GO:0006996,GO:0008150,GO:0008152,GO:0009058,GO:0009059,GO:0009987,GO:0010467,GO:0015935,GO:0016043,GO:0016070,GO:0016072,GO:0019538,GO:0019843,GO:0022607,GO:…	K02955-ko03010 Ribosome;ko05171 Coronavirus disease - COVID-19	KOG0407-40S ribosomal protein S14[J]
black	LOC111914190	40S ribosomal protein S14-3	GO:0000028,GO:0000462,GO:0003674,GO:0003676,GO:0003723,GO:0003729,GO:0003735,GO:0005198,GO:0005488,GO:0005575,GO:0005622,GO:0005623,GO:0005737,GO:0005829,GO:0005840,GO:0006139,GO:0006364,GO:0006396,GO:0006412,GO:0006518,GO:0006725,GO:0006807,GO:0006996,GO:0008150,GO:0008152,GO:0009058,GO:0009059,GO:0009987,GO:0010467,GO:0015935,GO:0016043,GO:0016070,GO:0016072,GO:0019538,GO:0019843,GO:0022607,GO:…	K02955-ko03010 Ribosome;ko05171 Coronavirus disease - COVID-19	KOG0407-40S ribosomal protein S14[J]
black	LOC111914320	uncharacterized LOC111914320	-	-	-
black	LOC111914386	thiamine thiazole synthase, chloroplastic	GO:0003674,GO:0005488,GO:0005506,GO:0005515,GO:0005575,GO:0005622,GO:0005623,GO:0005737,GO:0005739,GO:0005829,GO:0006725,GO:0006766,GO:0006767,GO:0006772,GO:0006790,GO:0006807,GO:0006950,GO:0006974,GO:0008150,GO:0008152,GO:0008270,GO:0009058,GO:0009110,GO:0009228,GO:0009266,GO:0009409,GO:0009507,GO:0009526,GO:0009532,GO:0009536,GO:0009570,GO:0009579,GO:0009628,GO:0009941,GO:0009987,GO:0010319,GO:…	K03146-ko00730 Thiamine metabolism	KOG2960-Protein involved in thiamine biosynthesis and DNA damage tolerance[R]
black	LOC111914859	uncharacterized LOC111914859	-	-	-
black	LOC111914863	photosynthetic NDH subunit of subcomplex B 1, chloroplastic	GO:0005575,GO:0005622,GO:0005623,GO:0005737,GO:0006091,GO:0008150,GO:0008152,GO:0009507,GO:0009534,GO:0009535,GO:0009536,GO:0009579,GO:0009767,GO:0009773,GO:0009987,GO:0010598,GO:0015979,GO:0016020,GO:0019684,GO:0022900,GO:0031976,GO:0031984,GO:0032991,GO:0034357,GO:0042651,GO:0043226,GO:0043227,GO:0043229,GO:0043231,GO:0044237,GO:0044422,GO:0044424,GO:0044425,GO:0044434,GO:0044435,GO:0044436,GO:…	-	-
black	LOC111914873	uncharacterized LOC111914873	-	-	-
black	LOC111915036	1-aminocyclopropane-1-carboxylate oxidase homolog 1	-	-	KOG0143-Iron/ascorbate family oxidoreductases[QR]
black	LOC111915037	1-aminocyclopropane-1-carboxylate oxidase homolog 1, transcript variant X1	-	-	KOG0143-Iron/ascorbate family oxidoreductases[QR]
black	LOC111915208	60S ribosomal protein L12	GO:0000027,GO:0003674,GO:0003676,GO:0003723,GO:0003735,GO:0005198,GO:0005488,GO:0005575,GO:0005622,GO:0005623,GO:0005634,GO:0005730,GO:0005737,GO:0005773,GO:0005829,GO:0005840,GO:0005911,GO:0006412,GO:0006518,GO:0006807,GO:0006950,GO:0006996,GO:0008150,GO:0008152,GO:0008270,GO:0009058,GO:0009059,GO:0009266,GO:0009409,GO:0009506,GO:0009507,GO:0009536,GO:0009628,GO:0009987,GO:0010467,GO:0015934,GO:…	K02870-ko03010 Ribosome;ko05171 Coronavirus disease - COVID-19	KOG0886-40S ribosomal protein S2[J]
black	LOC111915538	inositol-3-phosphate synthase	GO:0000003,GO:0000302,GO:0002252,GO:0002376,GO:0003006,GO:0003674,GO:0003824,GO:0004512,GO:0005575,GO:0005622,GO:0005623,GO:0005634,GO:0005737,GO:0005975,GO:0006020,GO:0006021,GO:0006066,GO:0006575,GO:0006629,GO:0006644,GO:0006650,GO:0006658,GO:0006659,GO:0006793,GO:0006796,GO:0006807,GO:0006950,GO:0006952,GO:0006979,GO:0007154,GO:0007275,GO:0008150,GO:0008152,GO:0008610,GO:0008654,GO:0009058,GO:…	K01858-ko00562 Inositol phosphate metabolism;ko00521 Streptomycin biosynthesis	KOG0693-Myo-inositol-1-phosphate synthase[I]
black	LOC111915717	H/ACA ribonucleoprotein complex subunit 2-like protein	GO:0000154,GO:0000469,GO:0000470,GO:0001522,GO:0003674,GO:0003676,GO:0003723,GO:0005488,GO:0005575,GO:0005622,GO:0005623,GO:0005634,GO:0005730,GO:0005732,GO:0006139,GO:0006364,GO:0006396,GO:0006412,GO:0006518,GO:0006725,GO:0006807,GO:0008150,GO:0008152,GO:0009058,GO:0009059,GO:0009451,GO:0009987,GO:0010467,GO:0016070,GO:0016072,GO:0016073,GO:0019538,GO:0022613,GO:0030515,GO:0031118,GO:0031120,GO:…	K11129-ko03008 Ribosome biogenesis in eukaryotes	KOG3167-Box H/ACA snoRNP component, involved in ribosomal RNA pseudouridinylation[A]
black	LOC111915732	60S ribosomal protein L7a-1	GO:0000470,GO:0003674,GO:0003676,GO:0003723,GO:0005488,GO:0005575,GO:0005622,GO:0005623,GO:0005737,GO:0005829,GO:0005840,GO:0006139,GO:0006364,GO:0006396,GO:0006412,GO:0006518,GO:0006725,GO:0006807,GO:0008150,GO:0008152,GO:0009058,GO:0009059,GO:0009987,GO:0010467,GO:0015934,GO:0016070,GO:0016072,GO:0019538,GO:0022613,GO:0022625,GO:0022626,GO:0032991,GO:0034470,GO:0034641,GO:0034645,GO:0034660,GO:…	K02936-ko03010 Ribosome;ko05171 Coronavirus disease - COVID-19	KOG3166-60S ribosomal protein L7A[J]
black	LOC111915759	bZIP transcription factor 11	GO:0005575,GO:0005622,GO:0005623,GO:0005634,GO:0043226,GO:0043227,GO:0043229,GO:0043231,GO:0044424,GO:0044464	-	-
black	LOC111916007	protein PIN-LIKES 3, transcript variant X2	GO:0003674,GO:0005215,GO:0005575,GO:0006810,GO:0008150,GO:0016020,GO:0016021,GO:0022857,GO:0031224,GO:0044425,GO:0051179,GO:0051234,GO:0055085	-	KOG2722-Predicted membrane protein[S]
black	LOC111916114	40S ribosomal protein S13	-	K02953-ko03010 Ribosome;ko05171 Coronavirus disease - COVID-19	KOG0400-40S ribosomal protein S13[J]
black	LOC111916354	beta-hexosaminidase 3	GO:0003674,GO:0003824,GO:0004553,GO:0004563,GO:0005575,GO:0005618,GO:0005623,GO:0005886,GO:0009505,GO:0015929,GO:0016020,GO:0016787,GO:0016798,GO:0030312,GO:0044464,GO:0071944	K12373-ko00520 Amino sugar and nucleotide sugar metabolism;ko00600 Sphingolipid metabolism;ko00513 Various types of N-glycan biosynthesis;ko00531 Glycosaminoglycan degradation;ko00603 Glycosphingolipid biosynthesis - globo and isoglobo series;ko00604 Glycosphingolipid biosynthesis - ganglio series;ko00511 Other glycan degradation;ko04142 Lysosome	KOG2499-Beta-N-acetylhexosaminidase[G]
black	LOC111916404	40S ribosomal protein S23	-	K02973-ko03010 Ribosome;ko05171 Coronavirus disease - COVID-19	KOG1749-40S ribosomal protein S23[J]
black	LOC111916511	tubulin beta-2 chain	-	K07375-ko04145 Phagosome;ko04540 Gap junction;ko04814 Motor proteins;ko05130 Pathogenic Escherichia coli infection;ko05132 Salmonella infection;ko05010 Alzheimer disease;ko05012 Parkinson disease;ko05014 Amyotrophic lateral sclerosis;ko05016 Huntington disease;ko05020 Prion disease;ko05022 Pathways of neurodegeneration - multiple diseases	KOG1375-Beta tubulin[Z]
black	LOC111916513	putative E3 ubiquitin-protein ligase XBAT31	GO:0003674,GO:0003824,GO:0004842,GO:0006464,GO:0006807,GO:0006950,GO:0006952,GO:0008150,GO:0008152,GO:0009605,GO:0009607,GO:0009617,GO:0009987,GO:0016567,GO:0016740,GO:0019538,GO:0019787,GO:0032446,GO:0036211,GO:0042742,GO:0043170,GO:0043207,GO:0043412,GO:0044237,GO:0044238,GO:0044260,GO:0044267,GO:0050896,GO:0051704,GO:0051707,GO:0051865,GO:0070647,GO:0071704,GO:0098542,GO:0140096,GO:1901564	-	KOG4177-Ankyrin[M]
black	LOC111916515	mitochondrial import inner membrane translocase subunit Tim9	GO:0003674,GO:0005215,GO:0005575,GO:0005622,GO:0005623,GO:0005737,GO:0005739,GO:0005740,GO:0005743,GO:0005758,GO:0006605,GO:0006626,GO:0006810,GO:0006839,GO:0006886,GO:0006996,GO:0007005,GO:0007006,GO:0007007,GO:0008104,GO:0008150,GO:0008565,GO:0009987,GO:0015031,GO:0015833,GO:0016020,GO:0016043,GO:0017038,GO:0019866,GO:0031090,GO:0031966,GO:0031967,GO:0031970,GO:0031974,GO:0031975,GO:0032991,GO:…	-	KOG3479-Mitochondrial import inner membrane translocase, subunit TIM9[U]
black	LOC111916597	uncharacterized LOC111916597	-	-	KOG4032-Uncharacterized conserved protein[S]
black	LOC111916653	uncharacterized LOC111916653	-	-	KOG2557-Uncharacterized conserved protein, contains TLDc domain[S]
black	LOC111916672	60S ribosomal protein L21-2	GO:0003674,GO:0003735,GO:0005198,GO:0005575,GO:0005622,GO:0005623,GO:0005737,GO:0005829,GO:0005840,GO:0006412,GO:0006518,GO:0006807,GO:0008150,GO:0008152,GO:0009058,GO:0009059,GO:0009987,GO:0010467,GO:0015934,GO:0019538,GO:0022625,GO:0022626,GO:0032991,GO:0034641,GO:0034645,GO:0043043,GO:0043170,GO:0043226,GO:0043228,GO:0043229,GO:0043232,GO:0043603,GO:0043604,GO:0044237,GO:0044238,GO:0044249,GO:…	K02889-ko03010 Ribosome;ko05171 Coronavirus disease - COVID-19	KOG1732-60S ribosomal protein L21[J]
black	LOC111916844	ubiquitin receptor RAD23d	GO:0003674,GO:0005488,GO:0005515,GO:0005575,GO:0005622,GO:0005623,GO:0005634,GO:0005737,GO:0005829,GO:0006950,GO:0008150,GO:0009266,GO:0009409,GO:0009628,GO:0031593,GO:0032182,GO:0043130,GO:0043226,GO:0043227,GO:0043229,GO:0043231,GO:0044424,GO:0044444,GO:0044464,GO:0044877,GO:0050896,GO:0070628,GO:0140030	K10839-ko04141 Protein processing in endoplasmic reticulum;ko03420 Nucleotide excision repair	KOG0011-Nucleotide excision repair factor NEF2, RAD23 component[L]
black	LOC111916845	protein NRT1/ PTR FAMILY 3.1	GO:0005575,GO:0005622,GO:0005623,GO:0005886,GO:0008150,GO:0010336,GO:0016020,GO:0031982,GO:0042592,GO:0043226,GO:0043227,GO:0043229,GO:0044424,GO:0044464,GO:0048878,GO:0050801,GO:0055081,GO:0055088,GO:0065007,GO:0065008,GO:0071944,GO:0097708	-	KOG1237-H+/oligopeptide symporter[E]
black	LOC111917219	divinyl chlorophyllide a 8-vinyl-reductase, chloroplastic	GO:0003674,GO:0003824,GO:0005575,GO:0005622,GO:0005623,GO:0005737,GO:0006725,GO:0006778,GO:0006779,GO:0006807,GO:0008150,GO:0008152,GO:0009058,GO:0009507,GO:0009526,GO:0009534,GO:0009536,GO:0009579,GO:0009941,GO:0009987,GO:0015994,GO:0015995,GO:0016020,GO:0016491,GO:0018130,GO:0019438,GO:0031967,GO:0031975,GO:0031976,GO:0031984,GO:0033013,GO:0033014,GO:0034641,GO:0042440,GO:0043226,GO:0043227,GO:…	K19073-ko00860 Porphyrin metabolism	KOG1203-Predicted dehydrogenase[G]
black	LOC111917240	glycine dehydrogenase (decarboxylating) A, mitochondrial	GO:0000166,GO:0001505,GO:0003674,GO:0005488,GO:0005524,GO:0005575,GO:0005576,GO:0005622,GO:0005623,GO:0005737,GO:0005739,GO:0006082,GO:0006520,GO:0006544,GO:0006546,GO:0006807,GO:0008144,GO:0008150,GO:0008152,GO:0009056,GO:0009063,GO:0009069,GO:0009071,GO:0009507,GO:0009526,GO:0009532,GO:0009534,GO:0009536,GO:0009570,GO:0009579,GO:0009941,GO:0009987,GO:0010035,GO:0010038,GO:0016054,GO:0017076,GO:…	K00281-ko00630 Glyoxylate and dicarboxylate metabolism;ko00260 Glycine, serine and threonine metabolism;ko00785 Lipoic acid metabolism	KOG2040-Glycine dehydrogenase (decarboxylating)[E]
black	LOC111917281	60S ribosomal protein L38	GO:0003674,GO:0003676,GO:0003723,GO:0003735,GO:0005198,GO:0005488,GO:0005575,GO:0005622,GO:0005623,GO:0005737,GO:0005829,GO:0005840,GO:0006412,GO:0006518,GO:0006807,GO:0008150,GO:0008152,GO:0009058,GO:0009059,GO:0009987,GO:0010467,GO:0015934,GO:0016043,GO:0019538,GO:0022607,GO:0022613,GO:0022618,GO:0022625,GO:0022626,GO:0032991,GO:0034622,GO:0034641,GO:0034645,GO:0043043,GO:0043170,GO:0043226,GO:…	K02923-ko03010 Ribosome;ko05171 Coronavirus disease - COVID-19	KOG3499-60S ribosomal protein L38[J]
black	LOC111917355	uncharacterized LOC111917355	-	-	KOG4636-Uncharacterized conserved protein with TLDc domain[S]
black	LOC111917862	thaumatin-like protein 1	-	-	-
black	LOC111918211	serine/threonine-protein kinase SRK2E	GO:0001101,GO:0003674,GO:0003824,GO:0004672,GO:0004674,GO:0005488,GO:0005515,GO:0005575,GO:0005622,GO:0005623,GO:0005634,GO:0005737,GO:0005829,GO:0005975,GO:0005984,GO:0005985,GO:0006082,GO:0006464,GO:0006468,GO:0006629,GO:0006631,GO:0006633,GO:0006636,GO:0006638,GO:0006639,GO:0006641,GO:0006793,GO:0006796,GO:0006807,GO:0006950,GO:0006952,GO:0006970,GO:0007154,GO:0007165,GO:0007275,GO:0008150,GO:…	K14498-ko04016 MAPK signaling pathway - plant;ko04075 Plant hormone signal transduction	KOG0583-Serine/threonine protein kinase[T]
black	LOC111918221	mitochondrial import receptor subunit TOM6 homolog	GO:0005575,GO:0005622,GO:0005623,GO:0005737,GO:0005739,GO:0043226,GO:0043227,GO:0043229,GO:0043231,GO:0044424,GO:0044444,GO:0044464	-	-
black	LOC111918372	60S ribosomal protein L31	GO:0002181,GO:0003674,GO:0003735,GO:0005198,GO:0005575,GO:0005618,GO:0005622,GO:0005623,GO:0005737,GO:0005829,GO:0005840,GO:0005844,GO:0005886,GO:0005911,GO:0006412,GO:0006518,GO:0006807,GO:0008150,GO:0008152,GO:0009058,GO:0009059,GO:0009506,GO:0009507,GO:0009536,GO:0009987,GO:0010467,GO:0015934,GO:0016020,GO:0019538,GO:0022625,GO:0022626,GO:0030054,GO:0030312,GO:0032991,GO:0034641,GO:0034645,GO:…	K02910-ko03010 Ribosome;ko05171 Coronavirus disease - COVID-19	KOG0893-60S ribosomal protein L31[J]
black	LOC111918390	60S ribosomal protein L32-1	GO:0003674,GO:0003735,GO:0005198,GO:0005575,GO:0005622,GO:0005623,GO:0005634,GO:0005730,GO:0005737,GO:0005829,GO:0005840,GO:0005844,GO:0015934,GO:0022625,GO:0022626,GO:0031974,GO:0031981,GO:0032991,GO:0042788,GO:0043226,GO:0043227,GO:0043228,GO:0043229,GO:0043231,GO:0043232,GO:0043233,GO:0044391,GO:0044422,GO:0044424,GO:0044428,GO:0044444,GO:0044445,GO:0044446,GO:0044464,GO:0070013,GO:1990904	K02912-ko03010 Ribosome;ko05171 Coronavirus disease - COVID-19	KOG0878-60S ribosomal protein L32[J]
black	LOC111918924	uncharacterized LOC111918924	-	-	-
black	LOC111919011	O-fucosyltransferase 39	-	-	-
black	LOC111919151	uncharacterized LOC111919151	-	-	KOG2761-START domain-containing proteins involved in steroidogenesis/phosphatidylcholine transfer[I]
black	LOC111919246	protein RETICULATA-RELATED 1, chloroplastic	-	-	-
black	LOC111919358	nuclear transport factor 2B	-	-	KOG2104-Nuclear transport factor 2[U]
black	LOC111919368	photosynthetic NDH subunit of lumenal location 5, chloroplastic	GO:0000413,GO:0003674,GO:0003755,GO:0003824,GO:0005488,GO:0005515,GO:0005575,GO:0005622,GO:0005623,GO:0005737,GO:0006464,GO:0006807,GO:0008150,GO:0008152,GO:0009507,GO:0009532,GO:0009533,GO:0009534,GO:0009535,GO:0009536,GO:0009570,GO:0009579,GO:0009987,GO:0010275,GO:0016020,GO:0016043,GO:0016853,GO:0016859,GO:0018193,GO:0018208,GO:0019538,GO:0019899,GO:0019900,GO:0019901,GO:0022607,GO:0031976,GO:…	-	KOG0880-Peptidyl-prolyl cis-trans isomerase[O]
black	LOC111919615	40S ribosomal protein S7, transcript variant X1	GO:0002181,GO:0003674,GO:0003676,GO:0003723,GO:0003729,GO:0003735,GO:0005198,GO:0005488,GO:0005575,GO:0005618,GO:0005622,GO:0005623,GO:0005737,GO:0005829,GO:0005840,GO:0005844,GO:0005886,GO:0006139,GO:0006364,GO:0006396,GO:0006412,GO:0006518,GO:0006725,GO:0006807,GO:0008150,GO:0008152,GO:0009058,GO:0009059,GO:0009507,GO:0009536,GO:0009987,GO:0010467,GO:0015935,GO:0016020,GO:0016070,GO:0016072,GO:…	K02993-ko03010 Ribosome;ko05171 Coronavirus disease - COVID-19	KOG3320-40S ribosomal protein S7[J]
black	LOC111920152	60S ribosomal protein L17-2, transcript variant X1	-	K02880-ko03010 Ribosome;ko05171 Coronavirus disease - COVID-19	KOG3353-60S ribosomal protein L22[J]
black	LOC111920258	uncharacterized LOC111920258	-	-	-
black	LOC111920389	60S acidic ribosomal protein P1	-	K02942-ko03010 Ribosome;ko05171 Coronavirus disease - COVID-19	KOG1762-60s acidic ribosomal protein P1[J]
black	LOC111920516	60S ribosomal protein L22-2	-	K02891-ko03010 Ribosome;ko05171 Coronavirus disease - COVID-19	KOG3434-60S ribosomal protein L22[J]
black	LOC111920519	pectinesterase inhibitor 6	GO:0000003,GO:0003006,GO:0003674,GO:0004857,GO:0007275,GO:0008150,GO:0009791,GO:0010154,GO:0010214,GO:0022414,GO:0030234,GO:0032501,GO:0032502,GO:0043086,GO:0044092,GO:0046910,GO:0048316,GO:0048608,GO:0048731,GO:0048856,GO:0050790,GO:0061458,GO:0065007,GO:0065009,GO:0098772	-	-
black	LOC111920531	uncharacterized protein Os08g0359500	GO:0005575,GO:0005622,GO:0005623,GO:0005634,GO:0005737,GO:0005829,GO:0005886,GO:0005911,GO:0007275,GO:0008150,GO:0009506,GO:0009888,GO:0009893,GO:0009966,GO:0009968,GO:0010449,GO:0010468,GO:0010604,GO:0010628,GO:0010646,GO:0010648,GO:0010817,GO:0016020,GO:0019222,GO:0022622,GO:0023051,GO:0023057,GO:0030054,GO:0032501,GO:0032502,GO:0032879,GO:0035266,GO:0040007,GO:0043226,GO:0043227,GO:0043229,GO:…	-	KOG3158-HSP90 co-chaperone p23[O]
black	LOC111920547	uncharacterized LOC111920547	-	-	-
black	LOC111920551	classical arabinogalactan protein 9	-	-	-
black	LOC111920558	40S ribosomal protein S29	GO:0000184,GO:0000956,GO:0002181,GO:0003674,GO:0003735,GO:0005198,GO:0005488,GO:0005575,GO:0005622,GO:0005623,GO:0005634,GO:0005654,GO:0005737,GO:0005783,GO:0005789,GO:0005791,GO:0005829,GO:0005840,GO:0005844,GO:0006139,GO:0006401,GO:0006402,GO:0006412,GO:0006413,GO:0006518,GO:0006605,GO:0006612,GO:0006613,GO:0006614,GO:0006725,GO:0006807,GO:0006810,GO:0006886,GO:0008104,GO:0008150,GO:0008152,GO:…	K02980-ko03010 Ribosome;ko05171 Coronavirus disease - COVID-19	KOG3506-40S ribosomal protein S29[J]
black	LOC111920640	bifunctional nuclease 1	GO:0003674,GO:0003676,GO:0003677,GO:0003824,GO:0004518,GO:0005488,GO:0006139,GO:0006725,GO:0006807,GO:0006950,GO:0006952,GO:0008150,GO:0008152,GO:0009605,GO:0009607,GO:0009620,GO:0009987,GO:0016787,GO:0016788,GO:0034641,GO:0043170,GO:0043207,GO:0043565,GO:0044237,GO:0044238,GO:0046483,GO:0050832,GO:0050896,GO:0051704,GO:0051707,GO:0071704,GO:0090304,GO:0090305,GO:0097159,GO:0098542,GO:1901360,GO:…	-	-
black	LOC111920694	protein SEEDLING PLASTID DEVELOPMENT 1	GO:0005575,GO:0005622,GO:0005623,GO:0005737,GO:0009507,GO:0009536,GO:0043226,GO:0043227,GO:0043229,GO:0043231,GO:0044424,GO:0044444,GO:0044464	-	-
black	LOC111920833	tubulin beta chain	-	K07375-ko04145 Phagosome;ko04540 Gap junction;ko04814 Motor proteins;ko05130 Pathogenic Escherichia coli infection;ko05132 Salmonella infection;ko05010 Alzheimer disease;ko05012 Parkinson disease;ko05014 Amyotrophic lateral sclerosis;ko05016 Huntington disease;ko05020 Prion disease;ko05022 Pathways of neurodegeneration - multiple diseases	KOG1375-Beta tubulin[Z]
black	LOC111920927	uncharacterized LOC111920927	GO:0000049,GO:0000166,GO:0003674,GO:0003676,GO:0003678,GO:0003723,GO:0003724,GO:0003824,GO:0004003,GO:0004004,GO:0004386,GO:0005488,GO:0005515,GO:0005524,GO:0005575,GO:0005622,GO:0005623,GO:0005634,GO:0005737,GO:0006996,GO:0008026,GO:0008094,GO:0008144,GO:0008150,GO:0008186,GO:0009987,GO:0016043,GO:0016462,GO:0016787,GO:0016817,GO:0016818,GO:0016887,GO:0017076,GO:0017111,GO:0030554,GO:0032392,GO:…	-	KOG1803-DNA helicase[L]
black	LOC111920959	protein METHYLENE BLUE SENSITIVITY 1	GO:0000302,GO:0000304,GO:0003674,GO:0003700,GO:0005575,GO:0005622,GO:0005623,GO:0005634,GO:0005737,GO:0006355,GO:0006950,GO:0006979,GO:0007154,GO:0007584,GO:0008150,GO:0009605,GO:0009889,GO:0009987,GO:0009991,GO:0010035,GO:0010468,GO:0010556,GO:0019219,GO:0019222,GO:0031323,GO:0031326,GO:0031667,GO:0031668,GO:0031669,GO:0031670,GO:0033554,GO:0034599,GO:0034614,GO:0035690,GO:0042221,GO:0042493,GO:…	-	-
black	LOC111920987	60S ribosomal protein L18-3	-	K02883-ko03010 Ribosome;ko05171 Coronavirus disease - COVID-19	KOG1714-60s ribosomal protein L18[J]
black	LOC111921198	uncharacterized LOC111921198	-	-	-
black	LOC111921360	40S ribosomal protein S29	GO:0000184,GO:0000956,GO:0002181,GO:0003674,GO:0003735,GO:0005198,GO:0005488,GO:0005575,GO:0005622,GO:0005623,GO:0005634,GO:0005654,GO:0005737,GO:0005783,GO:0005789,GO:0005791,GO:0005829,GO:0005840,GO:0005844,GO:0006139,GO:0006401,GO:0006402,GO:0006412,GO:0006413,GO:0006518,GO:0006605,GO:0006612,GO:0006613,GO:0006614,GO:0006725,GO:0006807,GO:0006810,GO:0006886,GO:0008104,GO:0008150,GO:0008152,GO:…	K02980-ko03010 Ribosome;ko05171 Coronavirus disease - COVID-19	KOG3506-40S ribosomal protein S29[J]
black	LOC111921445	chloride channel protein CLC-a, transcript variant X1	GO:0000325,GO:0001101,GO:0003674,GO:0005215,GO:0005216,GO:0005244,GO:0005247,GO:0005253,GO:0005254,GO:0005575,GO:0005622,GO:0005623,GO:0005737,GO:0005773,GO:0005774,GO:0006810,GO:0006811,GO:0006812,GO:0006820,GO:0006821,GO:0008150,GO:0008308,GO:0008324,GO:0008509,GO:0009671,GO:0009705,GO:0010035,GO:0010167,GO:0015075,GO:0015077,GO:0015078,GO:0015103,GO:0015108,GO:0015112,GO:0015267,GO:0015291,GO:…	-	KOG0474-Cl- channel CLC-7 and related proteins (CLC superfamily)[P]
black	LOC111921492	probable adenylate kinase 7, mitochondrial, transcript variant X2	-	K00939-ko00230 Purine metabolism;ko00730 Thiamine metabolism	KOG3078-Adenylate kinase[F]
black	LOC111921604	gibberellin-regulated protein 6	GO:0001101,GO:0005575,GO:0005576,GO:0007154,GO:0007165,GO:0008150,GO:0009719,GO:0009725,GO:0009739,GO:0009740,GO:0009755,GO:0009987,GO:0010033,GO:0010476,GO:0019725,GO:0023052,GO:0032870,GO:0033993,GO:0042221,GO:0042592,GO:0045454,GO:0050789,GO:0050794,GO:0050896,GO:0051716,GO:0065007,GO:0065008,GO:0070887,GO:0071229,GO:0071310,GO:0071370,GO:0071396,GO:0071495,GO:1901700,GO:1901701	-	-
black	LOC111921652	prohibitin-3, mitochondrial, transcript variant X2	GO:0000302,GO:0005575,GO:0005618,GO:0005622,GO:0005623,GO:0005634,GO:0005730,GO:0005737,GO:0005739,GO:0005740,GO:0005743,GO:0005746,GO:0005747,GO:0005773,GO:0005774,GO:0005886,GO:0006950,GO:0006970,GO:0006979,GO:0006996,GO:0007005,GO:0007275,GO:0008150,GO:0009505,GO:0009507,GO:0009536,GO:0009628,GO:0009651,GO:0009719,GO:0009723,GO:0009725,GO:0009733,GO:0009791,GO:0009987,GO:0010033,GO:0010035,GO:…	-	KOG3083-Prohibitin[O]
black	LOC111921677	sulfate transporter 3.1	GO:0003674,GO:0005215,GO:0005575,GO:0005622,GO:0005623,GO:0005737,GO:0005886,GO:0005887,GO:0006810,GO:0006811,GO:0006820,GO:0008150,GO:0008272,GO:0008509,GO:0009507,GO:0009536,GO:0015075,GO:0015103,GO:0015116,GO:0015318,GO:0015698,GO:0016020,GO:0016021,GO:0022857,GO:0031224,GO:0031226,GO:0034220,GO:0043226,GO:0043227,GO:0043229,GO:0043231,GO:0044424,GO:0044425,GO:0044444,GO:0044459,GO:0044464,GO:…	-	KOG0236-Sulfate/bicarbonate/oxalate exchanger SAT-1 and related transporters (SLC26 family)[P]
black	LOC111921752	60S ribosomal protein L27-3	GO:0003674,GO:0003735,GO:0005198,GO:0005575,GO:0005622,GO:0005623,GO:0005737,GO:0005829,GO:0005840,GO:0005844,GO:0015934,GO:0016020,GO:0022625,GO:0022626,GO:0032991,GO:0042788,GO:0043226,GO:0043228,GO:0043229,GO:0043232,GO:0044391,GO:0044422,GO:0044424,GO:0044444,GO:0044445,GO:0044446,GO:0044464,GO:1990904	K02901-ko03010 Ribosome;ko05171 Coronavirus disease - COVID-19	KOG3418-60S ribosomal protein L27[J]
black	LOC111921843	isocitrate dehydrogenase [NADP], chloroplastic	-	K00031-ko00020 Citrate cycle (TCA cycle);ko00720 Carbon fixation pathways in prokaryotes;ko00480 Glutathione metabolism;ko04146 Peroxisome;ko05230 Central carbon metabolism in cancer	KOG1526-NADP-dependent isocitrate dehydrogenase[C]
black	LOC122194389	DNA-directed RNA polymerases II, IV and V subunit 12	GO:0000418,GO:0000419,GO:0000428,GO:0005575,GO:0005622,GO:0005623,GO:0005634,GO:0005654,GO:0005665,GO:0005666,GO:0005730,GO:0005736,GO:0006139,GO:0006351,GO:0006360,GO:0006366,GO:0006383,GO:0006725,GO:0006807,GO:0008150,GO:0008152,GO:0009058,GO:0009059,GO:0009987,GO:0010467,GO:0016070,GO:0016591,GO:0018130,GO:0019438,GO:0030880,GO:0031974,GO:0031981,GO:0032774,GO:0032991,GO:0034641,GO:0034645,GO:…	K03009-ko03020 RNA polymerase;ko03420 Nucleotide excision repair;ko04623 Cytosolic DNA-sensing pathway;ko05016 Huntington disease	KOG3507-DNA-directed RNA polymerase, subunit RPB7.0[K]
black	LOC128126459	uncharacterized LOC128126459	-	-	-
black	LOC128126691	60S ribosomal protein L13-1-like	GO:0003674,GO:0003676,GO:0003723,GO:0003729,GO:0003735,GO:0005198,GO:0005488,GO:0005575,GO:0005618,GO:0005622,GO:0005623,GO:0005634,GO:0005730,GO:0005737,GO:0005773,GO:0005774,GO:0005829,GO:0005840,GO:0005844,GO:0005886,GO:0005911,GO:0006412,GO:0006518,GO:0006807,GO:0008150,GO:0008152,GO:0009058,GO:0009059,GO:0009506,GO:0009719,GO:0009725,GO:0009735,GO:0009987,GO:0010033,GO:0010467,GO:0015934,GO:…	K02873-ko03010 Ribosome;ko05171 Coronavirus disease - COVID-19	KOG3295-60S Ribosomal protein L13[J]
black	LOC128126743	acidic leucine-rich nuclear phosphoprotein 32-related protein, transcript variant X2	-	-	-
black	LOC128132662	uncharacterized LOC128132662, transcript variant X1	-	-	-
black	LOC128132664	uncharacterized LOC128132664	-	-	-
black	LOC128132667	uncharacterized LOC128132667, transcript variant X1	-	-	-
black	LOC128132668	uncharacterized LOC128132668, transcript variant X1	-	-	-
blue	FKU89_mgr01	large subunit ribosomal RNA	-	-	-
blue	FKU89_mgr03	small subunit ribosomal RNA	-	-	-
blue	FKU89_mgr04	small subunit ribosomal RNA	-	-	-
blue	FKU89_mgr06	large subunit ribosomal RNA	-	-	-
blue	LasaCp001	photosystem II protein D1	GO:0003674,GO:0005488,GO:0005575,GO:0005622,GO:0005623,GO:0005737,GO:0009507,GO:0009532,GO:0009534,GO:0009535,GO:0009536,GO:0009570,GO:0009579,GO:0010287,GO:0016020,GO:0016168,GO:0031976,GO:0031984,GO:0034357,GO:0042651,GO:0043167,GO:0043168,GO:0043226,GO:0043227,GO:0043229,GO:0043231,GO:0044422,GO:0044424,GO:0044434,GO:0044435,GO:0044436,GO:0044444,GO:0044446,GO:0044464,GO:0046906,GO:0048037,GO:…	K02703-ko00195 Photosynthesis	-
blue	LasaCp064	ribosomal protein L2	GO:0002181,GO:0003674,GO:0003676,GO:0003723,GO:0003729,GO:0003735,GO:0005198,GO:0005488,GO:0005575,GO:0005622,GO:0005623,GO:0005737,GO:0005829,GO:0005840,GO:0006412,GO:0006518,GO:0006807,GO:0008150,GO:0008152,GO:0009058,GO:0009059,GO:0009507,GO:0009526,GO:0009532,GO:0009536,GO:0009570,GO:0009941,GO:0009987,GO:0010467,GO:0015934,GO:0016020,GO:0019538,GO:0022625,GO:0022626,GO:0031967,GO:0031975,GO:…	K02886-ko03010 Ribosome	KOG0438-Mitochondrial/chloroplast ribosomal protein L2[J]
blue	LasaCp084	ribosomal protein L2	GO:0002181,GO:0003674,GO:0003676,GO:0003723,GO:0003729,GO:0003735,GO:0005198,GO:0005488,GO:0005575,GO:0005622,GO:0005623,GO:0005737,GO:0005829,GO:0005840,GO:0006412,GO:0006518,GO:0006807,GO:0008150,GO:0008152,GO:0009058,GO:0009059,GO:0009507,GO:0009526,GO:0009532,GO:0009536,GO:0009570,GO:0009941,GO:0009987,GO:0010467,GO:0015934,GO:0016020,GO:0019538,GO:0022625,GO:0022626,GO:0031967,GO:0031975,GO:…	K02886-ko03010 Ribosome	KOG0438-Mitochondrial/chloroplast ribosomal protein L2[J]
blue	LasaCr001	16S ribosomal RNA	-	-	-
blue	LasaCr002	23S ribosomal RNA	-	-	-
blue	LasaCr004	5S ribosomal RNA	-	-	-
blue	LasaCr005	5S ribosomal RNA	-	-	-
blue	LasaCr007	16S ribosomal RNA	-	-	-
blue	LOC111875886	pyrophosphate--fructose 6-phosphate 1-phosphotransferase subunit alpha	GO:0003674,GO:0003824,GO:0005575,GO:0005622,GO:0005623,GO:0005737,GO:0005829,GO:0005975,GO:0006793,GO:0006796,GO:0008150,GO:0008152,GO:0008443,GO:0009743,GO:0009744,GO:0009746,GO:0009749,GO:0009750,GO:0009987,GO:0010033,GO:0015979,GO:0016301,GO:0016310,GO:0016740,GO:0016772,GO:0016773,GO:0019200,GO:0034284,GO:0034285,GO:0042221,GO:0044237,GO:0044238,GO:0044262,GO:0044424,GO:0044444,GO:0044464,GO:…	K00895-ko00010 Glycolysis / Gluconeogenesis;ko00030 Pentose phosphate pathway;ko00051 Fructose and mannose metabolism	KOG2440-Pyrophosphate-dependent phosphofructo-1-kinase[G]
blue	LOC111875892	sugar transporter ERD6-like 6, transcript variant X1	GO:0000325,GO:0003674,GO:0005215,GO:0005351,GO:0005355,GO:0005402,GO:0005575,GO:0005622,GO:0005623,GO:0005737,GO:0005773,GO:0005774,GO:0005794,GO:0006810,GO:0006811,GO:0006812,GO:0008150,GO:0008324,GO:0008643,GO:0008645,GO:0009705,GO:0010029,GO:0010030,GO:0012505,GO:0015075,GO:0015077,GO:0015078,GO:0015144,GO:0015145,GO:0015149,GO:0015291,GO:0015293,GO:0015294,GO:0015295,GO:0015318,GO:0015672,GO:…	-	KOG0254-Predicted transporter (major facilitator superfamily)[R]
blue	LOC111875928	structural maintenance of chromosomes protein 3, transcript variant X3	GO:0000785,GO:0000793,GO:0000819,GO:0003674,GO:0003682,GO:0003824,GO:0004672,GO:0004674,GO:0005488,GO:0005515,GO:0005575,GO:0005622,GO:0005623,GO:0005634,GO:0005694,GO:0005737,GO:0005819,GO:0005856,GO:0005911,GO:0006464,GO:0006468,GO:0006793,GO:0006796,GO:0006807,GO:0006996,GO:0007049,GO:0007059,GO:0007062,GO:0008150,GO:0008152,GO:0008278,GO:0009506,GO:0009507,GO:0009536,GO:0009987,GO:0010468,GO:…	K06669-ko04110 Cell cycle;ko04111 Cell cycle - yeast;ko04113 Meiosis - yeast;ko04114 Oocyte meiosis	KOG0964-Structural maintenance of chromosome protein 3 (sister chromatid cohesion complex Cohesin, subunit SMC3)[D]
blue	LOC111875986	uncharacterized oxidoreductase At4g09670	-	-	KOG2741-Dimeric dihydrodiol dehydrogenase[GQ]
blue	LOC111876015	dynamin-related protein 5A	-	-	KOG0446-Vacuolar sorting protein VPS1, dynamin, and related proteins[UR]
blue	LOC111876027	SMR domain-containing protein At5g58720, transcript variant X9	-	-	-
blue	LOC111876048	rhodanese-like domain-containing protein 14, chloroplastic	GO:0005575,GO:0005622,GO:0005623,GO:0005737,GO:0009507,GO:0009526,GO:0009534,GO:0009535,GO:0009536,GO:0009579,GO:0009941,GO:0016020,GO:0031967,GO:0031975,GO:0031976,GO:0031984,GO:0034357,GO:0042651,GO:0043226,GO:0043227,GO:0043229,GO:0043231,GO:0044422,GO:0044424,GO:0044434,GO:0044435,GO:0044436,GO:0044444,GO:0044446,GO:0044464,GO:0055035	-	KOG1530-Rhodanese-related sulfurtransferase[P]
blue	LOC111876071	uncharacterized LOC111876071, transcript variant X1	-	-	-
blue	LOC111876079	small nucleolar RNA Z279/snoR105/snoR108	-	-	-
blue	LOC111876083	WD repeat-containing protein YMR102C, transcript variant X2	-	-	KOG0283-WD40 repeat-containing protein[S]
blue	LOC111876101	thioredoxin-like protein CITRX, chloroplastic	GO:0002682,GO:0002683,GO:0003674,GO:0003824,GO:0004791,GO:0005575,GO:0005622,GO:0005623,GO:0005737,GO:0006950,GO:0006979,GO:0006996,GO:0008150,GO:0008152,GO:0008219,GO:0009295,GO:0009507,GO:0009536,GO:0009579,GO:0009636,GO:0009657,GO:0009987,GO:0010363,GO:0010941,GO:0015035,GO:0015036,GO:0016043,GO:0016209,GO:0016491,GO:0016651,GO:0016667,GO:0016668,GO:0016671,GO:0019725,GO:0031347,GO:0031348,GO:…	-	KOG0910-Thioredoxin-like protein[O]
blue	LOC111876106	2,3-bisphosphoglycerate-independent phosphoglycerate mutase	GO:0003674,GO:0003824,GO:0004619,GO:0005575,GO:0005576,GO:0005622,GO:0005623,GO:0005737,GO:0005739,GO:0005740,GO:0005829,GO:0005886,GO:0005911,GO:0006950,GO:0007275,GO:0008150,GO:0009266,GO:0009409,GO:0009506,GO:0009507,GO:0009536,GO:0009555,GO:0009628,GO:0009987,GO:0010035,GO:0010038,GO:0010118,GO:0016020,GO:0016853,GO:0016866,GO:0016868,GO:0030054,GO:0031967,GO:0031975,GO:0032501,GO:0032502,GO:…	K15633-ko00010 Glycolysis / Gluconeogenesis;ko00680 Methane metabolism;ko00260 Glycine, serine and threonine metabolism	KOG4513-Phosphoglycerate mutase[G]
blue	LOC111876115	conserved oligomeric Golgi complex subunit 3, transcript variant X2	GO:0000139,GO:0003674,GO:0005215,GO:0005575,GO:0005622,GO:0005623,GO:0005737,GO:0005794,GO:0005802,GO:0005829,GO:0005886,GO:0006464,GO:0006486,GO:0006807,GO:0006810,GO:0006888,GO:0006890,GO:0006891,GO:0006996,GO:0007030,GO:0008104,GO:0008150,GO:0008152,GO:0008565,GO:0009058,GO:0009059,GO:0009100,GO:0009101,GO:0009987,GO:0010256,GO:0012505,GO:0015031,GO:0015833,GO:0016020,GO:0016043,GO:0016192,GO:…	-	KOG2604-Subunit of cis-Golgi transport vesicle tethering complex - Sec34p[U]
blue	LOC111876119	receptor-like protein kinase FERONIA	GO:0000003,GO:0001558,GO:0003674,GO:0003824,GO:0004672,GO:0005575,GO:0005618,GO:0005623,GO:0005886,GO:0005911,GO:0006464,GO:0006468,GO:0006793,GO:0006796,GO:0006807,GO:0006950,GO:0006952,GO:0007275,GO:0008150,GO:0008152,GO:0009506,GO:0009605,GO:0009607,GO:0009620,GO:0009719,GO:0009723,GO:0009725,GO:0009741,GO:0009787,GO:0009788,GO:0009791,GO:0009856,GO:0009966,GO:0009968,GO:0009987,GO:0010033,GO:…	-	KOG1187-Serine/threonine protein kinase[T]
blue	LOC111876156	transcription factor LHW	-	-	-
blue	LOC111876207	CLP protease regulatory subunit CLPX1, mitochondrial, transcript variant X1	GO:0000166,GO:0003674,GO:0003824,GO:0004176,GO:0005488,GO:0005524,GO:0005575,GO:0005622,GO:0005623,GO:0005737,GO:0005739,GO:0006508,GO:0006807,GO:0008144,GO:0008150,GO:0008152,GO:0008233,GO:0009056,GO:0009057,GO:0016462,GO:0016787,GO:0016817,GO:0016818,GO:0016887,GO:0017076,GO:0017111,GO:0019538,GO:0030163,GO:0030554,GO:0032553,GO:0032555,GO:0032559,GO:0035639,GO:0036094,GO:0042623,GO:0043167,GO:…	K03544-ko04112 Cell cycle - Caulobacter	KOG0745-Putative ATP-dependent Clp-type protease (AAA+ ATPase superfamily)[O]
blue	LOC111876214	polyadenylate-binding protein RBP47	GO:0003674,GO:0003676,GO:0003723,GO:0003727,GO:0003729,GO:0005488,GO:0005575,GO:0005622,GO:0005623,GO:0005634,GO:0005737,GO:0006950,GO:0008143,GO:0008150,GO:0009266,GO:0009408,GO:0009628,GO:0009987,GO:0010494,GO:0032991,GO:0033554,GO:0034605,GO:0035770,GO:0036464,GO:0043226,GO:0043227,GO:0043228,GO:0043229,GO:0043231,GO:0043232,GO:0044424,GO:0044444,GO:0044464,GO:0050896,GO:0051716,GO:0070717,GO:…	-	KOG0148-Apoptosis-promoting RNA-binding protein TIA-1/TIAR (RRM superfamily)[AJ]
blue	LOC111876216	uncharacterized LOC111876216	-	-	-
blue	LOC111876246	exocyst complex component SEC3A	-	-	KOG2148-Exocyst protein Sec3[U]
blue	LOC111876391	3-hydroxy-3-methylglutaryl coenzyme A reductase 1	GO:0003674,GO:0003824,GO:0004420,GO:0005575,GO:0005622,GO:0005623,GO:0005737,GO:0005777,GO:0005778,GO:0005783,GO:0005789,GO:0006629,GO:0006694,GO:0006720,GO:0008150,GO:0008152,GO:0008202,GO:0008299,GO:0008610,GO:0009058,GO:0009987,GO:0012505,GO:0016020,GO:0016125,GO:0016126,GO:0016491,GO:0016614,GO:0016616,GO:0031090,GO:0031903,GO:0031984,GO:0042175,GO:0042579,GO:0043226,GO:0043227,GO:0043229,GO:…	K00021-ko00900 Terpenoid backbone biosynthesis;ko04152 AMPK signaling pathway;ko04976 Bile secretion	KOG2480-3-hydroxy-3-methylglutaryl-CoA (HMG-CoA) reductase[I]
blue	LOC111876399	uncharacterized LOC111876399, transcript variant X2	-	-	-
blue	LOC111876416	shaggy-related protein kinase epsilon, transcript variant X2	GO:0003674,GO:0003824,GO:0004672,GO:0004674,GO:0005575,GO:0005622,GO:0005623,GO:0005737,GO:0005829,GO:0006464,GO:0006468,GO:0006793,GO:0006796,GO:0006807,GO:0006950,GO:0006970,GO:0006972,GO:0008150,GO:0008152,GO:0009628,GO:0009651,GO:0009987,GO:0016301,GO:0016310,GO:0016740,GO:0016772,GO:0016773,GO:0019538,GO:0036211,GO:0043170,GO:0043412,GO:0044237,GO:0044238,GO:0044260,GO:0044267,GO:0044424,GO:…	K03083-ko04012 ErbB signaling pathway;ko04310 Wnt signaling pathway;ko04340 Hedgehog signaling pathway;ko04341 Hedgehog signaling pathway - fly;ko04390 Hippo signaling pathway;ko04151 PI3K-Akt signaling pathway;ko04150 mTOR signaling pathway;ko04110 Cell cycle;ko04510 Focal adhesion;ko04550 Signaling pathways regulating pluripotency of stem cells;ko04660 T cell receptor signaling pathway;ko04657 …	KOG0658-Glycogen synthase kinase-3[G]
blue	LOC111876417	shaggy-related protein kinase epsilon, transcript variant X2	GO:0003674,GO:0003824,GO:0004672,GO:0004674,GO:0005575,GO:0005622,GO:0005623,GO:0005737,GO:0005829,GO:0006464,GO:0006468,GO:0006793,GO:0006796,GO:0006807,GO:0006950,GO:0006970,GO:0006972,GO:0008150,GO:0008152,GO:0009628,GO:0009651,GO:0009987,GO:0016301,GO:0016310,GO:0016740,GO:0016772,GO:0016773,GO:0019538,GO:0036211,GO:0043170,GO:0043412,GO:0044237,GO:0044238,GO:0044260,GO:0044267,GO:0044424,GO:…	K03083-ko04012 ErbB signaling pathway;ko04310 Wnt signaling pathway;ko04340 Hedgehog signaling pathway;ko04341 Hedgehog signaling pathway - fly;ko04390 Hippo signaling pathway;ko04151 PI3K-Akt signaling pathway;ko04150 mTOR signaling pathway;ko04110 Cell cycle;ko04510 Focal adhesion;ko04550 Signaling pathways regulating pluripotency of stem cells;ko04660 T cell receptor signaling pathway;ko04657 …	KOG0658-Glycogen synthase kinase-3[G]
blue	LOC111876423	50S ribosomal protein L12, chloroplastic	GO:0000311,GO:0000313,GO:0000315,GO:0005575,GO:0005622,GO:0005623,GO:0005737,GO:0005840,GO:0005911,GO:0006412,GO:0006518,GO:0006807,GO:0006950,GO:0006952,GO:0008150,GO:0008152,GO:0009058,GO:0009059,GO:0009295,GO:0009506,GO:0009507,GO:0009526,GO:0009532,GO:0009534,GO:0009535,GO:0009536,GO:0009547,GO:0009570,GO:0009579,GO:0009605,GO:0009607,GO:0009617,GO:0009719,GO:0009725,GO:0009735,GO:0009941,GO:…	K02935-ko03010 Ribosome	KOG1715-Mitochondrial/chloroplast ribosomal protein L12[J]
blue	LOC111876485	ubiquitin-activating enzyme E1 1, transcript variant X2	GO:0003674,GO:0003824,GO:0004842,GO:0005575,GO:0005622,GO:0005623,GO:0005634,GO:0005737,GO:0005829,GO:0005886,GO:0005911,GO:0006464,GO:0006807,GO:0006950,GO:0006974,GO:0008150,GO:0008152,GO:0009506,GO:0009605,GO:0009607,GO:0009987,GO:0010035,GO:0010038,GO:0016020,GO:0016567,GO:0016740,GO:0019538,GO:0019787,GO:0030054,GO:0032446,GO:0033554,GO:0036211,GO:0042221,GO:0043170,GO:0043207,GO:0043226,GO:…	K03178-ko04120 Ubiquitin mediated proteolysis;ko05012 Parkinson disease;ko05022 Pathways of neurodegeneration - multiple diseases	KOG2012-Ubiquitin activating enzyme UBA1[O]
blue	LOC111876489	preprotein translocase subunit SECE1	GO:0005575,GO:0005622,GO:0005623,GO:0005737,GO:0009507,GO:0009534,GO:0009535,GO:0009536,GO:0009579,GO:0016020,GO:0031976,GO:0031984,GO:0034357,GO:0042651,GO:0043226,GO:0043227,GO:0043229,GO:0043231,GO:0044422,GO:0044424,GO:0044434,GO:0044435,GO:0044436,GO:0044444,GO:0044446,GO:0044464,GO:0055035	-	-
blue	LOC111876534	root phototropism protein 2	GO:0005575,GO:0005622,GO:0005623,GO:0005634,GO:0005737,GO:0008150,GO:0009314,GO:0009416,GO:0009605,GO:0009606,GO:0009628,GO:0009637,GO:0009638,GO:0043226,GO:0043227,GO:0043229,GO:0043231,GO:0044424,GO:0044464,GO:0050896	-	-
blue	LOC111876574	endo-1,3	-	-	KOG3043-Predicted hydrolase related to dienelactone hydrolase[R]
blue	LOC111876589	heavy metal-associated isoprenylated plant protein 33	GO:0003674,GO:0005488,GO:0005575,GO:0005618,GO:0005622,GO:0005623,GO:0005737,GO:0005911,GO:0006810,GO:0006811,GO:0006812,GO:0006873,GO:0006875,GO:0008150,GO:0009506,GO:0009987,GO:0019725,GO:0030001,GO:0030003,GO:0030054,GO:0030312,GO:0042592,GO:0043167,GO:0043169,GO:0044424,GO:0044464,GO:0046872,GO:0046914,GO:0046916,GO:0048878,GO:0050801,GO:0051179,GO:0051234,GO:0055044,GO:0055065,GO:0055076,GO:…	-	KOG1603-Copper chaperone[P]
blue	LOC111876621	50S ribosomal protein L29, chloroplastic	GO:0005575,GO:0005622,GO:0005623,GO:0005737,GO:0009295,GO:0009507,GO:0009526,GO:0009532,GO:0009536,GO:0009570,GO:0009941,GO:0031967,GO:0031975,GO:0043226,GO:0043227,GO:0043229,GO:0043231,GO:0044422,GO:0044424,GO:0044434,GO:0044435,GO:0044444,GO:0044446,GO:0044464	K02904-ko03010 Ribosome	-
blue	LOC111876665	uncharacterized RNA-binding protein C1827.05c, transcript variant X1	-	-	KOG4208-Nucleolar RNA-binding protein NIFK[R]
blue	LOC111876682	nuclear matrix constituent protein 1, transcript variant X1	GO:0000229,GO:0000785,GO:0000789,GO:0005575,GO:0005622,GO:0005623,GO:0005634,GO:0005635,GO:0005652,GO:0005654,GO:0005694,GO:0005737,GO:0005829,GO:0006996,GO:0006997,GO:0008150,GO:0009987,GO:0012505,GO:0016043,GO:0031967,GO:0031974,GO:0031975,GO:0031981,GO:0032535,GO:0034399,GO:0043226,GO:0043227,GO:0043228,GO:0043229,GO:0043231,GO:0043232,GO:0043233,GO:0044422,GO:0044424,GO:0044427,GO:0044428,GO:…	-	-
blue	LOC111876722	uncharacterized LOC111876722	-	-	KOG2548-SWAP mRNA splicing regulator[A]
blue	LOC111876795	uncharacterized LOC111876795, transcript variant X1	-	-	-
blue	LOC111876837	cysteine protease XCP1	GO:0000323,GO:0003674,GO:0003824,GO:0004175,GO:0004197,GO:0005575,GO:0005576,GO:0005615,GO:0005618,GO:0005622,GO:0005623,GO:0005737,GO:0005764,GO:0005773,GO:0006508,GO:0006807,GO:0006950,GO:0006952,GO:0008150,GO:0008152,GO:0008219,GO:0008233,GO:0008234,GO:0009056,GO:0009057,GO:0009605,GO:0009607,GO:0009617,GO:0009987,GO:0010623,GO:0012501,GO:0016787,GO:0019538,GO:0030154,GO:0030163,GO:0030312,GO:…	-	KOG1543-Cysteine proteinase Cathepsin L[O]
blue	LOC111876859	lecithin-cholesterol acyltransferase-like 1	GO:0005575,GO:0005622,GO:0005623,GO:0005737,GO:0005773,GO:0005774,GO:0016020,GO:0031090,GO:0043226,GO:0043227,GO:0043229,GO:0043231,GO:0044422,GO:0044424,GO:0044437,GO:0044444,GO:0044446,GO:0044464,GO:0098588,GO:0098805	K06129-ko00564 Glycerophospholipid metabolism;ko04142 Lysosome	KOG2369-Lecithin:cholesterol acyltransferase (LCAT)/Acyl-ceramide synthase[I]
blue	LOC111876903	probable protein phosphatase 2C 34, transcript variant X2	GO:0000226,GO:0001101,GO:0005575,GO:0005623,GO:0005886,GO:0006464,GO:0006470,GO:0006793,GO:0006796,GO:0006807,GO:0006950,GO:0006996,GO:0007010,GO:0007017,GO:0008150,GO:0008152,GO:0009414,GO:0009415,GO:0009628,GO:0009819,GO:0009987,GO:0010035,GO:0016020,GO:0016043,GO:0016311,GO:0019538,GO:0036211,GO:0040008,GO:0042221,GO:0043170,GO:0043393,GO:0043412,GO:0044237,GO:0044238,GO:0044260,GO:0044267,GO:…	-	KOG0698-Serine/threonine protein phosphatase[T]
blue	LOC111877040	photosynthetic NDH subunit of subcomplex B 5, chloroplastic	GO:0005575,GO:0005622,GO:0005623,GO:0005737,GO:0006950,GO:0006979,GO:0008150,GO:0009507,GO:0009534,GO:0009535,GO:0009536,GO:0009579,GO:0016020,GO:0031976,GO:0031984,GO:0034357,GO:0042651,GO:0043226,GO:0043227,GO:0043229,GO:0043231,GO:0044422,GO:0044424,GO:0044434,GO:0044435,GO:0044436,GO:0044444,GO:0044446,GO:0044464,GO:0050896,GO:0055035	-	-
blue	LOC111877055	CRM-domain containing factor CFM3A, chloroplastic/mitochondrial	GO:0000003,GO:0000373,GO:0000375,GO:0000377,GO:0003006,GO:0005575,GO:0005622,GO:0005623,GO:0005737,GO:0005739,GO:0006139,GO:0006396,GO:0006725,GO:0006807,GO:0007275,GO:0008150,GO:0008152,GO:0008380,GO:0009507,GO:0009536,GO:0009791,GO:0009987,GO:0010154,GO:0010467,GO:0016070,GO:0022414,GO:0032501,GO:0032502,GO:0034641,GO:0043170,GO:0043226,GO:0043227,GO:0043229,GO:0043231,GO:0044237,GO:0044238,GO:…	-	KOG1990-Poly(A)-specific exoribonuclease PARN[L]
blue	LOC111877071	uncharacterized LOC111877071	-	K00602-ko00230 Purine metabolism;ko00670 One carbon pool by folate;ko01523 Antifolate resistance	KOG2555-AICAR transformylase/IMP cyclohydrolase/methylglyoxal synthase[F]
blue	LOC111877090	TIP41-like protein	GO:0005575,GO:0005622,GO:0005623,GO:0005737,GO:0005829,GO:0044424,GO:0044444,GO:0044464	-	KOG3224-Uncharacterized conserved protein[S]
blue	LOC111877096	pyruvate kinase, cytosolic isozyme	GO:0003674,GO:0003824,GO:0004743,GO:0005575,GO:0005622,GO:0005623,GO:0005737,GO:0005975,GO:0006082,GO:0006090,GO:0006091,GO:0006096,GO:0006139,GO:0006163,GO:0006164,GO:0006165,GO:0006725,GO:0006732,GO:0006733,GO:0006753,GO:0006754,GO:0006757,GO:0006793,GO:0006796,GO:0006807,GO:0008150,GO:0008152,GO:0009056,GO:0009058,GO:0009108,GO:0009117,GO:0009123,GO:0009124,GO:0009126,GO:0009127,GO:0009132,GO:…	K00873-ko00010 Glycolysis / Gluconeogenesis;ko00620 Pyruvate metabolism;ko04922 Glucagon signaling pathway;ko05203 Viral carcinogenesis;ko05230 Central carbon metabolism in cancer;ko05165 Human papillomavirus infection;ko04930 Type II diabetes mellitus	KOG2323-Pyruvate kinase[G]
blue	LOC111877132	uncharacterized LOC111877132	-	-	KOG0278-Serine/threonine kinase receptor-associated protein[I]
blue	LOC111877136	cytochrome c1-2, heme protein, mitochondrial	-	K00413-ko00190 Oxidative phosphorylation;ko02020 Two-component system;ko04260 Cardiac muscle contraction;ko04714 Thermogenesis;ko05208 Chemical carcinogenesis - reactive oxygen species;ko05010 Alzheimer disease;ko05012 Parkinson disease;ko05014 Amyotrophic lateral sclerosis;ko05016 Huntington disease;ko05020 Prion disease;ko05022 Pathways of neurodegeneration - multiple diseases;ko05415 Diabetic …	KOG3052-Cytochrome c1[C]
blue	LOC111877237	chlorophyll a-b binding protein 6A, chloroplastic	GO:0003674,GO:0005488,GO:0005515,GO:0005575,GO:0005622,GO:0005623,GO:0005737,GO:0006091,GO:0006950,GO:0008150,GO:0008152,GO:0009266,GO:0009314,GO:0009409,GO:0009416,GO:0009507,GO:0009526,GO:0009532,GO:0009534,GO:0009535,GO:0009536,GO:0009570,GO:0009579,GO:0009628,GO:0009637,GO:0009639,GO:0009642,GO:0009644,GO:0009645,GO:0009765,GO:0009768,GO:0009941,GO:0009987,GO:0010114,GO:0010218,GO:0010287,GO:…	K08907-ko00196 Photosynthesis - antenna proteins	-
blue	LOC111877251	two-component response regulator-like PRR73, transcript variant X1	GO:0005575,GO:0005622,GO:0005623,GO:0005634,GO:0008150,GO:0043226,GO:0043227,GO:0043229,GO:0043231,GO:0044424,GO:0044464,GO:0048519,GO:0048579,GO:0048580,GO:0048581,GO:0048583,GO:0048585,GO:0048586,GO:0050789,GO:0050793,GO:0051093,GO:0051239,GO:0051241,GO:0065007,GO:2000026,GO:2000028,GO:2000241,GO:2000242	K12129-ko04712 Circadian rhythm - plant	-
blue	LOC111877285	thiamine thiazole synthase, chloroplastic	GO:0003674,GO:0005488,GO:0005506,GO:0005515,GO:0005575,GO:0005622,GO:0005623,GO:0005737,GO:0005739,GO:0005829,GO:0006725,GO:0006766,GO:0006767,GO:0006772,GO:0006790,GO:0006807,GO:0006950,GO:0006974,GO:0008150,GO:0008152,GO:0008270,GO:0009058,GO:0009110,GO:0009228,GO:0009266,GO:0009409,GO:0009507,GO:0009526,GO:0009532,GO:0009536,GO:0009570,GO:0009579,GO:0009628,GO:0009941,GO:0009987,GO:0010319,GO:…	K03146-ko00730 Thiamine metabolism	KOG2960-Protein involved in thiamine biosynthesis and DNA damage tolerance[R]
blue	LOC111877301	chloroplastic lipocalin	GO:0000003,GO:0000302,GO:0001101,GO:0001817,GO:0001818,GO:0001952,GO:0001953,GO:0002682,GO:0002683,GO:0002685,GO:0002686,GO:0003006,GO:0003674,GO:0005488,GO:0005496,GO:0005575,GO:0005576,GO:0005615,GO:0005622,GO:0005623,GO:0005737,GO:0005783,GO:0005829,GO:0005840,GO:0005975,GO:0005996,GO:0006006,GO:0006629,GO:0006950,GO:0006979,GO:0007162,GO:0007275,GO:0007399,GO:0007417,GO:0007420,GO:0007568,GO:…	-	KOG4824-Apolipoprotein D/Lipocalin[M]
blue	LOC111877306	D-3-phosphoglycerate dehydrogenase 1, chloroplastic	GO:0000003,GO:0000166,GO:0003006,GO:0003674,GO:0005488,GO:0005524,GO:0005575,GO:0005622,GO:0005623,GO:0005737,GO:0005739,GO:0007275,GO:0008144,GO:0008150,GO:0009507,GO:0009532,GO:0009536,GO:0009553,GO:0009555,GO:0009561,GO:0009570,GO:0009790,GO:0009791,GO:0009793,GO:0010154,GO:0016020,GO:0017076,GO:0022414,GO:0030554,GO:0032501,GO:0032502,GO:0032553,GO:0032555,GO:0032559,GO:0035639,GO:0036094,GO:…	K00058-ko00680 Methane metabolism;ko00260 Glycine, serine and threonine metabolism;ko00270 Cysteine and methionine metabolism	KOG0068-D-3-phosphoglycerate dehydrogenase, D-isomer-specific 2-hydroxy acid dehydrogenase superfamily[E]
blue	LOC111877318	alanine--tRNA ligase	GO:0000049,GO:0003674,GO:0003676,GO:0003723,GO:0003824,GO:0004812,GO:0004813,GO:0005488,GO:0005575,GO:0005622,GO:0005623,GO:0005737,GO:0005739,GO:0005829,GO:0006082,GO:0006139,GO:0006396,GO:0006399,GO:0006400,GO:0006412,GO:0006418,GO:0006419,GO:0006518,GO:0006520,GO:0006725,GO:0006807,GO:0008033,GO:0008150,GO:0008152,GO:0009058,GO:0009059,GO:0009451,GO:0009507,GO:0009536,GO:0009987,GO:0010035,GO:…	K01872-ko00970 Aminoacyl-tRNA biosynthesis	KOG0188-Alanyl-tRNA synthetase[J]
blue	LOC111877349	nucleolar protein 56	-	K14564-ko03008 Ribosome biogenesis in eukaryotes;ko05017 Spinocerebellar ataxia	KOG2573-Ribosome biogenesis protein - Nop56p/Sik1p[AJ]
blue	LOC111877350	probable inactive leucine-rich repeat receptor-like protein kinase At3g03770, transcript variant X1	-	-	KOG1187-Serine/threonine protein kinase[T]
blue	LOC111877358	elicitor-responsive protein 1	-	-	KOG1011-Neurotransmitter release regulator, UNC-13[TU]
blue	LOC111877394	DNA damage-repair/toleration protein DRT100	GO:0000166,GO:0003674,GO:0005488,GO:0005575,GO:0005622,GO:0005623,GO:0005737,GO:0009507,GO:0009536,GO:0036094,GO:0043226,GO:0043227,GO:0043229,GO:0043231,GO:0044424,GO:0044444,GO:0044464,GO:0097159,GO:1901265,GO:1901363	-	KOG0444-Cytoskeletal regulator Flightless-I (contains leucine-rich and gelsolin repeats)[Z]
blue	LOC111877411	vacuolar cation/proton exchanger 3	GO:0000325,GO:0003674,GO:0005215,GO:0005575,GO:0005622,GO:0005623,GO:0005737,GO:0005773,GO:0005774,GO:0006793,GO:0006810,GO:0006811,GO:0006812,GO:0006816,GO:0006873,GO:0006874,GO:0006875,GO:0006882,GO:0007275,GO:0008150,GO:0008152,GO:0008324,GO:0009605,GO:0009607,GO:0009624,GO:0009705,GO:0009719,GO:0009725,GO:0009733,GO:0009987,GO:0010033,GO:0010035,GO:0010038,GO:0015075,GO:0015077,GO:0015078,GO:…	-	KOG1397-Ca2+/H+ antiporter VCX1 and related proteins[P]
blue	LOC111877416	uncharacterized LOC111877416	GO:0003674,GO:0003824,GO:0005488,GO:0008144,GO:0008483,GO:0010326,GO:0016740,GO:0016769,GO:0019842,GO:0030170,GO:0036094,GO:0043167,GO:0043168,GO:0048037,GO:0050662,GO:0070279,GO:0097159,GO:1901363	-	KOG0257-Kynurenine aminotransferase, glutamine transaminase K[E]
blue	LOC111877479	DNA damage-repair/toleration protein DRT100	GO:0000166,GO:0003674,GO:0005488,GO:0005575,GO:0005622,GO:0005623,GO:0005737,GO:0009507,GO:0009536,GO:0036094,GO:0043226,GO:0043227,GO:0043229,GO:0043231,GO:0044424,GO:0044444,GO:0044464,GO:0097159,GO:1901265,GO:1901363	-	KOG0444-Cytoskeletal regulator Flightless-I (contains leucine-rich and gelsolin repeats)[Z]
blue	LOC111877481	zinc finger A20 and AN1 domain-containing stress-associated protein 5	-	-	KOG3173-Predicted Zn-finger protein[R]
blue	LOC111877494	chaperonin-like RbcX protein 2, chloroplastic, transcript variant X2	GO:0003674,GO:0005488,GO:0005515,GO:0005575,GO:0005622,GO:0005623,GO:0005737,GO:0006457,GO:0008150,GO:0009507,GO:0009532,GO:0009536,GO:0009570,GO:0009987,GO:0043226,GO:0043227,GO:0043229,GO:0043231,GO:0044183,GO:0044422,GO:0044424,GO:0044434,GO:0044435,GO:0044444,GO:0044446,GO:0044464,GO:0061077	-	-
blue	LOC111877501	zinc finger CCCH domain-containing protein ZFN-like, transcript variant X1	GO:0003674,GO:0003676,GO:0003677,GO:0003723,GO:0003729,GO:0003824,GO:0004518,GO:0005488,GO:0005515,GO:0005575,GO:0005622,GO:0005623,GO:0005737,GO:0005829,GO:0006139,GO:0006417,GO:0006725,GO:0006807,GO:0008150,GO:0008152,GO:0009889,GO:0009890,GO:0009892,GO:0009987,GO:0010313,GO:0010468,GO:0010556,GO:0010558,GO:0010605,GO:0010608,GO:0010629,GO:0016787,GO:0016788,GO:0017148,GO:0019222,GO:0031323,GO:…	-	KOG1677-CCCH-type Zn-finger protein[R]
blue	LOC111877510	zinc finger protein BALDIBIS	-	-	-
blue	LOC111877512	beta-galactosidase 8	GO:0003674,GO:0003824,GO:0004553,GO:0004565,GO:0005575,GO:0005618,GO:0005622,GO:0005623,GO:0005737,GO:0005773,GO:0015925,GO:0016787,GO:0016798,GO:0030312,GO:0043226,GO:0043227,GO:0043229,GO:0043231,GO:0044424,GO:0044444,GO:0044464,GO:0071944	-	KOG0496-Beta-galactosidase[G]
blue	LOC111877591	transcriptional corepressor LEUNIG, transcript variant X1	GO:0000003,GO:0001101,GO:0001558,GO:0001666,GO:0003002,GO:0003006,GO:0005975,GO:0005976,GO:0006355,GO:0006950,GO:0006974,GO:0006979,GO:0007275,GO:0007389,GO:0008150,GO:0008152,GO:0009414,GO:0009415,GO:0009605,GO:0009607,GO:0009611,GO:0009617,GO:0009620,GO:0009624,GO:0009628,GO:0009636,GO:0009719,GO:0009725,GO:0009733,GO:0009791,GO:0009798,GO:0009845,GO:0009888,GO:0009889,GO:0009890,GO:0009892,GO:…	-	KOG0266-WD40 repeat-containing protein[R]
blue	LOC111877644	SNARE-interacting protein KEULE, transcript variant X1	GO:0005575,GO:0005622,GO:0005623,GO:0005737,GO:0005773,GO:0005829,GO:0005886,GO:0016020,GO:0019898,GO:0043226,GO:0043227,GO:0043229,GO:0043231,GO:0044424,GO:0044425,GO:0044444,GO:0044464,GO:0071944	K15292-ko04721 Synaptic vesicle cycle	KOG1300-Vesicle trafficking protein Sec1[U]
blue	LOC111877646	uncharacterized LOC111877646, transcript variant X13	-	-	-
blue	LOC111877665	auxin-responsive protein SAUR36	-	K14488-ko04075 Plant hormone signal transduction	-
blue	LOC111877703	calmodulin-like protein 30	GO:0003674,GO:0005488,GO:0005509,GO:0005575,GO:0005622,GO:0005623,GO:0005737,GO:0005739,GO:0043167,GO:0043169,GO:0043226,GO:0043227,GO:0043229,GO:0043231,GO:0044424,GO:0044444,GO:0044464,GO:0046872	K13448-ko04626 Plant-pathogen interaction	KOG0027-Calmodulin and related proteins (EF-Hand superfamily)[T]
blue	LOC111877753	chlorophyll a-b binding protein P4, chloroplastic	-	K08910-ko00196 Photosynthesis - antenna proteins	-
blue	LOC111877777	ferredoxin C 1, chloroplastic	GO:0003674,GO:0003824,GO:0005488,GO:0005575,GO:0005622,GO:0005623,GO:0005737,GO:0006091,GO:0008150,GO:0008152,GO:0009055,GO:0009314,GO:0009416,GO:0009507,GO:0009536,GO:0009628,GO:0009642,GO:0009644,GO:0009987,GO:0016491,GO:0022900,GO:0043226,GO:0043227,GO:0043229,GO:0043231,GO:0044237,GO:0044424,GO:0044444,GO:0044464,GO:0048037,GO:0050896,GO:0051536,GO:0051537,GO:0051540,GO:0055114	K02639-ko00195 Photosynthesis	-
blue	LOC111877813	uncharacterized LOC111877813	GO:0003674,GO:0005096,GO:0005488,GO:0005515,GO:0005575,GO:0005576,GO:0005622,GO:0005623,GO:0005737,GO:0006810,GO:0006886,GO:0008047,GO:0008104,GO:0008150,GO:0012505,GO:0015031,GO:0015833,GO:0017016,GO:0017137,GO:0019899,GO:0030234,GO:0030695,GO:0031267,GO:0031338,GO:0032879,GO:0033036,GO:0033043,GO:0034613,GO:0042886,GO:0043085,GO:0043087,GO:0043547,GO:0044093,GO:0044424,GO:0044464,GO:0045184,GO:…	-	KOG2197-Ypt/Rab-specific GTPase-activating protein GYP7 and related proteins[T]
blue	LOC111877819	umecyanin	-	-	-
blue	LOC111877832	uncharacterized LOC111877832	-	-	-
blue	LOC111877851	BEL1-like homeodomain protein 4	GO:0003674,GO:0003700,GO:0006355,GO:0007275,GO:0008150,GO:0009653,GO:0009889,GO:0009965,GO:0010016,GO:0010468,GO:0010556,GO:0019219,GO:0019222,GO:0031323,GO:0031326,GO:0032501,GO:0032502,GO:0048366,GO:0048367,GO:0048731,GO:0048827,GO:0048856,GO:0050789,GO:0050794,GO:0051171,GO:0051252,GO:0060255,GO:0065007,GO:0080090,GO:0099402,GO:0140110,GO:1903506,GO:1905392,GO:2000112,GO:2001141	-	KOG0773-Transcription factor MEIS1 and related HOX domain proteins[K]
blue	LOC111877857	uncharacterized LOC111877857	-	-	-
blue	LOC111877907	uncharacterized LOC111877907	-	-	KOG1869-Splicing coactivator SRm160/300, subunit SRm300[A]
blue	LOC111877914	eukaryotic translation initiation factor 4B3	GO:0003674,GO:0003676,GO:0003723,GO:0003729,GO:0005488,GO:0005515,GO:0042802,GO:0042803,GO:0046983,GO:0097159,GO:1901363	-	-
blue	LOC111877922	pentatricopeptide repeat-containing protein At1g74850, chloroplastic, transcript variant X2	-	-	-
blue	LOC111877932	aminoaldehyde dehydrogenase 2, peroxisomal	GO:0001101,GO:0003674,GO:0003824,GO:0004029,GO:0005575,GO:0005618,GO:0005622,GO:0005623,GO:0005737,GO:0005777,GO:0005829,GO:0006950,GO:0006970,GO:0008150,GO:0008152,GO:0008802,GO:0009414,GO:0009415,GO:0009507,GO:0009516,GO:0009536,GO:0009628,GO:0009651,GO:0009987,GO:0010035,GO:0016491,GO:0016620,GO:0016903,GO:0030312,GO:0033554,GO:0034059,GO:0036293,GO:0036294,GO:0042221,GO:0042579,GO:0043226,GO:…	K00130-ko00260 Glycine, serine and threonine metabolism	KOG2450-Aldehyde dehydrogenase[C]
blue	LOC111877986	potassium channel AKT2/3	GO:0001101,GO:0003674,GO:0005215,GO:0005216,GO:0005244,GO:0005249,GO:0005261,GO:0005267,GO:0005488,GO:0005515,GO:0005575,GO:0005622,GO:0005623,GO:0005737,GO:0005783,GO:0005789,GO:0005886,GO:0005887,GO:0005911,GO:0006810,GO:0006811,GO:0006812,GO:0006813,GO:0008150,GO:0008324,GO:0009506,GO:0009719,GO:0009725,GO:0009737,GO:0009987,GO:0010033,GO:0012505,GO:0015075,GO:0015077,GO:0015079,GO:0015267,GO:…	-	KOG0498-K+-channel ERG and related proteins, contain PAS/PAC sensor domain[PT]
blue	LOC111877990	serine/threonine-protein kinase SRK2A	GO:0003674,GO:0003824,GO:0004672,GO:0004674,GO:0005488,GO:0005543,GO:0005575,GO:0005622,GO:0005623,GO:0005634,GO:0005737,GO:0005829,GO:0006464,GO:0006468,GO:0006793,GO:0006796,GO:0006807,GO:0006950,GO:0006952,GO:0006970,GO:0007154,GO:0007165,GO:0007275,GO:0008150,GO:0008152,GO:0008289,GO:0009605,GO:0009607,GO:0009617,GO:0009628,GO:0009651,GO:0009791,GO:0009987,GO:0016301,GO:0016310,GO:0016740,GO:…	K14498-ko04016 MAPK signaling pathway - plant;ko04075 Plant hormone signal transduction	KOG0583-Serine/threonine protein kinase[T]
blue	LOC111877993	ferredoxin	GO:0005575,GO:0005622,GO:0005623,GO:0005737,GO:0008150,GO:0009507,GO:0009532,GO:0009536,GO:0009570,GO:0009628,GO:0043226,GO:0043227,GO:0043229,GO:0043231,GO:0044422,GO:0044424,GO:0044434,GO:0044435,GO:0044444,GO:0044446,GO:0044464,GO:0050896,GO:0080167	K02639-ko00195 Photosynthesis	-
blue	LOC111878001	uncharacterized LOC111878001	-	-	-
blue	LOC111878002	ras-related protein RABA2a	GO:0000278,GO:0000281,GO:0000910,GO:0000911,GO:0005575,GO:0005622,GO:0005623,GO:0005737,GO:0005768,GO:0005829,GO:0005886,GO:0007049,GO:0008150,GO:0009504,GO:0009987,GO:0012505,GO:0016020,GO:0022402,GO:0031410,GO:0031982,GO:0032506,GO:0043226,GO:0043227,GO:0043229,GO:0044424,GO:0044444,GO:0044464,GO:0051301,GO:0061640,GO:0071944,GO:0097708,GO:1902410,GO:1903047	K07904-ko04144 Endocytosis;ko04972 Pancreatic secretion;ko04962 Vasopressin-regulated water reabsorption;ko04961 Endocrine and other factor-regulated calcium reabsorption;ko05164 Influenza A	KOG0087-GTPase Rab11/YPT3, small G protein superfamily[U]
blue	LOC111878006	stromal 70 kDa heat shock-related protein, chloroplastic	GO:0005575,GO:0005576,GO:0005622,GO:0005623,GO:0005737,GO:0006605,GO:0006810,GO:0006886,GO:0006950,GO:0008104,GO:0008150,GO:0009266,GO:0009408,GO:0009507,GO:0009526,GO:0009532,GO:0009536,GO:0009570,GO:0009579,GO:0009628,GO:0009941,GO:0010035,GO:0010038,GO:0015031,GO:0015833,GO:0031967,GO:0031975,GO:0033036,GO:0033365,GO:0034613,GO:0042221,GO:0042886,GO:0043226,GO:0043227,GO:0043229,GO:0043231,GO:…	K03283-ko03040 Spliceosome;ko04141 Protein processing in endoplasmic reticulum;ko04010 MAPK signaling pathway;ko04144 Endocytosis;ko04612 Antigen processing and presentation;ko04915 Estrogen signaling pathway;ko04213 Longevity regulating pathway - multiple species;ko05162 Measles;ko05134 Legionellosis;ko05145 Toxoplasmosis;ko05020 Prion disease;ko05417 Lipid and atherosclerosis	KOG0102-Molecular chaperones mortalin/PBP74/GRP75, HSP70 superfamily[O]
blue	LOC111878054	probable carboxylesterase 18	-	-	KOG1515-Arylacetamide deacetylase[V]
blue	LOC111878087	protein SYM1	GO:0005575,GO:0005622,GO:0005623,GO:0005737,GO:0005777,GO:0005778,GO:0005779,GO:0016020,GO:0016021,GO:0031090,GO:0031224,GO:0031231,GO:0031300,GO:0031301,GO:0031903,GO:0042579,GO:0043226,GO:0043227,GO:0043229,GO:0043231,GO:0044422,GO:0044424,GO:0044425,GO:0044438,GO:0044439,GO:0044444,GO:0044446,GO:0044464,GO:0098588,GO:0098805	K13348-ko04146 Peroxisome	KOG1944-Peroxisomal membrane protein MPV17 and related proteins[R]
blue	LOC111878093	uncharacterized LOC111878093	-	-	-
blue	LOC111878096	chlorophyll a-b binding protein 13, chloroplastic	GO:0001101,GO:0003674,GO:0005198,GO:0005488,GO:0005515,GO:0005575,GO:0005622,GO:0005623,GO:0005737,GO:0006091,GO:0006950,GO:0008150,GO:0008152,GO:0009314,GO:0009416,GO:0009507,GO:0009526,GO:0009532,GO:0009534,GO:0009535,GO:0009536,GO:0009570,GO:0009579,GO:0009628,GO:0009635,GO:0009636,GO:0009642,GO:0009644,GO:0009719,GO:0009725,GO:0009737,GO:0009765,GO:0009768,GO:0009769,GO:0009941,GO:0009987,GO:…	K08914-ko00196 Photosynthesis - antenna proteins	-
blue	LOC111878125	MAR-binding filament-like protein 1-1, transcript variant X2	GO:0003674,GO:0003676,GO:0003677,GO:0005488,GO:0005575,GO:0005622,GO:0005623,GO:0005634,GO:0005737,GO:0009295,GO:0009507,GO:0009532,GO:0009534,GO:0009535,GO:0009536,GO:0009579,GO:0016020,GO:0016363,GO:0031974,GO:0031976,GO:0031981,GO:0031984,GO:0034357,GO:0034399,GO:0042646,GO:0042651,GO:0043226,GO:0043227,GO:0043228,GO:0043229,GO:0043231,GO:0043232,GO:0043233,GO:0044422,GO:0044424,GO:0044428,GO:…	-	-
blue	LOC111878139	citrate synthase, mitochondrial	GO:0000166,GO:0003674,GO:0003824,GO:0004108,GO:0005488,GO:0005524,GO:0005575,GO:0005618,GO:0005622,GO:0005623,GO:0005737,GO:0005739,GO:0005759,GO:0006082,GO:0006091,GO:0006099,GO:0006101,GO:0008144,GO:0008150,GO:0008152,GO:0008270,GO:0009060,GO:0009507,GO:0009536,GO:0009987,GO:0010035,GO:0010038,GO:0015980,GO:0016740,GO:0016746,GO:0016999,GO:0017076,GO:0017144,GO:0019752,GO:0030312,GO:0030554,GO:…	K01647-ko00020 Citrate cycle (TCA cycle);ko00630 Glyoxylate and dicarboxylate metabolism	KOG2617-Citrate synthase[C]
blue	LOC111878140	callose synthase 2	GO:0005575,GO:0005622,GO:0005623,GO:0005737,GO:0005886,GO:0005911,GO:0009504,GO:0009506,GO:0016020,GO:0030054,GO:0044424,GO:0044444,GO:0044464,GO:0055044,GO:0071944	-	KOG0916-1,3-beta-glucan synthase/callose synthase catalytic subunit[M]
blue	LOC111878174	eukaryotic translation initiation factor	-	K03260-ko05416 Viral myocarditis	KOG0401-Translation initiation factor 4F, ribosome/mRNA-bridging subunit (eIF-4G)[J]
blue	LOC111878245	uncharacterized LOC111878245, transcript variant X1	GO:0000139,GO:0005575,GO:0005622,GO:0005623,GO:0005737,GO:0005794,GO:0012505,GO:0016020,GO:0031090,GO:0031984,GO:0043226,GO:0043227,GO:0043229,GO:0043231,GO:0044422,GO:0044424,GO:0044431,GO:0044444,GO:0044446,GO:0044464,GO:0098588,GO:0098791	K00737-ko00510 N-Glycan biosynthesis	-
blue	LOC111878248	methyl-CpG-binding domain-containing protein 11	GO:0000166,GO:0003674,GO:0003676,GO:0003677,GO:0005488,GO:0005575,GO:0005622,GO:0005623,GO:0005634,GO:0005737,GO:0005829,GO:0008327,GO:0036094,GO:0043226,GO:0043227,GO:0043229,GO:0043231,GO:0043565,GO:0044424,GO:0044444,GO:0044464,GO:0097159,GO:1901265,GO:1901363	-	-
blue	LOC111878312	50S ribosomal protein L18, chloroplastic	GO:0003674,GO:0003676,GO:0003723,GO:0005488,GO:0005575,GO:0005622,GO:0005623,GO:0005634,GO:0005730,GO:0005737,GO:0008097,GO:0009507,GO:0009526,GO:0009532,GO:0009536,GO:0009570,GO:0009941,GO:0019843,GO:0031967,GO:0031974,GO:0031975,GO:0031981,GO:0043226,GO:0043227,GO:0043228,GO:0043229,GO:0043231,GO:0043232,GO:0043233,GO:0044422,GO:0044424,GO:0044428,GO:0044434,GO:0044435,GO:0044444,GO:0044446,GO:…	K02881-ko03010 Ribosome	-
blue	LOC111878330	putative lipid-transfer protein DIR1	GO:0001101,GO:0002376,GO:0003674,GO:0005488,GO:0005504,GO:0005515,GO:0005575,GO:0005622,GO:0005623,GO:0005737,GO:0005783,GO:0005911,GO:0006950,GO:0006952,GO:0006955,GO:0007154,GO:0007165,GO:0008150,GO:0008270,GO:0008289,GO:0009506,GO:0009605,GO:0009607,GO:0009627,GO:0009719,GO:0009725,GO:0009751,GO:0009814,GO:0009862,GO:0009863,GO:0009987,GO:0010033,GO:0012505,GO:0014070,GO:0023052,GO:0030054,GO:…	-	-
blue	LOC111878345	phosphomethylpyrimidine synthase, chloroplastic, transcript variant X3	GO:0003674,GO:0003824,GO:0005488,GO:0005515,GO:0005575,GO:0005622,GO:0005623,GO:0005737,GO:0006725,GO:0006766,GO:0006767,GO:0006772,GO:0006790,GO:0006807,GO:0007584,GO:0008150,GO:0008152,GO:0009058,GO:0009110,GO:0009228,GO:0009507,GO:0009532,GO:0009536,GO:0009570,GO:0009605,GO:0009987,GO:0009991,GO:0010033,GO:0010243,GO:0010266,GO:0014070,GO:0016462,GO:0016787,GO:0016817,GO:0016818,GO:0017144,GO:…	K03147-ko00730 Thiamine metabolism	-
blue	LOC111878438	uncharacterized LOC111878438	-	-	-
blue	LOC111878452	uncharacterized LOC111878452, transcript variant X8	-	-	-
blue	LOC111878484	probable LRR receptor-like serine/threonine-protein kinase At1g53430, transcript variant X3	GO:0002376,GO:0002682,GO:0003674,GO:0003824,GO:0004672,GO:0004674,GO:0005575,GO:0005623,GO:0005886,GO:0005911,GO:0006464,GO:0006468,GO:0006793,GO:0006796,GO:0006807,GO:0006950,GO:0006952,GO:0006955,GO:0008150,GO:0008152,GO:0009506,GO:0009605,GO:0009607,GO:0009611,GO:0009814,GO:0009861,GO:0009987,GO:0016020,GO:0016301,GO:0016310,GO:0016740,GO:0016772,GO:0016773,GO:0019538,GO:0030054,GO:0031347,GO:…	-	KOG1187-Serine/threonine protein kinase[T]
blue	LOC111878486	fasciclin-like arabinogalactan protein 8	GO:0005575,GO:0005576,GO:0005618,GO:0005623,GO:0005886,GO:0009505,GO:0016020,GO:0030312,GO:0031224,GO:0031225,GO:0031226,GO:0044425,GO:0044459,GO:0044464,GO:0046658,GO:0048046,GO:0071944	-	-
blue	LOC111878487	calcium-dependent lipid-binding protein	-	-	KOG1013-Synaptic vesicle protein rabphilin-3A[U]
blue	LOC111878496	probable pectin methyltransferase QUA3	GO:0003674,GO:0003824,GO:0005575,GO:0005622,GO:0005623,GO:0005737,GO:0005768,GO:0005794,GO:0005802,GO:0005975,GO:0005976,GO:0008150,GO:0008152,GO:0008168,GO:0008757,GO:0009664,GO:0009987,GO:0010393,GO:0012505,GO:0016020,GO:0016021,GO:0016043,GO:0016740,GO:0016741,GO:0017144,GO:0031224,GO:0031410,GO:0031982,GO:0031984,GO:0032259,GO:0043170,GO:0043226,GO:0043227,GO:0043229,GO:0043231,GO:0044237,GO:…	-	-
blue	LOC111878521	uncharacterized LOC111878521, transcript variant X4	-	-	-
blue	LOC111878529	ribosome production factor 2 homolog	GO:0000027,GO:0000463,GO:0000470,GO:0003674,GO:0003676,GO:0003723,GO:0005488,GO:0005575,GO:0005622,GO:0005623,GO:0005634,GO:0005730,GO:0006139,GO:0006364,GO:0006396,GO:0006725,GO:0006807,GO:0006996,GO:0008150,GO:0008152,GO:0009987,GO:0010467,GO:0016043,GO:0016070,GO:0016072,GO:0019843,GO:0022607,GO:0022613,GO:0022618,GO:0031974,GO:0031981,GO:0034470,GO:0034622,GO:0034641,GO:0034660,GO:0042254,GO:…	-	KOG3031-Protein required for biogenesis of the ribosomal 60S subunit[J]
blue	LOC111878629	zinc finger A20 and AN1 domain-containing stress-associated protein 4, transcript variant X1	-	-	KOG3173-Predicted Zn-finger protein[R]
blue	LOC111878638	remorin 4.1	GO:0001101,GO:0005575,GO:0005623,GO:0005886,GO:0007154,GO:0007165,GO:0008150,GO:0009719,GO:0009725,GO:0009737,GO:0009738,GO:0009755,GO:0009966,GO:0009968,GO:0009987,GO:0010033,GO:0010646,GO:0010648,GO:0016020,GO:0023051,GO:0023052,GO:0023057,GO:0032870,GO:0033993,GO:0042221,GO:0044464,GO:0048519,GO:0048523,GO:0048583,GO:0048585,GO:0050789,GO:0050794,GO:0050896,GO:0051716,GO:0065007,GO:0070887,GO:…	-	-
blue	LOC111878647	alpha-soluble NSF attachment protein	-	K15296-ko04138 Autophagy - yeast;ko04721 Synaptic vesicle cycle	KOG1586-Protein required for fusion of vesicles in vesicular transport, alpha-SNAP[U]
blue	LOC111878658	outer envelope pore protein 16-3, chloroplastic/mitochondrial, transcript variant X1	GO:0003674,GO:0005488,GO:0005515,GO:0005575,GO:0005622,GO:0005623,GO:0005737,GO:0005739,GO:0005740,GO:0005743,GO:0005746,GO:0005747,GO:0008104,GO:0008150,GO:0009507,GO:0009526,GO:0009527,GO:0009536,GO:0016020,GO:0019866,GO:0019867,GO:0030964,GO:0031090,GO:0031966,GO:0031967,GO:0031968,GO:0031975,GO:0032991,GO:0033036,GO:0033365,GO:0034613,GO:0042170,GO:0042802,GO:0042803,GO:0043226,GO:0043227,GO:…	-	KOG3225-Mitochondrial import inner membrane translocase, subunit TIM22[U]
blue	LOC111878722	uncharacterized LOC111878722	-	-	-
blue	LOC111878730	protein NETWORKED 4A, transcript variant X3	GO:0005575,GO:0005622,GO:0005623,GO:0005737,GO:0005773,GO:0005774,GO:0016020,GO:0031090,GO:0043226,GO:0043227,GO:0043229,GO:0043231,GO:0044422,GO:0044424,GO:0044437,GO:0044444,GO:0044446,GO:0044464,GO:0098588,GO:0098805	-	-
blue	LOC111878810	vacuolar protein sorting-associated protein 51 homolog, transcript variant X2	GO:0000938,GO:0003002,GO:0005575,GO:0005622,GO:0005623,GO:0005737,GO:0005768,GO:0005794,GO:0006810,GO:0006914,GO:0007034,GO:0007041,GO:0007275,GO:0007389,GO:0008150,GO:0008152,GO:0009056,GO:0009987,GO:0010051,GO:0010305,GO:0012505,GO:0016192,GO:0016197,GO:0016482,GO:0031410,GO:0031982,GO:0032456,GO:0032501,GO:0032502,GO:0032991,GO:0042147,GO:0043226,GO:0043227,GO:0043229,GO:0043231,GO:0044237,GO:…	-	KOG2346-Uncharacterized conserved protein[S]
blue	LOC111878811	casein kinase 1-like protein 2	-	K02218-ko04011 MAPK signaling pathway - yeast;ko04392 Hippo signaling pathway - multiple species	KOG1163-Casein kinase (serine/threonine/tyrosine protein kinase)[T]
blue	LOC111878816	nucleosome assembly protein 1	GO:0000724,GO:0000725,GO:0003674,GO:0003682,GO:0005488,GO:0005515,GO:0005575,GO:0005622,GO:0005623,GO:0005634,GO:0005737,GO:0006139,GO:0006259,GO:0006281,GO:0006302,GO:0006310,GO:0006725,GO:0006807,GO:0006950,GO:0006974,GO:0008150,GO:0008152,GO:0009987,GO:0010035,GO:0010038,GO:0033554,GO:0034641,GO:0042221,GO:0042393,GO:0043170,GO:0043226,GO:0043227,GO:0043229,GO:0043231,GO:0044237,GO:0044238,GO:…	-	KOG1507-Nucleosome assembly protein NAP-1[BD]
blue	LOC111878853	60S ribosomal protein L7-4	-	K02937-ko03010 Ribosome;ko05171 Coronavirus disease - COVID-19	KOG3184-60S ribosomal protein L7[J]
blue	LOC111878875	glyceraldehyde-3-phosphate dehydrogenase, cytosolic	-	K00134-ko00010 Glycolysis / Gluconeogenesis;ko00710 Carbon fixation in photosynthetic organisms;ko04066 HIF-1 signaling pathway;ko05130 Pathogenic Escherichia coli infection;ko05132 Salmonella infection;ko05010 Alzheimer disease;ko05415 Diabetic cardiomyopathy	KOG0657-Glyceraldehyde 3-phosphate dehydrogenase[G]
blue	LOC111878876	uncharacterized LOC111878876	-	-	-
blue	LOC111878886	long chain acyl-CoA synthetase 7, peroxisomal	GO:0000302,GO:0001101,GO:0001676,GO:0003674,GO:0003824,GO:0004467,GO:0005575,GO:0005622,GO:0005623,GO:0005737,GO:0005777,GO:0006082,GO:0006629,GO:0006631,GO:0006950,GO:0006970,GO:0006979,GO:0008150,GO:0008152,GO:0009628,GO:0009651,GO:0009987,GO:0010035,GO:0010193,GO:0015645,GO:0016405,GO:0016874,GO:0016877,GO:0016878,GO:0019752,GO:0032787,GO:0042221,GO:0042493,GO:0042579,GO:0043226,GO:0043227,GO:…	K01897-ko00061 Fatty acid biosynthesis;ko00071 Fatty acid degradation;ko04146 Peroxisome;ko04216 Ferroptosis;ko02024 Quorum sensing;ko04920 Adipocytokine signaling pathway;ko03320 PPAR signaling pathway;ko04714 Thermogenesis	KOG1256-Long-chain acyl-CoA synthetases (AMP-forming)[I]
blue	LOC111878892	F-box protein At1g55000	-	-	-
blue	LOC111878894	calreticulin	GO:0005575,GO:0005576,GO:0005622,GO:0005623,GO:0005737,GO:0005739,GO:0005773,GO:0005774,GO:0005783,GO:0005788,GO:0005911,GO:0006950,GO:0006970,GO:0006979,GO:0008150,GO:0009506,GO:0009507,GO:0009536,GO:0009628,GO:0009651,GO:0010035,GO:0010038,GO:0012505,GO:0016020,GO:0030054,GO:0031090,GO:0031974,GO:0042221,GO:0043226,GO:0043227,GO:0043229,GO:0043231,GO:0043233,GO:0044422,GO:0044424,GO:0044432,GO:…	K08057-ko04141 Protein processing in endoplasmic reticulum;ko04145 Phagosome;ko04612 Antigen processing and presentation;ko05166 Human T-cell leukemia virus 1 infection;ko05170 Human immunodeficiency virus 1 infection;ko05168 Herpes simplex virus 1 infection;ko05163 Human cytomegalovirus infection;ko05169 Epstein-Barr virus infection;ko05142 Chagas disease	KOG0674-Calreticulin[O]
blue	LOC111878895	calreticulin	GO:0005575,GO:0005576,GO:0005622,GO:0005623,GO:0005737,GO:0005739,GO:0005773,GO:0005774,GO:0005783,GO:0005788,GO:0005911,GO:0006950,GO:0006970,GO:0006979,GO:0008150,GO:0009506,GO:0009507,GO:0009536,GO:0009628,GO:0009651,GO:0010035,GO:0010038,GO:0012505,GO:0016020,GO:0030054,GO:0031090,GO:0031974,GO:0042221,GO:0043226,GO:0043227,GO:0043229,GO:0043231,GO:0043233,GO:0044422,GO:0044424,GO:0044432,GO:…	K08057-ko04141 Protein processing in endoplasmic reticulum;ko04145 Phagosome;ko04612 Antigen processing and presentation;ko05166 Human T-cell leukemia virus 1 infection;ko05170 Human immunodeficiency virus 1 infection;ko05168 Herpes simplex virus 1 infection;ko05163 Human cytomegalovirus infection;ko05169 Epstein-Barr virus infection;ko05142 Chagas disease	KOG0674-Calreticulin[O]
blue	LOC111878908	nicotianamine synthase	GO:0000003,GO:0000902,GO:0000904,GO:0003006,GO:0006810,GO:0007275,GO:0008150,GO:0009555,GO:0009653,GO:0009826,GO:0009856,GO:0009860,GO:0009932,GO:0009987,GO:0010232,GO:0010233,GO:0016043,GO:0016049,GO:0022414,GO:0030154,GO:0032501,GO:0032502,GO:0032989,GO:0040007,GO:0044706,GO:0048229,GO:0048468,GO:0048588,GO:0048589,GO:0048856,GO:0048868,GO:0048869,GO:0051179,GO:0051234,GO:0051704,GO:0060560,GO:…	-	-
blue	LOC111878925	probable linoleate 9S-lipoxygenase 5	-	K15718-ko00591 Linoleic acid metabolism	-
blue	LOC111879066	integrin-linked protein kinase 1	GO:0003674,GO:0003824,GO:0004672,GO:0004712,GO:0004713,GO:0005575,GO:0005622,GO:0005623,GO:0005737,GO:0006464,GO:0006468,GO:0006793,GO:0006796,GO:0006807,GO:0007154,GO:0007165,GO:0008150,GO:0008152,GO:0009653,GO:0009987,GO:0016301,GO:0016310,GO:0016740,GO:0016772,GO:0016773,GO:0018108,GO:0018193,GO:0018212,GO:0019538,GO:0023052,GO:0030154,GO:0030435,GO:0032502,GO:0035556,GO:0036211,GO:0043170,GO:…	-	KOG0192-Tyrosine kinase specific for activated (GTP-bound) p21cdc42Hs[T]
blue	LOC111879071	uncharacterized LOC111879071	-	-	KOG2962-Prohibitin-related membrane protease subunits[R]
blue	LOC111879114	ubiquitin-conjugating enzyme E2 variant 1B	-	K10704-ko04624 Toll and Imd signaling pathway;ko05131 Shigellosis	KOG0896-Ubiquitin-conjugating enzyme E2[O]
blue	LOC111879184	uncharacterized LOC111879184	-	-	-
blue	LOC111879202	glycine--tRNA ligase, mitochondrial 1	-	K01880-ko00970 Aminoacyl-tRNA biosynthesis	KOG2298-Glycyl-tRNA synthetase and related class II tRNA synthetase[J]
blue	LOC111879236	plasma membrane ATPase 3, transcript variant X1	GO:0003674,GO:0003824,GO:0005215,GO:0005575,GO:0005623,GO:0005886,GO:0006810,GO:0006811,GO:0006812,GO:0006950,GO:0006970,GO:0008150,GO:0008324,GO:0008553,GO:0009628,GO:0009651,GO:0015075,GO:0015077,GO:0015078,GO:0015318,GO:0015399,GO:0015405,GO:0015662,GO:0015672,GO:0016020,GO:0016462,GO:0016787,GO:0016817,GO:0016818,GO:0016887,GO:0017111,GO:0019829,GO:0022804,GO:0022853,GO:0022857,GO:0022890,GO:…	K01535-ko00190 Oxidative phosphorylation	KOG0205-Plasma membrane H+-transporting ATPase[P]
blue	LOC111879289	STOREKEEPER protein	GO:0001067,GO:0003674,GO:0003676,GO:0003677,GO:0005488,GO:0005575,GO:0005622,GO:0005623,GO:0005634,GO:0005654,GO:0005730,GO:0005737,GO:0005829,GO:0006082,GO:0006355,GO:0006790,GO:0006807,GO:0008150,GO:0008152,GO:0009507,GO:0009536,GO:0009889,GO:0009987,GO:0010468,GO:0010556,GO:0016143,GO:0016592,GO:0019219,GO:0019222,GO:0019748,GO:0019757,GO:0019760,GO:0031323,GO:0031326,GO:0031974,GO:0031981,GO:…	-	-
blue	LOC111879314	ribonuclease J, transcript variant X1	GO:0000003,GO:0000578,GO:0003006,GO:0003674,GO:0003824,GO:0004518,GO:0004519,GO:0004527,GO:0005575,GO:0005622,GO:0005623,GO:0005737,GO:0006139,GO:0006725,GO:0006807,GO:0006810,GO:0006996,GO:0007275,GO:0007389,GO:0008150,GO:0008152,GO:0008409,GO:0009314,GO:0009416,GO:0009507,GO:0009536,GO:0009628,GO:0009657,GO:0009658,GO:0009790,GO:0009791,GO:0009793,GO:0009798,GO:0009880,GO:0009914,GO:0009942,GO:…	-	KOG1137-mRNA cleavage and polyadenylation factor II complex, BRR5 (CPSF subunit)[A]
blue	LOC111879375	insulin-degrading enzyme-like 1, peroxisomal	-	-	KOG0959-N-arginine dibasic convertase NRD1 and related Zn2+-dependent endopeptidases, insulinase superfamily[O]
blue	LOC111879380	uncharacterized LOC111879380	-	-	-
blue	LOC111879390	uncharacterized LOC111879390	-	-	KOG3085-Predicted hydrolase (HAD superfamily)[R]
blue	LOC111879426	uncharacterized LOC111879426	-	-	-
blue	LOC111879454	calmodulin-7	GO:0003674,GO:0005488,GO:0005509,GO:0005575,GO:0005622,GO:0005623,GO:0005737,GO:0006109,GO:0006950,GO:0006979,GO:0008150,GO:0009889,GO:0009987,GO:0010565,GO:0019222,GO:0030656,GO:0031323,GO:0031326,GO:0033554,GO:0034599,GO:0042221,GO:0043167,GO:0043169,GO:0043255,GO:0044424,GO:0044464,GO:0046872,GO:0050789,GO:0050794,GO:0050896,GO:0051193,GO:0051196,GO:0051716,GO:0062012,GO:0065007,GO:0070887,GO:…	K02183-ko04016 MAPK signaling pathway - plant;ko04014 Ras signaling pathway;ko04015 Rap1 signaling pathway;ko04371 Apelin signaling pathway;ko04020 Calcium signaling pathway;ko04070 Phosphatidylinositol signaling system;ko04024 cAMP signaling pathway;ko04022 cGMP-PKG signaling pathway;ko04114 Oocyte meiosis;ko04218 Cellular senescence;ko04625 C-type lectin receptor signaling pathway;ko04910 Insul…	KOG0027-Calmodulin and related proteins (EF-Hand superfamily)[T]
blue	LOC111879503	NADPH--cytochrome P450 reductase 1	GO:0003674,GO:0003824,GO:0003958,GO:0005575,GO:0005622,GO:0005623,GO:0005737,GO:0005783,GO:0006725,GO:0008150,GO:0008152,GO:0009507,GO:0009536,GO:0009698,GO:0009987,GO:0012505,GO:0016491,GO:0016651,GO:0016653,GO:0019748,GO:0043226,GO:0043227,GO:0043229,GO:0043231,GO:0044237,GO:0044424,GO:0044444,GO:0044464,GO:0055114,GO:0071704,GO:1901360	-	KOG1158-NADP/FAD dependent oxidoreductase[C]
blue	LOC111879615	auxilin-like protein 1	-	-	KOG0431-Auxilin-like protein and related proteins containing DnaJ domain[R]
blue	LOC111879623	50S ribosomal protein 6, chloroplastic	GO:0005575,GO:0005622,GO:0005623,GO:0005737,GO:0009507,GO:0009536,GO:0043226,GO:0043227,GO:0043229,GO:0043231,GO:0044424,GO:0044444,GO:0044464	-	-
blue	LOC111879793	peptidyl-prolyl cis-trans isomerase CYP28, chloroplastic	GO:0000413,GO:0003674,GO:0003755,GO:0003824,GO:0005488,GO:0005575,GO:0005622,GO:0005623,GO:0005737,GO:0006457,GO:0006464,GO:0006807,GO:0008144,GO:0008150,GO:0008152,GO:0009507,GO:0009536,GO:0009579,GO:0009987,GO:0016018,GO:0016853,GO:0016859,GO:0018193,GO:0018208,GO:0019538,GO:0031977,GO:0032991,GO:0033218,GO:0036211,GO:0042277,GO:0043170,GO:0043226,GO:0043227,GO:0043229,GO:0043231,GO:0043412,GO:…	-	KOG0880-Peptidyl-prolyl cis-trans isomerase[O]
blue	LOC111879796	pEARLI1-like lipid transfer protein 1	-	-	-
blue	LOC111879807	transmembrane 9 superfamily member 11, transcript variant X1	GO:0005575,GO:0005622,GO:0005623,GO:0005737,GO:0005768,GO:0005769,GO:0005794,GO:0005802,GO:0008150,GO:0012505,GO:0016020,GO:0016021,GO:0031224,GO:0031410,GO:0031982,GO:0031984,GO:0032386,GO:0032388,GO:0032879,GO:0032880,GO:0033157,GO:0043226,GO:0043227,GO:0043229,GO:0043231,GO:0044422,GO:0044424,GO:0044425,GO:0044431,GO:0044444,GO:0044446,GO:0044464,GO:0048518,GO:0050789,GO:0051049,GO:0051050,GO:…	-	KOG1278-Endosomal membrane proteins, EMP70[U]
blue	LOC111879828	potassium transporter 8	GO:0003674,GO:0005215,GO:0005575,GO:0005623,GO:0005886,GO:0006810,GO:0006811,GO:0006812,GO:0006813,GO:0008150,GO:0008324,GO:0009987,GO:0015075,GO:0015077,GO:0015079,GO:0015318,GO:0015672,GO:0016020,GO:0022857,GO:0022890,GO:0030001,GO:0034220,GO:0044464,GO:0046873,GO:0051179,GO:0051234,GO:0055085,GO:0071804,GO:0071805,GO:0071944,GO:0098655,GO:0098660,GO:0098662	-	-
blue	LOC111879849	wound-induced protein 1	GO:0000302,GO:0001101,GO:0002238,GO:0006950,GO:0006979,GO:0007275,GO:0007568,GO:0008150,GO:0009605,GO:0009607,GO:0009620,GO:0009624,GO:0010033,GO:0010035,GO:0010150,GO:0010193,GO:0032501,GO:0032502,GO:0042221,GO:0042493,GO:0043207,GO:0046677,GO:0048366,GO:0048367,GO:0048731,GO:0048827,GO:0048856,GO:0050896,GO:0051704,GO:0051707,GO:0090693,GO:0099402,GO:1901700	-	-
blue	LOC111879851	histidine--tRNA ligase, chloroplastic/mitochondrial	GO:0003674,GO:0003824,GO:0004812,GO:0004821,GO:0005575,GO:0005622,GO:0005623,GO:0005737,GO:0005739,GO:0006082,GO:0006139,GO:0006399,GO:0006412,GO:0006418,GO:0006427,GO:0006518,GO:0006520,GO:0006725,GO:0006807,GO:0008150,GO:0008152,GO:0009058,GO:0009059,GO:0009507,GO:0009536,GO:0009987,GO:0010467,GO:0016070,GO:0016874,GO:0016875,GO:0019538,GO:0019752,GO:0034641,GO:0034645,GO:0034660,GO:0043038,GO:…	K01892-ko00970 Aminoacyl-tRNA biosynthesis	KOG1936-Histidyl-tRNA synthetase[J]
blue	LOC111879873	ferritin-4, chloroplastic	GO:0003674,GO:0005488,GO:0005506,GO:0005575,GO:0005622,GO:0005623,GO:0005737,GO:0006873,GO:0006875,GO:0006879,GO:0006880,GO:0008150,GO:0009507,GO:0009536,GO:0009987,GO:0019725,GO:0030003,GO:0042592,GO:0043167,GO:0043169,GO:0043226,GO:0043227,GO:0043229,GO:0043231,GO:0044424,GO:0044444,GO:0044464,GO:0046872,GO:0046914,GO:0046916,GO:0048878,GO:0050801,GO:0051179,GO:0051235,GO:0051238,GO:0051641,GO:…	K00522-ko04216 Ferroptosis;ko04217 Necroptosis;ko04978 Mineral absorption	KOG2332-Ferritin[P]
blue	LOC111879918	transcription factor MYB1R1	-	-	KOG0724-Zuotin and related molecular chaperones (DnaJ superfamily), contains DNA-binding domains[O]
blue	LOC111879920	TORTIFOLIA1-like protein 3, transcript variant X2	GO:0003674,GO:0005488,GO:0005515,GO:0005575,GO:0005622,GO:0005623,GO:0005856,GO:0005874,GO:0008017,GO:0008092,GO:0015630,GO:0015631,GO:0043226,GO:0043228,GO:0043229,GO:0043232,GO:0044422,GO:0044424,GO:0044430,GO:0044446,GO:0044464,GO:0099080,GO:0099081,GO:0099512,GO:0099513	-	KOG0915-Uncharacterized conserved protein[S]
blue	LOC111880005	mitogen-activated protein kinase kinase kinase 3	GO:0000165,GO:0000186,GO:0001932,GO:0001934,GO:0003674,GO:0003824,GO:0004672,GO:0004674,GO:0004709,GO:0005575,GO:0005622,GO:0005623,GO:0005737,GO:0006464,GO:0006468,GO:0006793,GO:0006796,GO:0006807,GO:0006950,GO:0006979,GO:0007154,GO:0007165,GO:0007346,GO:0008150,GO:0008152,GO:0009893,GO:0009966,GO:0009967,GO:0009987,GO:0010562,GO:0010604,GO:0010646,GO:0010647,GO:0016301,GO:0016310,GO:0016740,GO:…	K04421-ko04010 MAPK signaling pathway;ko04912 GnRH signaling pathway;ko04722 Neurotrophin signaling pathway;ko05235 PD-L1 expression and PD-1 checkpoint pathway in cancer;ko05166 Human T-cell leukemia virus 1 infection	KOG0198-MEKK and related serine/threonine protein kinases[T]
blue	LOC111880037	protein PAM71-homolog, chloroplastic	GO:0005575,GO:0005622,GO:0005623,GO:0005737,GO:0009507,GO:0009526,GO:0009528,GO:0009536,GO:0009706,GO:0009941,GO:0016020,GO:0019866,GO:0031090,GO:0031967,GO:0031969,GO:0031975,GO:0042170,GO:0043226,GO:0043227,GO:0043229,GO:0043231,GO:0044422,GO:0044424,GO:0044434,GO:0044435,GO:0044444,GO:0044446,GO:0044464	-	KOG2881-Predicted membrane protein[S]
blue	LOC111880038	NADH dehydrogenase [ubiquinone] 1 alpha subcomplex subunit 13-B	GO:0000003,GO:0003006,GO:0005575,GO:0005622,GO:0005623,GO:0005737,GO:0005739,GO:0005740,GO:0005743,GO:0005746,GO:0005747,GO:0007275,GO:0008150,GO:0008152,GO:0009790,GO:0009791,GO:0009793,GO:0009853,GO:0009987,GO:0010154,GO:0016020,GO:0019866,GO:0022414,GO:0030964,GO:0031090,GO:0031966,GO:0031967,GO:0031975,GO:0032501,GO:0032502,GO:0032991,GO:0043094,GO:0043226,GO:0043227,GO:0043229,GO:0043231,GO:…	K11353-ko00190 Oxidative phosphorylation;ko04723 Retrograde endocannabinoid signaling;ko04714 Thermogenesis;ko05208 Chemical carcinogenesis - reactive oxygen species;ko05010 Alzheimer disease;ko05012 Parkinson disease;ko05014 Amyotrophic lateral sclerosis;ko05016 Huntington disease;ko05020 Prion disease;ko05022 Pathways of neurodegeneration - multiple diseases;ko05415 Diabetic cardiomyopathy;ko04…	KOG3300-NADH:ubiquinone oxidoreductase, B16.6 subunit/cell death-regulatory protein[CD]
blue	LOC111880148	serine/threonine-protein phosphatase PP2A-2 catalytic subunit	-	K04382-ko03015 mRNA surveillance pathway;ko04013 MAPK signaling pathway - fly;ko04350 TGF-beta signaling pathway;ko04390 Hippo signaling pathway;ko04391 Hippo signaling pathway - fly;ko04071 Sphingolipid signaling pathway;ko04151 PI3K-Akt signaling pathway;ko04152 AMPK signaling pathway;ko04140 Autophagy - animal;ko04138 Autophagy - yeast;ko04136 Autophagy - other;ko04110 Cell cycle;ko04111 Cell …	KOG0371-Serine/threonine protein phosphatase 2A, catalytic subunit[T]
blue	LOC111880153	transmembrane emp24 domain-containing protein p24delta9	GO:0000149,GO:0003674,GO:0005488,GO:0005515,GO:0005575,GO:0005622,GO:0005623,GO:0005737,GO:0005783,GO:0005793,GO:0005794,GO:0005798,GO:0005801,GO:0005886,GO:0006810,GO:0006886,GO:0006887,GO:0006890,GO:0006900,GO:0006903,GO:0006996,GO:0007030,GO:0008104,GO:0008150,GO:0009987,GO:0010256,GO:0012505,GO:0012506,GO:0015031,GO:0015833,GO:0016020,GO:0016021,GO:0016043,GO:0016050,GO:0016192,GO:0019222,GO:…	-	KOG1691-emp24/gp25L/p24 family of membrane trafficking proteins[U]
blue	LOC111880154	vacuolar protein sorting-associated protein 32 homolog 2, transcript variant X2	GO:0000815,GO:0005575,GO:0005622,GO:0005623,GO:0005737,GO:0005768,GO:0006810,GO:0006900,GO:0006996,GO:0007032,GO:0008150,GO:0009987,GO:0010008,GO:0010256,GO:0012505,GO:0016020,GO:0016043,GO:0016050,GO:0016192,GO:0031090,GO:0031410,GO:0031982,GO:0032991,GO:0036452,GO:0043226,GO:0043227,GO:0043229,GO:0044422,GO:0044424,GO:0044425,GO:0044433,GO:0044440,GO:0044444,GO:0044446,GO:0044464,GO:0051179,GO:…	K12194-ko03250 Viral life cycle - HIV-1;ko04144 Endocytosis;ko04217 Necroptosis	KOG1656-Protein involved in glucose derepression and pre-vacuolar endosome protein sorting[U]
blue	LOC111880175	phototropin-2	GO:0000166,GO:0003674,GO:0003676,GO:0003723,GO:0003729,GO:0003824,GO:0004672,GO:0004674,GO:0005488,GO:0005515,GO:0005575,GO:0005622,GO:0005623,GO:0005634,GO:0005737,GO:0005773,GO:0005794,GO:0005886,GO:0006464,GO:0006468,GO:0006793,GO:0006796,GO:0006807,GO:0006996,GO:0007154,GO:0007165,GO:0007623,GO:0008150,GO:0008152,GO:0009314,GO:0009416,GO:0009605,GO:0009606,GO:0009628,GO:0009637,GO:0009638,GO:…	-	KOG0610-Putative serine/threonine protein kinase[R]
blue	LOC111880223	serine/threonine-protein kinase STY13, transcript variant X1	GO:0003674,GO:0003824,GO:0004672,GO:0005575,GO:0005622,GO:0005623,GO:0005737,GO:0006464,GO:0006468,GO:0006793,GO:0006796,GO:0006807,GO:0007154,GO:0007165,GO:0008150,GO:0008152,GO:0009987,GO:0016301,GO:0016310,GO:0016740,GO:0016772,GO:0016773,GO:0019538,GO:0023052,GO:0035556,GO:0036211,GO:0043170,GO:0043412,GO:0044237,GO:0044238,GO:0044260,GO:0044267,GO:0044424,GO:0044464,GO:0050789,GO:0050794,GO:…	-	KOG0192-Tyrosine kinase specific for activated (GTP-bound) p21cdc42Hs[T]
blue	LOC111880248	subtilisin-like protease SBT1.7	GO:0000003,GO:0003006,GO:0003674,GO:0003824,GO:0004175,GO:0004252,GO:0005575,GO:0005576,GO:0005618,GO:0005623,GO:0006508,GO:0006807,GO:0007275,GO:0008150,GO:0008152,GO:0008233,GO:0008236,GO:0009505,GO:0009791,GO:0009845,GO:0009987,GO:0010154,GO:0010191,GO:0010214,GO:0016787,GO:0017171,GO:0019538,GO:0022414,GO:0030312,GO:0032501,GO:0032502,GO:0032504,GO:0043170,GO:0044237,GO:0044238,GO:0044464,GO:…	-	KOG1153-Subtilisin-related protease/Vacuolar protease B[O]
blue	LOC111880311	VAMP-like protein YKT61	GO:0000149,GO:0003674,GO:0005484,GO:0005488,GO:0005515,GO:0005575,GO:0005622,GO:0005623,GO:0005737,GO:0006810,GO:0006887,GO:0006906,GO:0006996,GO:0008150,GO:0009987,GO:0016020,GO:0016043,GO:0016050,GO:0016192,GO:0031201,GO:0032940,GO:0032991,GO:0044424,GO:0044425,GO:0044444,GO:0044464,GO:0046903,GO:0048284,GO:0051179,GO:0051234,GO:0061024,GO:0061025,GO:0071840,GO:0090174,GO:0098796	K08516-ko04130 SNARE interactions in vesicular transport;ko04138 Autophagy - yeast	KOG0861-SNARE protein YKT6, synaptobrevin/VAMP syperfamily[U]
blue	LOC111880317	alpha-glucan phosphorylase, H isozyme	GO:0000272,GO:0001101,GO:0003674,GO:0003824,GO:0004645,GO:0005488,GO:0005575,GO:0005622,GO:0005623,GO:0005737,GO:0005829,GO:0005975,GO:0005976,GO:0005977,GO:0005980,GO:0006073,GO:0006091,GO:0006112,GO:0006950,GO:0008144,GO:0008150,GO:0008152,GO:0008184,GO:0009056,GO:0009057,GO:0009251,GO:0009414,GO:0009415,GO:0009507,GO:0009536,GO:0009628,GO:0009987,GO:0010035,GO:0010038,GO:0015980,GO:0016052,GO:…	K00688-ko00500 Starch and sucrose metabolism;ko04217 Necroptosis;ko02026 Biofilm formation - Escherichia coli;ko04910 Insulin signaling pathway;ko04922 Glucagon signaling pathway;ko04931 Insulin resistance	KOG2099-Glycogen phosphorylase[G]
blue	LOC111880318	pumilio homolog 2	GO:0003674,GO:0003676,GO:0003723,GO:0003729,GO:0003730,GO:0005488,GO:0005575,GO:0005622,GO:0005623,GO:0005737,GO:0005829,GO:0005886,GO:0016020,GO:0044424,GO:0044444,GO:0044464,GO:0071944,GO:0097159,GO:1901363	-	KOG1488-Translational repressor Pumilio/PUF3 and related RNA-binding proteins (Puf superfamily)[J]
blue	LOC111880321	ras-related protein Rab2BV, transcript variant X2	-	-	KOG0087-GTPase Rab11/YPT3, small G protein superfamily[U]
blue	LOC111880346	zinc transporter 1	GO:0000041,GO:0003674,GO:0005215,GO:0005385,GO:0005575,GO:0005623,GO:0005886,GO:0006810,GO:0006811,GO:0006812,GO:0006829,GO:0008150,GO:0008324,GO:0015075,GO:0015318,GO:0016020,GO:0022857,GO:0022890,GO:0030001,GO:0034220,GO:0044464,GO:0046873,GO:0046915,GO:0051179,GO:0051234,GO:0055085,GO:0070838,GO:0071577,GO:0071944,GO:0072509,GO:0072511,GO:0098655,GO:0098660,GO:0098662	-	KOG1558-Fe2+/Zn2+ regulated transporter[P]
blue	LOC111880428	uncharacterized LOC111880428, transcript variant X1	-	-	-
blue	LOC111880510	nuclear transcription factor Y subunit C-1	GO:0001101,GO:0003674,GO:0003700,GO:0005575,GO:0005622,GO:0005623,GO:0005634,GO:0005667,GO:0005737,GO:0005829,GO:0006109,GO:0006355,GO:0007154,GO:0007165,GO:0008150,GO:0009719,GO:0009725,GO:0009737,GO:0009738,GO:0009739,GO:0009740,GO:0009755,GO:0009889,GO:0009891,GO:0009892,GO:0009893,GO:0009987,GO:0010029,GO:0010033,GO:0010099,GO:0010468,GO:0010476,GO:0010556,GO:0010557,GO:0010604,GO:0010605,GO:…	-	KOG1657-CCAAT-binding factor, subunit C (HAP5)[K]
blue	LOC111880529	MA3 DOMAIN-CONTAINING TRANSLATION REGULATORY FACTOR 1	-	-	KOG0403-Neoplastic transformation suppressor Pdcd4/MA-3, contains MA3 domain[T]
blue	LOC111880552	protein SUPPRESSOR OF GENE SILENCING 3, transcript variant X4	GO:0002252,GO:0002376,GO:0005575,GO:0005622,GO:0005623,GO:0005634,GO:0005655,GO:0005730,GO:0005737,GO:0005783,GO:0005829,GO:0006139,GO:0006396,GO:0006725,GO:0006807,GO:0006950,GO:0006952,GO:0006955,GO:0007275,GO:0008150,GO:0008152,GO:0009058,GO:0009605,GO:0009607,GO:0009615,GO:0009616,GO:0009791,GO:0009892,GO:0009987,GO:0010025,GO:0010033,GO:0010050,GO:0010166,GO:0010267,GO:0010467,GO:0010468,GO:…	-	-
blue	LOC111880577	uncharacterized LOC111880577	-	-	-
blue	LOC111880601	eukaryotic translation initiation factor 3 subunit C	GO:0003674,GO:0003676,GO:0003723,GO:0003729,GO:0005488,GO:0005515,GO:0005575,GO:0005622,GO:0005623,GO:0005634,GO:0005737,GO:0005829,GO:0005852,GO:0006412,GO:0006413,GO:0006518,GO:0006807,GO:0008150,GO:0008152,GO:0009058,GO:0009059,GO:0009987,GO:0010467,GO:0019538,GO:0031369,GO:0032991,GO:0034641,GO:0034645,GO:0043043,GO:0043170,GO:0043226,GO:0043227,GO:0043229,GO:0043231,GO:0043603,GO:0043604,GO:…	-	KOG1076-Translation initiation factor 3, subunit c (eIF-3c)[J]
blue	LOC111880628	stromal processing peptidase, chloroplastic, transcript variant X2	GO:0000003,GO:0003006,GO:0005575,GO:0005622,GO:0005623,GO:0005737,GO:0005739,GO:0005829,GO:0007275,GO:0008150,GO:0009507,GO:0009532,GO:0009536,GO:0009570,GO:0009790,GO:0009791,GO:0009793,GO:0010154,GO:0022414,GO:0032501,GO:0032502,GO:0043226,GO:0043227,GO:0043229,GO:0043231,GO:0044422,GO:0044424,GO:0044434,GO:0044435,GO:0044444,GO:0044446,GO:0044464,GO:0048316,GO:0048608,GO:0048731,GO:0048856,GO:…	-	KOG0959-N-arginine dibasic convertase NRD1 and related Zn2+-dependent endopeptidases, insulinase superfamily[O]
blue	LOC111880649	pyruvate dehydrogenase E1 component subunit beta-3, chloroplastic	GO:0000003,GO:0003006,GO:0003674,GO:0003824,GO:0004738,GO:0004739,GO:0005488,GO:0005575,GO:0005622,GO:0005623,GO:0005737,GO:0006082,GO:0006629,GO:0006631,GO:0006633,GO:0008150,GO:0008152,GO:0008270,GO:0008610,GO:0009058,GO:0009507,GO:0009526,GO:0009532,GO:0009536,GO:0009570,GO:0009856,GO:0009941,GO:0009987,GO:0010240,GO:0016053,GO:0016491,GO:0016624,GO:0016903,GO:0019752,GO:0022414,GO:0031967,GO:…	K00162-ko00010 Glycolysis / Gluconeogenesis;ko00020 Citrate cycle (TCA cycle);ko00620 Pyruvate metabolism;ko00785 Lipoic acid metabolism;ko04066 HIF-1 signaling pathway;ko04922 Glucagon signaling pathway;ko05230 Central carbon metabolism in cancer;ko05415 Diabetic cardiomyopathy	KOG0524-Pyruvate dehydrogenase E1, beta subunit[C]
blue	LOC111880682	photosystem I reaction center subunit psaK, chloroplastic	GO:0005575,GO:0005622,GO:0005623,GO:0005737,GO:0009507,GO:0009534,GO:0009535,GO:0009536,GO:0009579,GO:0016020,GO:0031976,GO:0031984,GO:0034357,GO:0042651,GO:0043226,GO:0043227,GO:0043229,GO:0043231,GO:0044422,GO:0044424,GO:0044434,GO:0044435,GO:0044436,GO:0044444,GO:0044446,GO:0044464,GO:0055035	K02698-ko00195 Photosynthesis	-
blue	LOC111880690	ABC transporter C family member 2, transcript variant X1	GO:0000325,GO:0003674,GO:0003824,GO:0005215,GO:0005575,GO:0005622,GO:0005623,GO:0005737,GO:0005773,GO:0005774,GO:0005911,GO:0006810,GO:0006811,GO:0006812,GO:0006820,GO:0008150,GO:0008324,GO:0008490,GO:0008509,GO:0009506,GO:0015075,GO:0015103,GO:0015105,GO:0015291,GO:0015318,GO:0015399,GO:0015405,GO:0015446,GO:0015698,GO:0015700,GO:0016020,GO:0016462,GO:0016787,GO:0016817,GO:0016818,GO:0016887,GO:…	-	KOG0054-Multidrug resistance-associated protein/mitoxantrone resistance protein, ABC superfamily[Q]
blue	LOC111880704	DNA damage-binding protein 1	GO:0000003,GO:0000151,GO:0003006,GO:0003674,GO:0003676,GO:0003677,GO:0003684,GO:0005488,GO:0005575,GO:0005622,GO:0005623,GO:0005634,GO:0005737,GO:0005829,GO:0006139,GO:0006259,GO:0006281,GO:0006289,GO:0006508,GO:0006511,GO:0006725,GO:0006807,GO:0006950,GO:0006974,GO:0007275,GO:0008150,GO:0008152,GO:0009056,GO:0009057,GO:0009790,GO:0009791,GO:0009793,GO:0009987,GO:0010154,GO:0010498,GO:0019538,GO:…	K10610-ko04120 Ubiquitin mediated proteolysis;ko03420 Nucleotide excision repair;ko05203 Viral carcinogenesis;ko05170 Human immunodeficiency virus 1 infection;ko05161 Hepatitis B	KOG1897-Damage-specific DNA binding complex, subunit DDB1[L]
blue	LOC111880741	CBL-interacting serine/threonine-protein kinase 23	GO:0001101,GO:0003674,GO:0003824,GO:0004672,GO:0004674,GO:0005575,GO:0005622,GO:0005623,GO:0005634,GO:0005737,GO:0005829,GO:0005886,GO:0006464,GO:0006468,GO:0006793,GO:0006796,GO:0006807,GO:0006810,GO:0006811,GO:0006812,GO:0006813,GO:0006950,GO:0007154,GO:0007165,GO:0007584,GO:0008150,GO:0008152,GO:0009414,GO:0009415,GO:0009536,GO:0009605,GO:0009628,GO:0009987,GO:0009991,GO:0010035,GO:0010107,GO:…	-	KOG0583-Serine/threonine protein kinase[T]
blue	LOC111880813	transcription factor TCP2, transcript variant X2	GO:0003674,GO:0003676,GO:0003677,GO:0003700,GO:0005488,GO:0006355,GO:0007275,GO:0008150,GO:0008285,GO:0009314,GO:0009416,GO:0009628,GO:0009637,GO:0009653,GO:0009889,GO:0009891,GO:0009893,GO:0009965,GO:0009987,GO:0010016,GO:0010099,GO:0010468,GO:0010556,GO:0010557,GO:0010604,GO:0019219,GO:0019222,GO:0030154,GO:0031323,GO:0031325,GO:0031326,GO:0031328,GO:0032501,GO:0032502,GO:0040034,GO:0042127,GO:…	-	-
blue	LOC111880852	cullin-4	GO:0000003,GO:0000151,GO:0000209,GO:0003006,GO:0003674,GO:0005488,GO:0005515,GO:0005575,GO:0005622,GO:0005623,GO:0005634,GO:0005737,GO:0005829,GO:0006139,GO:0006259,GO:0006281,GO:0006464,GO:0006725,GO:0006807,GO:0006950,GO:0006974,GO:0007154,GO:0007165,GO:0007275,GO:0008150,GO:0008152,GO:0009314,GO:0009416,GO:0009628,GO:0009639,GO:0009640,GO:0009648,GO:0009719,GO:0009725,GO:0009743,GO:0009755,GO:…	K10609-ko04120 Ubiquitin mediated proteolysis;ko03420 Nucleotide excision repair;ko05170 Human immunodeficiency virus 1 infection	KOG2167-Cullins[D]
blue	LOC111880866	uncharacterized LOC111880866	-	-	-
blue	LOC111880872	uncharacterized LOC111880872	-	-	KOG4332-Predicted sugar transporter[G]
blue	LOC111880873	ABC transporter F family member 3	GO:0003674,GO:0005215,GO:0005575,GO:0005622,GO:0005623,GO:0005737,GO:0005829,GO:0006950,GO:0006952,GO:0008150,GO:0009605,GO:0009607,GO:0009617,GO:0010035,GO:0010038,GO:0042221,GO:0042742,GO:0043207,GO:0044424,GO:0044444,GO:0044464,GO:0046686,GO:0050896,GO:0051704,GO:0051707,GO:0098542	-	KOG0062-ATPase component of ABC transporters with duplicated ATPase domains/Translation elongation factor EF-3b[EJ]
blue	LOC111880895	uncharacterized LOC111880895	GO:0003674,GO:0005488,GO:0005515,GO:0005575,GO:0005622,GO:0005623,GO:0005737,GO:0005739,GO:0005759,GO:0006457,GO:0006605,GO:0006626,GO:0006810,GO:0006839,GO:0006886,GO:0006950,GO:0006986,GO:0006996,GO:0007005,GO:0008104,GO:0008150,GO:0009987,GO:0010033,GO:0015031,GO:0015833,GO:0016043,GO:0017038,GO:0030150,GO:0031647,GO:0031974,GO:0033036,GO:0033365,GO:0034613,GO:0035966,GO:0042221,GO:0042886,GO:…	-	KOG3277-Uncharacterized conserved protein[S]
blue	LOC111880926	homeobox-leucine zipper protein HAT4	GO:0000003,GO:0000902,GO:0003006,GO:0003674,GO:0003676,GO:0003677,GO:0003700,GO:0005488,GO:0005515,GO:0005575,GO:0005622,GO:0005623,GO:0005634,GO:0006355,GO:0007154,GO:0007165,GO:0007275,GO:0008150,GO:0008283,GO:0009314,GO:0009416,GO:0009628,GO:0009639,GO:0009641,GO:0009653,GO:0009719,GO:0009725,GO:0009733,GO:0009734,GO:0009735,GO:0009755,GO:0009791,GO:0009826,GO:0009888,GO:0009889,GO:0009890,GO:…	-	KOG0483-Transcription factor HEX, contains HOX and HALZ domains[K]
blue	LOC111880947	uncharacterized LOC111880947	-	-	KOG0410-Predicted GTP binding protein[R]
blue	LOC111880969	psbP domain-containing protein 2, chloroplastic	GO:0005575,GO:0005622,GO:0005623,GO:0005737,GO:0009507,GO:0009536,GO:0009579,GO:0043226,GO:0043227,GO:0043229,GO:0043231,GO:0044424,GO:0044444,GO:0044464	-	-
blue	LOC111880987	uncharacterized LOC111880987	-	-	-
blue	LOC111881117	calcium-dependent protein kinase 28	GO:0001101,GO:0002831,GO:0002832,GO:0003674,GO:0003824,GO:0004672,GO:0004674,GO:0004683,GO:0004721,GO:0004722,GO:0005488,GO:0005515,GO:0005516,GO:0005575,GO:0005622,GO:0005623,GO:0005634,GO:0005737,GO:0005886,GO:0006464,GO:0006468,GO:0006470,GO:0006793,GO:0006796,GO:0006807,GO:0006950,GO:0006952,GO:0007154,GO:0007165,GO:0008150,GO:0008152,GO:0009605,GO:0009607,GO:0009620,GO:0009719,GO:0009725,GO:…	K13412-ko04626 Plant-pathogen interaction;ko05145 Toxoplasmosis	KOG0032-Ca2+/calmodulin-dependent protein kinase, EF-Hand protein superfamily[T]
blue	LOC111881129	T-complex protein 1 subunit eta	GO:0000003,GO:0002199,GO:0003674,GO:0005488,GO:0005515,GO:0005575,GO:0005622,GO:0005623,GO:0005737,GO:0005829,GO:0005832,GO:0005856,GO:0005874,GO:0006457,GO:0006458,GO:0006810,GO:0007338,GO:0007339,GO:0008037,GO:0008150,GO:0009566,GO:0009889,GO:0009891,GO:0009893,GO:0009987,GO:0009988,GO:0010035,GO:0010038,GO:0010556,GO:0010557,GO:0010604,GO:0010638,GO:0015630,GO:0019219,GO:0019222,GO:0019953,GO:…	-	KOG0361-Chaperonin complex component, TCP-1 eta subunit (CCT7)[O]
blue	LOC111881179	actin-depolymerizing factor	-	K05765-ko04810 Regulation of actin cytoskeleton;ko04666 Fc gamma R-mediated phagocytosis;ko04360 Axon guidance;ko05170 Human immunodeficiency virus 1 infection;ko05133 Pertussis	KOG1735-Actin depolymerizing factor[Z]
blue	LOC111881202	nuclear transport factor 2	GO:0003674,GO:0003676,GO:0003723,GO:0003729,GO:0005488,GO:0005575,GO:0005622,GO:0005623,GO:0005737,GO:0006464,GO:0006508,GO:0006807,GO:0006914,GO:0008150,GO:0008152,GO:0009056,GO:0009987,GO:0010494,GO:0016236,GO:0016579,GO:0019538,GO:0032386,GO:0032879,GO:0032991,GO:0034517,GO:0035770,GO:0035973,GO:0036211,GO:0036464,GO:0043021,GO:0043170,GO:0043226,GO:0043228,GO:0043229,GO:0043232,GO:0043412,GO:…	-	KOG0116-RasGAP SH3 binding protein rasputin, contains NTF2 and RRM domains[T]
blue	LOC111881218	chaperonin CPN60-2, mitochondrial	GO:0000166,GO:0003674,GO:0003735,GO:0005198,GO:0005488,GO:0005507,GO:0005515,GO:0005524,GO:0005575,GO:0005622,GO:0005623,GO:0005737,GO:0005739,GO:0005759,GO:0005773,GO:0005774,GO:0005829,GO:0005840,GO:0005844,GO:0005886,GO:0006457,GO:0006458,GO:0006605,GO:0006626,GO:0006810,GO:0006839,GO:0006886,GO:0006950,GO:0006996,GO:0007005,GO:0008104,GO:0008144,GO:0008150,GO:0009266,GO:0009408,GO:0009507,GO:…	K04077-ko03018 RNA degradation;ko04212 Longevity regulating pathway - worm;ko05134 Legionellosis;ko05152 Tuberculosis;ko05417 Lipid and atherosclerosis;ko04940 Type I diabetes mellitus	KOG0356-Mitochondrial chaperonin, Cpn60/Hsp60p[O]
blue	LOC111881223	succinate--CoA ligase [ADP-forming] subunit beta, mitochondrial	GO:0000166,GO:0003674,GO:0003824,GO:0004774,GO:0004775,GO:0005488,GO:0005507,GO:0005524,GO:0005575,GO:0005622,GO:0005623,GO:0005737,GO:0005739,GO:0006082,GO:0006091,GO:0006099,GO:0006101,GO:0006104,GO:0006105,GO:0006139,GO:0006163,GO:0006637,GO:0006725,GO:0006732,GO:0006753,GO:0006790,GO:0006793,GO:0006796,GO:0006807,GO:0008144,GO:0008150,GO:0008152,GO:0009060,GO:0009117,GO:0009150,GO:0009259,GO:…	K01900-ko00020 Citrate cycle (TCA cycle);ko00640 Propanoate metabolism	KOG2799-Succinyl-CoA synthetase, beta subunit[C]
blue	LOC111881229	photosystem I reaction center subunit IV A, chloroplastic	-	K02693-ko00195 Photosynthesis	-
blue	LOC111881233	auxin-responsive protein IAA16	-	K14484-ko04075 Plant hormone signal transduction	-
blue	LOC111881254	monothiol glutaredoxin-S10	GO:0003674,GO:0003824,GO:0004362,GO:0005575,GO:0005622,GO:0005623,GO:0005737,GO:0006790,GO:0008150,GO:0008152,GO:0009507,GO:0009536,GO:0009636,GO:0009987,GO:0015036,GO:0015037,GO:0015038,GO:0016043,GO:0016209,GO:0016226,GO:0016491,GO:0016651,GO:0016667,GO:0016668,GO:0022607,GO:0031163,GO:0042221,GO:0043226,GO:0043227,GO:0043229,GO:0043231,GO:0044085,GO:0044237,GO:0044424,GO:0044444,GO:0044464,GO:…	-	KOG1752-Glutaredoxin and related proteins[O]
blue	LOC111881289	myosin-9-like, transcript variant X1	-	-	KOG0160-Myosin class V heavy chain[Z]
blue	LOC111881305	uncharacterized LOC111881305, transcript variant X1	-	-	-
blue	LOC111881386	uncharacterized LOC111881386	-	-	-
blue	LOC111881447	probable NAD(P)H dehydrogenase subunit CRR3, chloroplastic	GO:0005575,GO:0005622,GO:0005623,GO:0005737,GO:0006091,GO:0008150,GO:0008152,GO:0009507,GO:0009536,GO:0009767,GO:0009773,GO:0009987,GO:0010598,GO:0015979,GO:0016020,GO:0019684,GO:0022900,GO:0032991,GO:0043226,GO:0043227,GO:0043229,GO:0043231,GO:0044237,GO:0044424,GO:0044425,GO:0044444,GO:0044464,GO:0055114,GO:0098796	-	-
blue	LOC111881463	nucleosome assembly protein 1	GO:0000724,GO:0000725,GO:0003674,GO:0003682,GO:0005488,GO:0005515,GO:0005575,GO:0005622,GO:0005623,GO:0005634,GO:0005737,GO:0006139,GO:0006259,GO:0006281,GO:0006302,GO:0006310,GO:0006725,GO:0006807,GO:0006950,GO:0006974,GO:0008150,GO:0008152,GO:0009987,GO:0010035,GO:0010038,GO:0033554,GO:0034641,GO:0042221,GO:0042393,GO:0043170,GO:0043226,GO:0043227,GO:0043229,GO:0043231,GO:0044237,GO:0044238,GO:…	-	KOG1507-Nucleosome assembly protein NAP-1[BD]
blue	LOC111881492	protein EDS1	GO:0000302,GO:0000304,GO:0001666,GO:0002376,GO:0003674,GO:0003824,GO:0005488,GO:0005515,GO:0005575,GO:0005622,GO:0005623,GO:0005634,GO:0005737,GO:0006950,GO:0006952,GO:0006955,GO:0006979,GO:0007584,GO:0008150,GO:0008219,GO:0009605,GO:0009607,GO:0009626,GO:0009627,GO:0009628,GO:0009653,GO:0009814,GO:0009987,GO:0009991,GO:0010035,GO:0010310,GO:0010618,GO:0010941,GO:0010942,GO:0012501,GO:0016298,GO:…	K18875-ko04626 Plant-pathogen interaction	-
blue	LOC111881559	adenylate kinase 4	GO:0000166,GO:0003674,GO:0003824,GO:0004017,GO:0005488,GO:0005524,GO:0006139,GO:0006163,GO:0006725,GO:0006753,GO:0006793,GO:0006796,GO:0006807,GO:0008144,GO:0008150,GO:0008152,GO:0009058,GO:0009117,GO:0009123,GO:0009165,GO:0009987,GO:0016301,GO:0016310,GO:0016740,GO:0016772,GO:0016776,GO:0017076,GO:0018130,GO:0019205,GO:0019438,GO:0019637,GO:0030554,GO:0032553,GO:0032555,GO:0032559,GO:0034641,GO:…	K00939-ko00230 Purine metabolism;ko00730 Thiamine metabolism	KOG3078-Adenylate kinase[F]
blue	LOC111881580	photosystem II core complex proteins psbY, chloroplastic	GO:0005575,GO:0005622,GO:0005623,GO:0005737,GO:0008150,GO:0009314,GO:0009416,GO:0009507,GO:0009521,GO:0009523,GO:0009532,GO:0009533,GO:0009534,GO:0009535,GO:0009536,GO:0009570,GO:0009579,GO:0009628,GO:0009642,GO:0009644,GO:0009892,GO:0009987,GO:0010109,GO:0010205,GO:0016020,GO:0019222,GO:0019725,GO:0031323,GO:0031324,GO:0031976,GO:0031984,GO:0032991,GO:0034357,GO:0042548,GO:0042592,GO:0042651,GO:…	K02723-ko00195 Photosynthesis	-
blue	LOC111881608	protein WALLS ARE THIN 1	GO:0000325,GO:0000902,GO:0003674,GO:0005215,GO:0005575,GO:0005622,GO:0005623,GO:0005737,GO:0005773,GO:0005774,GO:0005886,GO:0005887,GO:0005938,GO:0006521,GO:0006810,GO:0007154,GO:0007165,GO:0008150,GO:0009653,GO:0009705,GO:0009719,GO:0009725,GO:0009733,GO:0009734,GO:0009755,GO:0009826,GO:0009832,GO:0009834,GO:0009893,GO:0009914,GO:0009966,GO:0009987,GO:0010033,GO:0010315,GO:0010565,GO:0010646,GO:…	-	-
blue	LOC111881613	probable ubiquitin-conjugating enzyme E2 18	GO:0000209,GO:0001101,GO:0003674,GO:0003824,GO:0004842,GO:0005488,GO:0005515,GO:0005575,GO:0005622,GO:0005623,GO:0005634,GO:0005737,GO:0006464,GO:0006508,GO:0006511,GO:0006807,GO:0008150,GO:0008152,GO:0009056,GO:0009057,GO:0009719,GO:0009725,GO:0009739,GO:0009987,GO:0010033,GO:0010498,GO:0016567,GO:0016740,GO:0019538,GO:0019787,GO:0019899,GO:0019941,GO:0030163,GO:0031625,GO:0032446,GO:0033993,GO:…	K10688-ko04120 Ubiquitin mediated proteolysis	KOG0427-Ubiquitin conjugating enzyme[O]
blue	LOC111881697	calcium-dependent protein kinase 13	GO:0001101,GO:0003674,GO:0003824,GO:0004672,GO:0004674,GO:0004683,GO:0005488,GO:0005515,GO:0005516,GO:0005575,GO:0005622,GO:0005623,GO:0005634,GO:0005737,GO:0005886,GO:0006464,GO:0006468,GO:0006793,GO:0006796,GO:0006807,GO:0007154,GO:0007165,GO:0008150,GO:0008152,GO:0009719,GO:0009725,GO:0009737,GO:0009738,GO:0009755,GO:0009931,GO:0009987,GO:0010033,GO:0010857,GO:0016020,GO:0016301,GO:0016310,GO:…	K13412-ko04626 Plant-pathogen interaction;ko05145 Toxoplasmosis	KOG0032-Ca2+/calmodulin-dependent protein kinase, EF-Hand protein superfamily[T]
blue	LOC111881712	tetraspanin-8	-	-	-
blue	LOC111881723	transcription factor IBH1-like 1	GO:0003674,GO:0003700,GO:0006355,GO:0007154,GO:0007165,GO:0008150,GO:0009719,GO:0009725,GO:0009741,GO:0009742,GO:0009755,GO:0009889,GO:0009987,GO:0010033,GO:0010468,GO:0010556,GO:0014070,GO:0019219,GO:0019222,GO:0023052,GO:0031323,GO:0031326,GO:0032870,GO:0033993,GO:0040008,GO:0042221,GO:0043401,GO:0048545,GO:0050789,GO:0050794,GO:0050896,GO:0051171,GO:0051252,GO:0051716,GO:0060255,GO:0065007,GO:…	-	-
blue	LOC111881777	probable phytol kinase 2, chloroplastic	GO:0000003,GO:0001101,GO:0003006,GO:0003674,GO:0003824,GO:0006066,GO:0006629,GO:0006714,GO:0006720,GO:0006721,GO:0006793,GO:0006796,GO:0007275,GO:0008150,GO:0008152,GO:0009719,GO:0009725,GO:0009737,GO:0009791,GO:0009908,GO:0009987,GO:0010033,GO:0016093,GO:0016301,GO:0016310,GO:0016487,GO:0016740,GO:0016772,GO:0016773,GO:0016999,GO:0017144,GO:0022414,GO:0032501,GO:0032502,GO:0033993,GO:0034308,GO:…	K15892-ko00900 Terpenoid backbone biosynthesis	KOG4453-Predicted ER membrane protein[S]
blue	LOC111881842	uncharacterized LOC111881842	-	-	-
blue	LOC111881919	topless-related protein 4	GO:0000003,GO:0003006,GO:0007275,GO:0008150,GO:0009653,GO:0009790,GO:0009791,GO:0009793,GO:0009888,GO:0009933,GO:0010014,GO:0010016,GO:0010072,GO:0010154,GO:0022414,GO:0032501,GO:0032502,GO:0048316,GO:0048367,GO:0048507,GO:0048508,GO:0048532,GO:0048608,GO:0048731,GO:0048856,GO:0061458,GO:0090421	-	KOG0266-WD40 repeat-containing protein[R]
blue	LOC111881943	uncharacterized LOC111881943	-	-	-
blue	LOC111881978	probable serine/threonine-protein phosphatase 2A regulatory subunit B'' subunit TON2	GO:0000226,GO:0000278,GO:0000281,GO:0000902,GO:0000910,GO:0000911,GO:0000913,GO:0005575,GO:0005622,GO:0005623,GO:0005634,GO:0005737,GO:0005819,GO:0005856,GO:0006996,GO:0007010,GO:0007017,GO:0007049,GO:0008150,GO:0009524,GO:0009653,GO:0009826,GO:0009987,GO:0015630,GO:0016043,GO:0016049,GO:0022402,GO:0022607,GO:0030865,GO:0032502,GO:0032506,GO:0032989,GO:0040007,GO:0043226,GO:0043227,GO:0043228,GO:…	K11583-ko03015 mRNA surveillance pathway;ko04071 Sphingolipid signaling pathway;ko04151 PI3K-Akt signaling pathway;ko04152 AMPK signaling pathway;ko04660 T cell receptor signaling pathway;ko04261 Adrenergic signaling in cardiomyocytes;ko04728 Dopaminergic synapse;ko05165 Human papillomavirus infection	KOG2562-Protein phosphatase 2 regulatory subunit[A]
blue	LOC111881987	gamma carbonic anhydrase 1, mitochondrial	-	-	-
blue	LOC111882016	uncharacterized LOC111882016	-	-	-
blue	LOC111882042	ATP synthase subunit beta, mitochondrial	GO:0000166,GO:0003674,GO:0005488,GO:0005524,GO:0005575,GO:0005622,GO:0005623,GO:0005737,GO:0005739,GO:0005740,GO:0005743,GO:0006139,GO:0006163,GO:0006164,GO:0006725,GO:0006753,GO:0006754,GO:0006793,GO:0006796,GO:0006807,GO:0006810,GO:0006811,GO:0006812,GO:0008144,GO:0008150,GO:0008152,GO:0009058,GO:0009117,GO:0009123,GO:0009124,GO:0009126,GO:0009127,GO:0009141,GO:0009142,GO:0009144,GO:0009145,GO:…	K02133-ko00190 Oxidative phosphorylation;ko04714 Thermogenesis;ko05208 Chemical carcinogenesis - reactive oxygen species;ko05010 Alzheimer disease;ko05012 Parkinson disease;ko05014 Amyotrophic lateral sclerosis;ko05016 Huntington disease;ko05020 Prion disease;ko05022 Pathways of neurodegeneration - multiple diseases;ko05415 Diabetic cardiomyopathy	KOG1350-F0F1-type ATP synthase, beta subunit[C]
blue	LOC111882074	probable voltage-gated potassium channel subunit beta	GO:0005575,GO:0005623,GO:0005886,GO:0005911,GO:0009506,GO:0016020,GO:0030054,GO:0044464,GO:0055044,GO:0071944	-	KOG1575-Voltage-gated shaker-like K+ channel, subunit beta/KCNAB[C]
blue	LOC111882100	YTH domain-containing protein ECT4, transcript variant X5	-	-	KOG1901-Uncharacterized high-glucose-regulated protein[R]
blue	LOC111882182	calreticulin-3	GO:0002218,GO:0002253,GO:0002376,GO:0002682,GO:0002684,GO:0005575,GO:0005622,GO:0005623,GO:0005737,GO:0005783,GO:0005789,GO:0006457,GO:0006950,GO:0006952,GO:0006955,GO:0007154,GO:0007165,GO:0008150,GO:0008152,GO:0008219,GO:0009605,GO:0009607,GO:0009617,GO:0009626,GO:0009812,GO:0009987,GO:0010204,GO:0012501,GO:0012505,GO:0016020,GO:0023052,GO:0031347,GO:0031349,GO:0031984,GO:0033554,GO:0034050,GO:…	K08057-ko04141 Protein processing in endoplasmic reticulum;ko04145 Phagosome;ko04612 Antigen processing and presentation;ko05166 Human T-cell leukemia virus 1 infection;ko05170 Human immunodeficiency virus 1 infection;ko05168 Herpes simplex virus 1 infection;ko05163 Human cytomegalovirus infection;ko05169 Epstein-Barr virus infection;ko05142 Chagas disease	KOG0674-Calreticulin[O]
blue	LOC111882185	probable GTP diphosphokinase RSH3, chloroplastic	GO:0001101,GO:0003674,GO:0003824,GO:0005575,GO:0005618,GO:0005622,GO:0005623,GO:0005737,GO:0005886,GO:0006139,GO:0006163,GO:0006164,GO:0006725,GO:0006753,GO:0006793,GO:0006796,GO:0006807,GO:0006950,GO:0007275,GO:0007568,GO:0008150,GO:0008152,GO:0008728,GO:0008893,GO:0009058,GO:0009116,GO:0009117,GO:0009119,GO:0009150,GO:0009152,GO:0009163,GO:0009165,GO:0009259,GO:0009260,GO:0009507,GO:0009536,GO:…	K00951-ko00230 Purine metabolism	KOG1157-Predicted guanosine polyphosphate pyrophosphohydrolase/synthase[T]
blue	LOC111882192	probable glutamyl endopeptidase, chloroplastic	GO:0005575,GO:0005622,GO:0005623,GO:0005737,GO:0009507,GO:0009532,GO:0009536,GO:0009570,GO:0043226,GO:0043227,GO:0043229,GO:0043231,GO:0044422,GO:0044424,GO:0044434,GO:0044435,GO:0044444,GO:0044446,GO:0044464	-	KOG2100-Dipeptidyl aminopeptidase[O]
blue	LOC111882276	uncharacterized LOC111882276	-	-	-
blue	LOC111882288	proteasome subunit alpha type-6	GO:0000502,GO:0005575,GO:0005622,GO:0005623,GO:0005839,GO:0019773,GO:0032991,GO:0044424,GO:0044464,GO:1902494,GO:1905368,GO:1905369	K02730-ko03050 Proteasome;ko05010 Alzheimer disease;ko05012 Parkinson disease;ko05014 Amyotrophic lateral sclerosis;ko05016 Huntington disease;ko05017 Spinocerebellar ataxia;ko05020 Prion disease;ko05022 Pathways of neurodegeneration - multiple diseases	KOG0182-20S proteasome, regulatory subunit alpha type PSMA6/SCL1[O]
blue	LOC111882292	ALBINO3-like protein 1, chloroplastic	GO:0005575,GO:0005622,GO:0005623,GO:0005737,GO:0006996,GO:0008104,GO:0008150,GO:0009507,GO:0009534,GO:0009535,GO:0009536,GO:0009579,GO:0009657,GO:0009658,GO:0009987,GO:0016020,GO:0016043,GO:0031976,GO:0031984,GO:0033036,GO:0033365,GO:0034357,GO:0034613,GO:0042651,GO:0043226,GO:0043227,GO:0043229,GO:0043231,GO:0044422,GO:0044424,GO:0044434,GO:0044435,GO:0044436,GO:0044444,GO:0044446,GO:0044464,GO:…	K03217-ko03060 Protein export;ko03070 Bacterial secretion system;ko02024 Quorum sensing	KOG1239-Inner membrane protein translocase involved in respiratory chain assembly[OU]
blue	LOC111882295	uncharacterized protein At5g64816, transcript variant X4	-	-	-
blue	LOC111882304	uncharacterized LOC111882304	-	-	-
blue	LOC111882308	glycerophosphodiester phosphodiesterase GDPDL3	GO:0000902,GO:0000904,GO:0003674,GO:0003824,GO:0005488,GO:0005509,GO:0005575,GO:0005618,GO:0005623,GO:0005886,GO:0005911,GO:0005975,GO:0005976,GO:0006073,GO:0006950,GO:0006952,GO:0006968,GO:0007275,GO:0008081,GO:0008150,GO:0008152,GO:0008889,GO:0009505,GO:0009506,GO:0009653,GO:0009664,GO:0009791,GO:0009826,GO:0009888,GO:0009932,GO:0009987,GO:0010015,GO:0010016,GO:0010026,GO:0010052,GO:0010053,GO:…	-	KOG2258-Glycerophosphoryl diester phosphodiesterase[C]
blue	LOC111882328	cyclin-dependent kinase F-4, transcript variant X1	GO:0003674,GO:0003824,GO:0004672,GO:0004674,GO:0005575,GO:0005622,GO:0005623,GO:0005634,GO:0005737,GO:0006464,GO:0006468,GO:0006793,GO:0006796,GO:0006807,GO:0007154,GO:0007165,GO:0008150,GO:0008152,GO:0009987,GO:0010468,GO:0016301,GO:0016310,GO:0016740,GO:0016772,GO:0016773,GO:0019222,GO:0019538,GO:0023052,GO:0035556,GO:0036211,GO:0043170,GO:0043226,GO:0043227,GO:0043229,GO:0043231,GO:0043412,GO:…	-	KOG0661-MAPK related serine/threonine protein kinase[T]
blue	LOC111882422	UPF0603 protein At1g54780, chloroplastic	GO:0003674,GO:0003824,GO:0003993,GO:0005575,GO:0005622,GO:0005623,GO:0005737,GO:0006091,GO:0006793,GO:0006796,GO:0006807,GO:0008150,GO:0008152,GO:0009507,GO:0009534,GO:0009535,GO:0009536,GO:0009579,GO:0009765,GO:0009987,GO:0010206,GO:0015979,GO:0016020,GO:0016311,GO:0016787,GO:0016788,GO:0016791,GO:0019538,GO:0019684,GO:0030091,GO:0031976,GO:0031977,GO:0031984,GO:0034357,GO:0042578,GO:0042651,GO:…	-	-
blue	LOC111882434	solute carrier family 40 member 3, chloroplastic	GO:0003674,GO:0005215,GO:0005575,GO:0005622,GO:0005623,GO:0005737,GO:0006873,GO:0006875,GO:0006879,GO:0008150,GO:0009507,GO:0009526,GO:0009536,GO:0009941,GO:0009987,GO:0019725,GO:0030003,GO:0031967,GO:0031975,GO:0042592,GO:0043226,GO:0043227,GO:0043229,GO:0043231,GO:0044422,GO:0044424,GO:0044434,GO:0044435,GO:0044444,GO:0044446,GO:0044464,GO:0046916,GO:0048878,GO:0050801,GO:0055065,GO:0055072,GO:…	-	KOG2601-Iron transporter[P]
blue	LOC111882438	actin-7	GO:0005575,GO:0005622,GO:0005623,GO:0005856,GO:0043226,GO:0043228,GO:0043229,GO:0043232,GO:0044424,GO:0044464	-	KOG0676-Actin and related proteins[Z]
blue	LOC111882519	double-stranded RNA-binding protein 2	-	-	-
blue	LOC111882521	dolichyl-diphosphooligosaccharide--protein glycosyltransferase subunit 1B	GO:0003674,GO:0003824,GO:0004576,GO:0004579,GO:0005575,GO:0005618,GO:0005622,GO:0005623,GO:0005737,GO:0005773,GO:0005774,GO:0005783,GO:0005789,GO:0005886,GO:0006464,GO:0006486,GO:0006487,GO:0006807,GO:0008150,GO:0008152,GO:0008250,GO:0009058,GO:0009059,GO:0009100,GO:0009101,GO:0009505,GO:0009987,GO:0012505,GO:0016020,GO:0016740,GO:0016757,GO:0016758,GO:0018193,GO:0018196,GO:0018279,GO:0019538,GO:…	K12666-ko00510 N-Glycan biosynthesis;ko00513 Various types of N-glycan biosynthesis;ko04141 Protein processing in endoplasmic reticulum	KOG2291-Oligosaccharyltransferase, alpha subunit (ribophorin I)[O]
blue	LOC111882525	uncharacterized LOC111882525, transcript variant X4	-	-	KOG3139-N-acetyltransferase[R]
blue	LOC111882528	protein RNA-directed DNA methylation 3	GO:0003674,GO:0003676,GO:0003677,GO:0003682,GO:0003723,GO:0003729,GO:0005488,GO:0005575,GO:0005622,GO:0005623,GO:0005634,GO:0005654,GO:0006139,GO:0006259,GO:0006304,GO:0006305,GO:0006306,GO:0006325,GO:0006342,GO:0006351,GO:0006354,GO:0006355,GO:0006357,GO:0006366,GO:0006368,GO:0006396,GO:0006397,GO:0006725,GO:0006807,GO:0006996,GO:0008023,GO:0008150,GO:0008152,GO:0009058,GO:0009059,GO:0009889,GO:…	-	KOG1999-RNA polymerase II transcription elongation factor DSIF/SUPT5H/SPT5[K]
blue	LOC111882541	uncharacterized LOC111882541, transcript variant X1	-	-	KOG1220-Phosphoglucomutase/phosphomannomutase[G]
blue	LOC111882568	protein BOBBER 1	-	-	KOG2265-Nuclear distribution protein NUDC[T]
blue	LOC111882575	uncharacterized LOC111882575, transcript variant X2	GO:0000075,GO:0000077,GO:0000278,GO:0000288,GO:0000289,GO:0000956,GO:0002682,GO:0003674,GO:0003824,GO:0004842,GO:0005575,GO:0005622,GO:0005623,GO:0005737,GO:0005829,GO:0006139,GO:0006401,GO:0006402,GO:0006464,GO:0006508,GO:0006511,GO:0006725,GO:0006807,GO:0006950,GO:0006974,GO:0006977,GO:0007049,GO:0007093,GO:0007154,GO:0007165,GO:0007346,GO:0008150,GO:0008152,GO:0009056,GO:0009057,GO:0009892,GO:…	K10643-ko03018 RNA degradation	KOG2068-MOT2 transcription factor[K]
blue	LOC111882584	cell division protein FtsZ homolog 2-1, chloroplastic, transcript variant X2	GO:0000166,GO:0001882,GO:0001883,GO:0003674,GO:0003824,GO:0003924,GO:0005488,GO:0005515,GO:0005525,GO:0005575,GO:0005622,GO:0005623,GO:0005737,GO:0006996,GO:0008150,GO:0009507,GO:0009532,GO:0009534,GO:0009536,GO:0009570,GO:0009579,GO:0009657,GO:0009658,GO:0009987,GO:0010020,GO:0016020,GO:0016043,GO:0016462,GO:0016787,GO:0016817,GO:0016818,GO:0017076,GO:0017111,GO:0019001,GO:0031976,GO:0031984,GO:…	K03531-ko04112 Cell cycle - Caulobacter	-
blue	LOC111882590	signal recognition particle 54 kDa protein, chloroplastic	GO:0003674,GO:0005488,GO:0005515,GO:0005575,GO:0005622,GO:0005623,GO:0005737,GO:0008150,GO:0009507,GO:0009532,GO:0009536,GO:0009570,GO:0009987,GO:0016043,GO:0019904,GO:0022607,GO:0032991,GO:0043226,GO:0043227,GO:0043229,GO:0043231,GO:0043933,GO:0044085,GO:0044422,GO:0044424,GO:0044434,GO:0044435,GO:0044444,GO:0044446,GO:0044464,GO:0051259,GO:0051291,GO:0065003,GO:0070206,GO:0070208,GO:0071840	K03106-ko03060 Protein export;ko03070 Bacterial secretion system;ko02024 Quorum sensing	KOG0780-Signal recognition particle, subunit Srp54[U]
blue	LOC111882599	1-phosphatidylinositol-3-phosphate 5-kinase FAB1B, transcript variant X2	GO:0000285,GO:0000322,GO:0000323,GO:0000324,GO:0000329,GO:0003674,GO:0003824,GO:0005488,GO:0005543,GO:0005575,GO:0005622,GO:0005623,GO:0005737,GO:0005739,GO:0005768,GO:0005773,GO:0005774,GO:0005942,GO:0006629,GO:0006644,GO:0006650,GO:0006793,GO:0006796,GO:0006810,GO:0006996,GO:0007033,GO:0007275,GO:0008150,GO:0008152,GO:0008289,GO:0009555,GO:0009987,GO:0010008,GO:0010118,GO:0010256,GO:0012505,GO:…	K00921-ko00562 Inositol phosphate metabolism;ko04070 Phosphatidylinositol signaling system;ko04145 Phagosome;ko04810 Regulation of actin cytoskeleton	KOG0230-Phosphatidylinositol-4-phosphate 5-kinase and related FYVE finger-containing proteins[T]
blue	LOC111882617	nifU-like protein 1, chloroplastic	GO:0003674,GO:0005198,GO:0005575,GO:0005622,GO:0005623,GO:0005737,GO:0009507,GO:0009536,GO:0043226,GO:0043227,GO:0043229,GO:0043231,GO:0044424,GO:0044444,GO:0044464	-	KOG2358-NifU-like domain-containing proteins[O]
blue	LOC111882699	ERBB-3 BINDING PROTEIN 1	GO:0003674,GO:0003676,GO:0003677,GO:0003700,GO:0005488,GO:0005515,GO:0005575,GO:0005622,GO:0005623,GO:0005634,GO:0005730,GO:0005737,GO:0006355,GO:0008150,GO:0009889,GO:0009890,GO:0009892,GO:0010468,GO:0010556,GO:0010558,GO:0010605,GO:0010629,GO:0010941,GO:0019219,GO:0019222,GO:0019899,GO:0031323,GO:0031324,GO:0031326,GO:0031327,GO:0031625,GO:0031974,GO:0031981,GO:0032991,GO:0042981,GO:0043066,GO:…	-	KOG2776-Metallopeptidase[R]
blue	LOC111882770	uncharacterized LOC111882770	-	-	-
blue	LOC111882804	uncharacterized LOC111882804, transcript variant X1	-	-	KOG1569-50S ribosomal protein L1[J]
blue	LOC111882808	protein LHCP TRANSLOCATION DEFECT, transcript variant X2	GO:0005575,GO:0005622,GO:0005623,GO:0005737,GO:0006810,GO:0006886,GO:0006996,GO:0008104,GO:0008150,GO:0009507,GO:0009526,GO:0009532,GO:0009534,GO:0009535,GO:0009536,GO:0009570,GO:0009579,GO:0009628,GO:0009657,GO:0009658,GO:0009941,GO:0009987,GO:0015031,GO:0015833,GO:0016020,GO:0016043,GO:0022607,GO:0031967,GO:0031975,GO:0031976,GO:0031984,GO:0033036,GO:0034357,GO:0034613,GO:0042651,GO:0042886,GO:…	-	-
blue	LOC111882821	haloacid dehalogenase-like hydrolase domain-containing protein At2g33255	GO:0003674,GO:0003824,GO:0005575,GO:0005622,GO:0005623,GO:0005737,GO:0006793,GO:0006796,GO:0008150,GO:0008152,GO:0009507,GO:0009536,GO:0009987,GO:0016311,GO:0016787,GO:0016788,GO:0016791,GO:0042578,GO:0043226,GO:0043227,GO:0043229,GO:0043231,GO:0044237,GO:0044424,GO:0044444,GO:0044464	-	-
blue	LOC111882870	60S ribosomal protein L3-1	-	K02925-ko03010 Ribosome;ko05171 Coronavirus disease - COVID-19	KOG0746-60S ribosomal protein L3 and related proteins[J]
blue	LOC111882875	cellulose synthase A catalytic subunit 2 [UDP-forming]	GO:0000226,GO:0000271,GO:0000278,GO:0000281,GO:0000910,GO:0003674,GO:0003824,GO:0005575,GO:0005622,GO:0005623,GO:0005737,GO:0005794,GO:0005886,GO:0005887,GO:0005975,GO:0005976,GO:0006073,GO:0006996,GO:0007010,GO:0007017,GO:0007049,GO:0008150,GO:0008152,GO:0009058,GO:0009059,GO:0009250,GO:0009825,GO:0009832,GO:0009833,GO:0009987,GO:0010330,GO:0012505,GO:0016020,GO:0016021,GO:0016043,GO:0016049,GO:…	-	-
blue	LOC111882881	protein CELLULOSE SYNTHASE INTERACTIVE 1, transcript variant X2	GO:0000003,GO:0000226,GO:0000271,GO:0000278,GO:0000281,GO:0000910,GO:0001101,GO:0002682,GO:0002683,GO:0003006,GO:0003674,GO:0003824,GO:0004842,GO:0005102,GO:0005488,GO:0005515,GO:0005575,GO:0005622,GO:0005623,GO:0005634,GO:0005737,GO:0005794,GO:0005829,GO:0005856,GO:0005874,GO:0005881,GO:0005886,GO:0005911,GO:0005938,GO:0005975,GO:0005976,GO:0006073,GO:0006464,GO:0006807,GO:0006950,GO:0006952,GO:…	-	-
blue	LOC111882891	uridylate kinase PUMPKIN, chloroplastic	-	K09903-ko00240 Pyrimidine metabolism	-
blue	LOC111882920	peroxiredoxin-2F, mitochondrial	GO:0003674,GO:0003824,GO:0004601,GO:0005575,GO:0005622,GO:0005623,GO:0005737,GO:0005739,GO:0005759,GO:0006950,GO:0006979,GO:0008150,GO:0008152,GO:0009636,GO:0009987,GO:0010035,GO:0010038,GO:0016209,GO:0016491,GO:0016684,GO:0031974,GO:0042221,GO:0043226,GO:0043227,GO:0043229,GO:0043231,GO:0043233,GO:0044422,GO:0044424,GO:0044429,GO:0044444,GO:0044446,GO:0044464,GO:0046686,GO:0050896,GO:0051716,GO:…	-	KOG0541-Alkyl hydroperoxide reductase/peroxiredoxin[O]
blue	LOC111882959	secretory carrier-associated membrane protein 4, transcript variant X2	GO:0005575,GO:0005622,GO:0005623,GO:0005737,GO:0005739,GO:0005768,GO:0005794,GO:0005802,GO:0005886,GO:0012505,GO:0016020,GO:0031410,GO:0031982,GO:0031984,GO:0043226,GO:0043227,GO:0043229,GO:0043231,GO:0044422,GO:0044424,GO:0044431,GO:0044444,GO:0044446,GO:0044464,GO:0071944,GO:0097708,GO:0098791	-	KOG3088-Secretory carrier membrane protein[U]
blue	LOC111882961	peroxisomal and mitochondrial division factor 2	GO:0003674,GO:0005488,GO:0005515,GO:0005575,GO:0005622,GO:0005623,GO:0005737,GO:0005739,GO:0005740,GO:0005777,GO:0005778,GO:0006996,GO:0007005,GO:0007031,GO:0008150,GO:0009536,GO:0009987,GO:0016020,GO:0016043,GO:0031090,GO:0031903,GO:0031966,GO:0031967,GO:0031975,GO:0042579,GO:0042802,GO:0042803,GO:0043226,GO:0043227,GO:0043229,GO:0043231,GO:0044422,GO:0044424,GO:0044429,GO:0044438,GO:0044439,GO:…	-	KOG0994-Extracellular matrix glycoprotein Laminin subunit beta[W]
blue	LOC111882964	extra-large guanine nucleotide-binding protein 3, transcript variant X1	GO:0000166,GO:0001664,GO:0001882,GO:0001883,GO:0003674,GO:0003824,GO:0003924,GO:0005102,GO:0005488,GO:0005515,GO:0005525,GO:0005575,GO:0005622,GO:0005623,GO:0005634,GO:0005834,GO:0005886,GO:0007154,GO:0007165,GO:0007186,GO:0007187,GO:0007188,GO:0008150,GO:0009605,GO:0009607,GO:0009617,GO:0009719,GO:0009723,GO:0009725,GO:0009898,GO:0009987,GO:0010033,GO:0016020,GO:0016462,GO:0016787,GO:0016817,GO:…	-	KOG0082-G-protein alpha subunit (small G protein superfamily)[DT]
blue	LOC111882982	light-induced protein, chloroplastic	GO:0001101,GO:0005575,GO:0005622,GO:0005623,GO:0005634,GO:0005737,GO:0005739,GO:0006950,GO:0008150,GO:0009266,GO:0009314,GO:0009409,GO:0009414,GO:0009415,GO:0009416,GO:0009507,GO:0009526,GO:0009532,GO:0009534,GO:0009535,GO:0009536,GO:0009570,GO:0009579,GO:0009628,GO:0009642,GO:0009644,GO:0009719,GO:0009725,GO:0009737,GO:0009892,GO:0010033,GO:0010035,GO:0010109,GO:0010205,GO:0010287,GO:0010319,GO:…	-	-
blue	LOC111883044	altered inheritance of mitochondria protein 32	-	-	-
blue	LOC111883047	uncharacterized LOC111883047, transcript variant X2	-	-	-
blue	LOC111883077	BAG family molecular chaperone regulator 2	-	-	-
blue	LOC111883116	ATP synthase subunit b', chloroplastic	GO:0005575,GO:0005622,GO:0005623,GO:0005737,GO:0009507,GO:0009534,GO:0009535,GO:0009536,GO:0009579,GO:0016020,GO:0031976,GO:0031984,GO:0034357,GO:0042651,GO:0043226,GO:0043227,GO:0043229,GO:0043231,GO:0044422,GO:0044424,GO:0044434,GO:0044435,GO:0044436,GO:0044444,GO:0044446,GO:0044464,GO:0055035	K02109-ko00190 Oxidative phosphorylation;ko00195 Photosynthesis	-
blue	LOC111883128	14 kDa proline-rich protein DC2.15	-	-	-
blue	LOC111883149	light-harvesting complex-like protein OHP1, chloroplastic	-	-	-
blue	LOC111883228	dihydropyrimidinase	-	K01464-ko00240 Pyrimidine metabolism;ko00410 beta-Alanine metabolism;ko00770 Pantothenate and CoA biosynthesis;ko00983 Drug metabolism - other enzymes	KOG2584-Dihydroorotase and related enzymes[F]
blue	LOC111883282	threonine synthase, chloroplastic	GO:0003674,GO:0003824,GO:0004795,GO:0005488,GO:0005575,GO:0005622,GO:0005623,GO:0005737,GO:0008144,GO:0016829,GO:0016835,GO:0016838,GO:0019842,GO:0030170,GO:0036094,GO:0043167,GO:0043168,GO:0044424,GO:0044464,GO:0048037,GO:0050662,GO:0070279,GO:0097159,GO:1901363	K01733-ko00260 Glycine, serine and threonine metabolism;ko00750 Vitamin B6 metabolism	-
blue	LOC111883302	uncharacterized LOC111883302	-	-	KOG1575-Voltage-gated shaker-like K+ channel, subunit beta/KCNAB[C]
blue	LOC111883304	putative E3 ubiquitin-protein ligase XBAT35, transcript variant X2	GO:0000151,GO:0003674,GO:0003824,GO:0004842,GO:0005488,GO:0005515,GO:0005575,GO:0005622,GO:0005623,GO:0005634,GO:0005737,GO:0006464,GO:0006807,GO:0008150,GO:0008152,GO:0009987,GO:0016567,GO:0016740,GO:0019538,GO:0019787,GO:0019899,GO:0031625,GO:0032446,GO:0032991,GO:0036211,GO:0043170,GO:0043226,GO:0043227,GO:0043229,GO:0043231,GO:0043412,GO:0044237,GO:0044238,GO:0044260,GO:0044267,GO:0044389,GO:…	-	KOG0509-Ankyrin repeat and DHHC-type Zn-finger domain containing proteins[R]
blue	LOC111883324	cryptochrome-1	GO:0000003,GO:0000166,GO:0001101,GO:0002252,GO:0002376,GO:0003006,GO:0003674,GO:0005488,GO:0005515,GO:0005524,GO:0005575,GO:0005622,GO:0005623,GO:0005634,GO:0005654,GO:0005737,GO:0005773,GO:0006139,GO:0006325,GO:0006338,GO:0006725,GO:0006732,GO:0006753,GO:0006793,GO:0006796,GO:0006807,GO:0006873,GO:0006874,GO:0006875,GO:0006950,GO:0006952,GO:0006996,GO:0007154,GO:0007165,GO:0007275,GO:0007623,GO:…	K12119-ko04712 Circadian rhythm - plant	KOG0133-Deoxyribodipyrimidine photolyase/cryptochrome[LT]
blue	LOC111883383	nudix hydrolase 18, mitochondrial	GO:0003674,GO:0003824,GO:0005575,GO:0005622,GO:0005623,GO:0005634,GO:0005737,GO:0016787,GO:0016817,GO:0016818,GO:0043226,GO:0043227,GO:0043229,GO:0043231,GO:0044424,GO:0044464	-	KOG2839-Diadenosine and diphosphoinositol polyphosphate phosphohydrolase[T]
blue	LOC111883402	sporulation-specific protein 15	-	-	-
blue	LOC111883408	DELLA protein GAI	GO:0001101,GO:0003674,GO:0003676,GO:0003677,GO:0003700,GO:0005488,GO:0005575,GO:0005622,GO:0005623,GO:0005634,GO:0006355,GO:0006950,GO:0006970,GO:0006972,GO:0007154,GO:0007165,GO:0008150,GO:0009628,GO:0009651,GO:0009719,GO:0009723,GO:0009725,GO:0009737,GO:0009751,GO:0009753,GO:0009755,GO:0009863,GO:0009867,GO:0009889,GO:0009937,GO:0009938,GO:0009966,GO:0009968,GO:0009987,GO:0010029,GO:0010033,GO:…	K14494-ko04075 Plant hormone signal transduction	-
blue	LOC111883505	auxin-induced protein 22D	GO:0001067,GO:0003674,GO:0003676,GO:0003677,GO:0003700,GO:0005488,GO:0005515,GO:0005575,GO:0005622,GO:0005623,GO:0005634,GO:0006355,GO:0008150,GO:0009719,GO:0009725,GO:0009733,GO:0009889,GO:0010033,GO:0010468,GO:0010556,GO:0019219,GO:0019222,GO:0031323,GO:0031326,GO:0042221,GO:0042802,GO:0043226,GO:0043227,GO:0043229,GO:0043231,GO:0043565,GO:0044212,GO:0044424,GO:0044464,GO:0050789,GO:0050794,GO:…	K14484-ko04075 Plant hormone signal transduction	-
blue	LOC111883539	putative ion channel POLLUX-like 2, transcript variant X1	GO:0005575,GO:0005622,GO:0005623,GO:0005737,GO:0009507,GO:0009526,GO:0009536,GO:0009941,GO:0031967,GO:0031975,GO:0043226,GO:0043227,GO:0043229,GO:0043231,GO:0044422,GO:0044424,GO:0044434,GO:0044435,GO:0044444,GO:0044446,GO:0044464	-	-
blue	LOC111883546	oligouridylate-binding protein 1B-like	GO:0000323,GO:0003674,GO:0003676,GO:0003723,GO:0003729,GO:0005488,GO:0005575,GO:0005622,GO:0005623,GO:0005634,GO:0005654,GO:0005737,GO:0005764,GO:0005773,GO:0006355,GO:0006357,GO:0006915,GO:0006950,GO:0006952,GO:0007154,GO:0007165,GO:0007166,GO:0007167,GO:0007169,GO:0008150,GO:0008219,GO:0008543,GO:0009719,GO:0009889,GO:0009987,GO:0010033,GO:0010468,GO:0010494,GO:0010556,GO:0012501,GO:0019219,GO:…	-	KOG0148-Apoptosis-promoting RNA-binding protein TIA-1/TIAR (RRM superfamily)[AJ]
blue	LOC111883568	calcium-dependent protein kinase 9, transcript variant X1	GO:0001101,GO:0003674,GO:0003824,GO:0004672,GO:0004674,GO:0004683,GO:0005488,GO:0005515,GO:0005516,GO:0005575,GO:0005622,GO:0005623,GO:0005634,GO:0005737,GO:0005886,GO:0006464,GO:0006468,GO:0006793,GO:0006796,GO:0006807,GO:0007154,GO:0007165,GO:0008150,GO:0008152,GO:0009719,GO:0009725,GO:0009737,GO:0009738,GO:0009755,GO:0009931,GO:0009987,GO:0010033,GO:0010857,GO:0016020,GO:0016301,GO:0016310,GO:…	K13412-ko04626 Plant-pathogen interaction;ko05145 Toxoplasmosis	KOG0032-Ca2+/calmodulin-dependent protein kinase, EF-Hand protein superfamily[T]
blue	LOC111883572	uncharacterized LOC111883572	-	-	-
blue	LOC111883579	reactive Intermediate Deaminase A, chloroplastic	GO:0003674,GO:0003824,GO:0005575,GO:0005622,GO:0005623,GO:0005737,GO:0005739,GO:0005773,GO:0006082,GO:0006520,GO:0006807,GO:0008150,GO:0008152,GO:0008652,GO:0009058,GO:0009081,GO:0009082,GO:0009507,GO:0009526,GO:0009532,GO:0009536,GO:0009570,GO:0009579,GO:0009941,GO:0009987,GO:0010035,GO:0010038,GO:0016053,GO:0016787,GO:0019239,GO:0019752,GO:0031967,GO:0031975,GO:0042221,GO:0043226,GO:0043227,GO:…	-	KOG2317-Putative translation initiation inhibitor UK114/IBM1[J]
blue	LOC111883586	uncharacterized LOC111883586	-	-	-
blue	LOC111883596	26S proteasome regulatory subunit 8 homolog A	GO:0000502,GO:0003674,GO:0003824,GO:0005488,GO:0005515,GO:0005575,GO:0005622,GO:0005623,GO:0005634,GO:0005737,GO:0005829,GO:0005886,GO:0006355,GO:0006357,GO:0006508,GO:0006511,GO:0006807,GO:0006950,GO:0008134,GO:0008150,GO:0008152,GO:0009056,GO:0009057,GO:0009889,GO:0009891,GO:0009893,GO:0009894,GO:0009896,GO:0009987,GO:0010033,GO:0010243,GO:0010468,GO:0010498,GO:0010556,GO:0010557,GO:0010604,GO:…	K03066-ko03050 Proteasome;ko05169 Epstein-Barr virus infection;ko05010 Alzheimer disease;ko05012 Parkinson disease;ko05014 Amyotrophic lateral sclerosis;ko05016 Huntington disease;ko05017 Spinocerebellar ataxia;ko05020 Prion disease;ko05022 Pathways of neurodegeneration - multiple diseases	KOG0728-26S proteasome regulatory complex, ATPase RPT6[O]
blue	LOC111883617	uncharacterized LOC111883617	-	-	-
blue	LOC111883645	serine/threonine-protein phosphatase PP2A-2 catalytic subunit	-	K04382-ko03015 mRNA surveillance pathway;ko04013 MAPK signaling pathway - fly;ko04350 TGF-beta signaling pathway;ko04390 Hippo signaling pathway;ko04391 Hippo signaling pathway - fly;ko04071 Sphingolipid signaling pathway;ko04151 PI3K-Akt signaling pathway;ko04152 AMPK signaling pathway;ko04140 Autophagy - animal;ko04138 Autophagy - yeast;ko04136 Autophagy - other;ko04110 Cell cycle;ko04111 Cell …	KOG0371-Serine/threonine protein phosphatase 2A, catalytic subunit[T]
blue	LOC111883685	PLAT domain-containing protein 3	GO:0001101,GO:0005575,GO:0005622,GO:0005623,GO:0005737,GO:0005773,GO:0005774,GO:0005783,GO:0005886,GO:0006950,GO:0006970,GO:0008150,GO:0009266,GO:0009409,GO:0009414,GO:0009415,GO:0009507,GO:0009534,GO:0009535,GO:0009536,GO:0009579,GO:0009628,GO:0009651,GO:0010035,GO:0012505,GO:0016020,GO:0031090,GO:0031976,GO:0031984,GO:0034357,GO:0042221,GO:0042651,GO:0043226,GO:0043227,GO:0043229,GO:0043231,GO:…	-	-
blue	LOC111883686	allantoate deiminase 2	GO:0000255,GO:0000256,GO:0003674,GO:0003824,GO:0005575,GO:0005622,GO:0005623,GO:0005737,GO:0005783,GO:0006139,GO:0006144,GO:0006145,GO:0006725,GO:0006807,GO:0008150,GO:0008152,GO:0009056,GO:0009112,GO:0009987,GO:0010135,GO:0010136,GO:0012505,GO:0016787,GO:0016810,GO:0016813,GO:0017144,GO:0019439,GO:0034641,GO:0042737,GO:0043226,GO:0043227,GO:0043229,GO:0043231,GO:0043603,GO:0043605,GO:0044237,GO:…	K02083-ko00230 Purine metabolism	-
blue	LOC111883733	valine--tRNA ligase, mitochondrial 1, transcript variant X2	GO:0000003,GO:0003006,GO:0003674,GO:0003824,GO:0004812,GO:0004832,GO:0005575,GO:0005622,GO:0005623,GO:0005737,GO:0005739,GO:0005829,GO:0006082,GO:0006139,GO:0006399,GO:0006412,GO:0006418,GO:0006438,GO:0006518,GO:0006520,GO:0006725,GO:0006807,GO:0007275,GO:0008150,GO:0008152,GO:0009058,GO:0009059,GO:0009507,GO:0009536,GO:0009790,GO:0009791,GO:0009793,GO:0009987,GO:0010154,GO:0010467,GO:0016070,GO:…	K01873-ko00970 Aminoacyl-tRNA biosynthesis	KOG0432-Valyl-tRNA synthetase[J]
blue	LOC111883753	peroxisomal fatty acid beta-oxidation multifunctional protein AIM1	-	K10527-ko00071 Fatty acid degradation;ko00592 alpha-Linolenic acid metabolism	KOG1683-Hydroxyacyl-CoA dehydrogenase/enoyl-CoA hydratase[I]
blue	LOC111883841	glutathione hydrolase 3	GO:0002237,GO:0003674,GO:0003824,GO:0005575,GO:0005576,GO:0005615,GO:0005622,GO:0005623,GO:0005737,GO:0005773,GO:0005886,GO:0005887,GO:0006082,GO:0006508,GO:0006518,GO:0006520,GO:0006536,GO:0006575,GO:0006749,GO:0006751,GO:0006790,GO:0006805,GO:0006807,GO:0006950,GO:0006979,GO:0007568,GO:0008150,GO:0008152,GO:0008233,GO:0008238,GO:0008242,GO:0009056,GO:0009064,GO:0009410,GO:0009605,GO:0009607,GO:…	K18592-ko00590 Arachidonic acid metabolism;ko00430 Taurine and hypotaurine metabolism;ko00460 Cyanoamino acid metabolism;ko00480 Glutathione metabolism	KOG2410-Gamma-glutamyltransferase[E]
blue	LOC111883847	probable glutamate carboxypeptidase LAMP1, transcript variant X1	GO:0005575,GO:0005622,GO:0005623,GO:0005737,GO:0005773,GO:0005783,GO:0008150,GO:0009888,GO:0010073,GO:0012505,GO:0032501,GO:0032502,GO:0043226,GO:0043227,GO:0043229,GO:0043231,GO:0044424,GO:0044444,GO:0044464,GO:0048507,GO:0048856	-	KOG2195-Transferrin receptor and related proteins containing the protease-associated (PA) domain[OPR]
blue	LOC111883865	casein kinase 1-like protein HD16	GO:0003674,GO:0003824,GO:0004672,GO:0004674,GO:0005575,GO:0005622,GO:0005623,GO:0005634,GO:0005737,GO:0005813,GO:0005815,GO:0005856,GO:0006464,GO:0006468,GO:0006793,GO:0006796,GO:0006807,GO:0006810,GO:0006897,GO:0006909,GO:0007154,GO:0007165,GO:0007166,GO:0007267,GO:0007346,GO:0008150,GO:0008152,GO:0008360,GO:0009893,GO:0009894,GO:0009896,GO:0009987,GO:0010564,GO:0010604,GO:0015630,GO:0016055,GO:…	-	KOG1163-Casein kinase (serine/threonine/tyrosine protein kinase)[T]
blue	LOC111883894	40S ribosomal protein S30	-	K02983-ko03010 Ribosome;ko05171 Coronavirus disease - COVID-19	KOG0009-Ubiquitin-like/40S ribosomal S30 protein fusion[JO]
blue	LOC111883927	probable ADP-ribosylation factor GTPase-activating protein AGD14, transcript variant X5	-	-	KOG0702-Predicted GTPase-activating protein[T]
blue	LOC111883932	uncharacterized LOC111883932, transcript variant X1	-	-	-
blue	LOC111883951	RNA-binding motif protein 25, transcript variant X2	GO:0000381,GO:0003674,GO:0003676,GO:0003723,GO:0003729,GO:0005488,GO:0005575,GO:0005622,GO:0005623,GO:0005634,GO:0005654,GO:0005681,GO:0005737,GO:0008150,GO:0010468,GO:0010941,GO:0016604,GO:0016607,GO:0019219,GO:0019222,GO:0031323,GO:0031974,GO:0031981,GO:0032991,GO:0042981,GO:0043067,GO:0043226,GO:0043227,GO:0043229,GO:0043231,GO:0043233,GO:0043484,GO:0044422,GO:0044424,GO:0044428,GO:0044446,GO:…	K12822-ko03040 Spliceosome	KOG2253-U1 snRNP complex, subunit SNU71 and related PWI-motif proteins[A]
blue	LOC111883970	NADPH-dependent pterin aldehyde reductase, transcript variant X2	GO:0000166,GO:0003674,GO:0003824,GO:0004312,GO:0004316,GO:0005488,GO:0005575,GO:0005622,GO:0005623,GO:0005737,GO:0005829,GO:0006082,GO:0006575,GO:0006629,GO:0006631,GO:0006633,GO:0006725,GO:0006732,GO:0006760,GO:0006807,GO:0008150,GO:0008152,GO:0008610,GO:0009058,GO:0009987,GO:0016053,GO:0016491,GO:0016614,GO:0016616,GO:0016740,GO:0016746,GO:0016747,GO:0019752,GO:0030497,GO:0032787,GO:0034641,GO:…	-	-
blue	LOC111883975	dynamin-2B	-	K01528-ko04072 Phospholipase D signaling pathway;ko04144 Endocytosis;ko04961 Endocrine and other factor-regulated calcium reabsorption;ko04721 Synaptic vesicle cycle;ko05100 Bacterial invasion of epithelial cells	KOG0446-Vacuolar sorting protein VPS1, dynamin, and related proteins[UR]
blue	LOC111884013	uncharacterized LOC111884013	-	-	-
blue	LOC111884014	probable methionine--tRNA ligase, transcript variant X1	-	-	KOG2241-tRNA-binding protein[J]
blue	LOC111884035	protein argonaute 4, transcript variant X2	GO:0000228,GO:0000785,GO:0000790,GO:0000791,GO:0002252,GO:0002376,GO:0003674,GO:0003676,GO:0003682,GO:0003723,GO:0003824,GO:0004518,GO:0004519,GO:0004521,GO:0004540,GO:0005488,GO:0005575,GO:0005622,GO:0005623,GO:0005634,GO:0005654,GO:0005694,GO:0005719,GO:0005730,GO:0006139,GO:0006259,GO:0006304,GO:0006305,GO:0006306,GO:0006325,GO:0006342,GO:0006355,GO:0006396,GO:0006464,GO:0006479,GO:0006725,GO:…	-	KOG1041-Translation initiation factor 2C (eIF-2C) and related proteins[J]
blue	LOC111884112	UV-B-induced protein At3g17800, chloroplastic, transcript variant X1	-	-	-
blue	LOC111884120	transcription factor bHLH71	GO:0003674,GO:0003700,GO:0006355,GO:0008150,GO:0009889,GO:0010468,GO:0010556,GO:0019219,GO:0019222,GO:0031323,GO:0031326,GO:0050789,GO:0050794,GO:0051171,GO:0051252,GO:0060255,GO:0065007,GO:0080090,GO:0140110,GO:1903506,GO:2000112,GO:2001141	-	-
blue	LOC111884121	inactive poly [ADP-ribose] polymerase RCD1, transcript variant X3	-	-	-
blue	LOC111884128	binding partner of ACD11 1	GO:0003674,GO:0003676,GO:0003723,GO:0005488,GO:0097159,GO:1901363	-	-
blue	LOC111884132	transcription factor MYC2	GO:0001101,GO:0003674,GO:0003676,GO:0003677,GO:0003700,GO:0005488,GO:0005509,GO:0005515,GO:0005575,GO:0005622,GO:0005623,GO:0005634,GO:0006355,GO:0006950,GO:0006952,GO:0006970,GO:0006972,GO:0008134,GO:0008150,GO:0008152,GO:0009058,GO:0009628,GO:0009651,GO:0009718,GO:0009719,GO:0009725,GO:0009753,GO:0009812,GO:0009813,GO:0009889,GO:0009891,GO:0009893,GO:0010033,GO:0010468,GO:0010556,GO:0010557,GO:…	K13422-ko04016 MAPK signaling pathway - plant;ko04075 Plant hormone signal transduction	-
blue	LOC111884157	4-hydroxy-tetrahydrodipicolinate reductase 2, chloroplastic	GO:0003674,GO:0003824,GO:0005575,GO:0005622,GO:0005623,GO:0005737,GO:0006082,GO:0006520,GO:0006807,GO:0008150,GO:0008152,GO:0008652,GO:0008839,GO:0009058,GO:0009507,GO:0009532,GO:0009536,GO:0009570,GO:0009987,GO:0016053,GO:0016491,GO:0016627,GO:0016628,GO:0019752,GO:0019877,GO:0043226,GO:0043227,GO:0043229,GO:0043231,GO:0043436,GO:0043648,GO:0043650,GO:0044237,GO:0044238,GO:0044249,GO:0044281,GO:…	K00215-ko00300 Lysine biosynthesis;ko00261 Monobactam biosynthesis	-
blue	LOC111884174	uncharacterized LOC111884174	-	-	-
blue	LOC111884190	dolichyl-diphosphooligosaccharide--protein glycosyltransferase subunit DAD1	GO:0005575,GO:0005622,GO:0005623,GO:0005737,GO:0005783,GO:0005789,GO:0006464,GO:0006486,GO:0006487,GO:0006807,GO:0008150,GO:0008152,GO:0008250,GO:0009058,GO:0009059,GO:0009100,GO:0009101,GO:0009987,GO:0012505,GO:0016020,GO:0019538,GO:0031984,GO:0032991,GO:0034645,GO:0036211,GO:0042175,GO:0043170,GO:0043226,GO:0043227,GO:0043229,GO:0043231,GO:0043412,GO:0043413,GO:0044237,GO:0044238,GO:0044249,GO:…	K12668-ko00510 N-Glycan biosynthesis;ko00513 Various types of N-glycan biosynthesis;ko04141 Protein processing in endoplasmic reticulum	KOG1746-Defender against cell death protein/oligosaccharyltransferase, epsilon subunit[DO]
blue	LOC111884207	serine/arginine-rich splicing factor RSZ21, transcript variant X1	GO:0000375,GO:0000377,GO:0000398,GO:0003674,GO:0005488,GO:0005515,GO:0005575,GO:0005622,GO:0005623,GO:0005634,GO:0005654,GO:0006139,GO:0006396,GO:0006397,GO:0006725,GO:0006807,GO:0008150,GO:0008152,GO:0008380,GO:0009892,GO:0009987,GO:0010033,GO:0010467,GO:0010468,GO:0010605,GO:0010629,GO:0016070,GO:0016071,GO:0016604,GO:0016607,GO:0019219,GO:0019222,GO:0019904,GO:0031323,GO:0031324,GO:0031974,GO:…	K12896-ko03040 Spliceosome;ko05168 Herpes simplex virus 1 infection;ko05014 Amyotrophic lateral sclerosis	KOG0107-Alternative splicing factor SRp20/9G8 (RRM superfamily)[A]
blue	LOC111884221	40S ribosomal protein S8-2	GO:0000313,GO:0000462,GO:0003674,GO:0003735,GO:0005198,GO:0005575,GO:0005622,GO:0005623,GO:0005737,GO:0005829,GO:0005840,GO:0006139,GO:0006364,GO:0006396,GO:0006725,GO:0006807,GO:0006996,GO:0008150,GO:0008152,GO:0009507,GO:0009532,GO:0009536,GO:0009547,GO:0009570,GO:0009987,GO:0010467,GO:0015935,GO:0016043,GO:0016070,GO:0016072,GO:0022607,GO:0022613,GO:0022618,GO:0022626,GO:0022627,GO:0030490,GO:…	K02995-ko03010 Ribosome;ko05171 Coronavirus disease - COVID-19	KOG3283-40S ribosomal protein S8[J]
blue	LOC111884223	alpha-mannosidase At3g26720	GO:0000323,GO:0003674,GO:0003824,GO:0004553,GO:0004559,GO:0005575,GO:0005618,GO:0005622,GO:0005623,GO:0005737,GO:0005764,GO:0005773,GO:0005774,GO:0005975,GO:0005996,GO:0006013,GO:0006464,GO:0006517,GO:0006807,GO:0008150,GO:0008152,GO:0009100,GO:0009505,GO:0009987,GO:0015923,GO:0016020,GO:0016787,GO:0016798,GO:0019318,GO:0019538,GO:0030312,GO:0031090,GO:0036211,GO:0043170,GO:0043226,GO:0043227,GO:…	K01191-ko00511 Other glycan degradation	KOG1959-Glycosyl hydrolase, family 38 - alpha-mannosidase[G]
blue	LOC111884230	uncharacterized LOC111884230, transcript variant X2	-	-	-
blue	LOC111884265	glycine-rich protein 2	GO:0000003,GO:0001101,GO:0003006,GO:0003674,GO:0003676,GO:0003677,GO:0003690,GO:0003697,GO:0003723,GO:0003729,GO:0005488,GO:0005575,GO:0005622,GO:0005623,GO:0005634,GO:0005730,GO:0005737,GO:0005829,GO:0005886,GO:0006950,GO:0006996,GO:0007275,GO:0008150,GO:0009266,GO:0009269,GO:0009409,GO:0009414,GO:0009415,GO:0009628,GO:0009631,GO:0009719,GO:0009725,GO:0009737,GO:0009790,GO:0009791,GO:0009793,GO:…	-	KOG3070-Predicted RNA-binding protein containing PIN domain and invovled in translation or RNA processing[J]
blue	LOC111884266	probable 26S proteasome non-ATPase regulatory subunit 3	GO:0005575,GO:0005622,GO:0005623,GO:0005634,GO:0043226,GO:0043227,GO:0043229,GO:0043231,GO:0044424,GO:0044464	K03033-ko03050 Proteasome;ko05169 Epstein-Barr virus infection;ko05010 Alzheimer disease;ko05012 Parkinson disease;ko05014 Amyotrophic lateral sclerosis;ko05016 Huntington disease;ko05017 Spinocerebellar ataxia;ko05020 Prion disease;ko05022 Pathways of neurodegeneration - multiple diseases	KOG2581-26S proteasome regulatory complex, subunit RPN3/PSMD3[O]
blue	LOC111884272	synaptotagmin-1	-	-	KOG1030-Predicted Ca2+-dependent phospholipid-binding protein[R]
blue	LOC111884276	24-methylenesterol C-methyltransferase 2	GO:0003674,GO:0003824,GO:0005575,GO:0005622,GO:0005623,GO:0005737,GO:0008150,GO:0008152,GO:0008168,GO:0008757,GO:0016740,GO:0016741,GO:0032259,GO:0044424,GO:0044464	K08242-ko00100 Steroid biosynthesis	KOG1269-SAM-dependent methyltransferases[IR]
blue	LOC111884290	translocase of chloroplast 120, chloroplastic, transcript variant X1	GO:0003674,GO:0004888,GO:0005488,GO:0005515,GO:0005575,GO:0005622,GO:0005623,GO:0005737,GO:0006605,GO:0006810,GO:0006886,GO:0007154,GO:0007165,GO:0008104,GO:0008150,GO:0009507,GO:0009526,GO:0009527,GO:0009536,GO:0009707,GO:0009941,GO:0009987,GO:0015031,GO:0015833,GO:0016020,GO:0019867,GO:0019899,GO:0023052,GO:0031090,GO:0031967,GO:0031968,GO:0031969,GO:0031975,GO:0033036,GO:0033365,GO:0034613,GO:…	-	-
blue	LOC111884366	nucleolin 1, transcript variant X2	GO:0005575,GO:0005622,GO:0005623,GO:0005634,GO:0005730,GO:0031974,GO:0031981,GO:0043226,GO:0043227,GO:0043228,GO:0043229,GO:0043231,GO:0043232,GO:0043233,GO:0044422,GO:0044424,GO:0044428,GO:0044446,GO:0044464,GO:0070013	-	KOG0147-Transcriptional coactivator CAPER (RRM superfamily)[K]
blue	LOC111884373	oxygen-evolving enhancer protein 2, chloroplastic	GO:0003674,GO:0003676,GO:0003723,GO:0003727,GO:0005488,GO:0005515,GO:0005575,GO:0005576,GO:0005622,GO:0005623,GO:0005737,GO:0006091,GO:0006950,GO:0006952,GO:0008150,GO:0008152,GO:0008187,GO:0008266,GO:0009507,GO:0009526,GO:0009532,GO:0009534,GO:0009535,GO:0009536,GO:0009543,GO:0009570,GO:0009579,GO:0009605,GO:0009607,GO:0009617,GO:0009941,GO:0009987,GO:0015979,GO:0016020,GO:0019684,GO:0019898,GO:…	K02717-ko00195 Photosynthesis	-
blue	LOC111884374	eukaryotic initiation factor 4A-3	-	K13025-ko03040 Spliceosome;ko03013 Nucleocytoplasmic transport;ko03015 mRNA surveillance pathway	KOG0328-Predicted ATP-dependent RNA helicase FAL1, involved in rRNA maturation, DEAD-box superfamily[J]
blue	LOC111884378	probable inactive ATP-dependent zinc metalloprotease FTSHI 5, chloroplastic	GO:0003674,GO:0003824,GO:0004176,GO:0005575,GO:0005622,GO:0005623,GO:0005737,GO:0005739,GO:0005911,GO:0006508,GO:0006807,GO:0008150,GO:0008152,GO:0008233,GO:0008237,GO:0009506,GO:0009507,GO:0009526,GO:0009536,GO:0009941,GO:0016462,GO:0016787,GO:0016817,GO:0016818,GO:0016887,GO:0017111,GO:0019538,GO:0030054,GO:0031967,GO:0031975,GO:0042623,GO:0043170,GO:0043226,GO:0043227,GO:0043229,GO:0043231,GO:…	-	KOG0731-AAA+-type ATPase containing the peptidase M41 domain[O]
blue	LOC111884389	3-oxoacyl-[acyl-carrier-protein] reductase 4	GO:0003674,GO:0003824,GO:0004312,GO:0004316,GO:0005488,GO:0005507,GO:0005575,GO:0005622,GO:0005623,GO:0005737,GO:0008150,GO:0008152,GO:0009507,GO:0009526,GO:0009532,GO:0009536,GO:0009570,GO:0009941,GO:0016491,GO:0016614,GO:0016616,GO:0016740,GO:0016746,GO:0016747,GO:0031967,GO:0031975,GO:0043167,GO:0043169,GO:0043226,GO:0043227,GO:0043229,GO:0043231,GO:0044422,GO:0044424,GO:0044434,GO:0044435,GO:…	K00059-ko00061 Fatty acid biosynthesis;ko00780 Biotin metabolism;ko00333 Prodigiosin biosynthesis	KOG1200-Mitochondrial/plastidial beta-ketoacyl-ACP reductase[I]
blue	LOC111884396	heat shock 70 kDa protein 17	GO:0005575,GO:0005622,GO:0005623,GO:0005737,GO:0005773,GO:0005774,GO:0005783,GO:0005794,GO:0009507,GO:0009536,GO:0012505,GO:0016020,GO:0031090,GO:0043226,GO:0043227,GO:0043229,GO:0043231,GO:0044422,GO:0044424,GO:0044437,GO:0044444,GO:0044446,GO:0044464,GO:0098588,GO:0098805	K09486-ko04141 Protein processing in endoplasmic reticulum	KOG0104-Molecular chaperones GRP170/SIL1, HSP70 superfamily[O]
blue	LOC111884406	ketol-acid reductoisomerase, chloroplastic	GO:0000166,GO:0000287,GO:0003674,GO:0005488,GO:0005507,GO:0005515,GO:0005575,GO:0005576,GO:0005618,GO:0005622,GO:0005623,GO:0005737,GO:0005739,GO:0008150,GO:0009507,GO:0009526,GO:0009532,GO:0009536,GO:0009570,GO:0009941,GO:0010035,GO:0010038,GO:0030312,GO:0031967,GO:0031975,GO:0036094,GO:0042221,GO:0042802,GO:0042803,GO:0043167,GO:0043168,GO:0043169,GO:0043226,GO:0043227,GO:0043229,GO:0043231,GO:…	K00053-ko00290 Valine, leucine and isoleucine biosynthesis;ko00770 Pantothenate and CoA biosynthesis	-
blue	LOC111884443	COP1-interactive protein 1	-	-	-
blue	LOC111884523	acyl-CoA-binding domain-containing protein 4	GO:0000062,GO:0000166,GO:0001101,GO:0001666,GO:0003674,GO:0005488,GO:0005575,GO:0005622,GO:0005623,GO:0005634,GO:0005737,GO:0005829,GO:0006810,GO:0006869,GO:0006950,GO:0008150,GO:0009314,GO:0009416,GO:0009628,GO:0009719,GO:0009723,GO:0009725,GO:0009753,GO:0010033,GO:0010876,GO:0017076,GO:0030554,GO:0032553,GO:0032555,GO:0032559,GO:0033036,GO:0033218,GO:0036094,GO:0036293,GO:0042221,GO:0043167,GO:…	-	KOG0379-Kelch repeat-containing proteins[R]
blue	LOC111884548	protein IQ-DOMAIN 10	GO:0003674,GO:0005488,GO:0005515,GO:0005575,GO:0005622,GO:0005623,GO:0005634,GO:0005856,GO:0005874,GO:0008017,GO:0008092,GO:0015630,GO:0015631,GO:0043226,GO:0043227,GO:0043228,GO:0043229,GO:0043231,GO:0043232,GO:0044422,GO:0044424,GO:0044430,GO:0044446,GO:0044464,GO:0099080,GO:0099081,GO:0099512,GO:0099513	-	-
blue	LOC111884572	uncharacterized LOC111884572, transcript variant X2	-	-	-
blue	LOC111884652	protein E6	-	-	-
blue	LOC111884730	photosystem II 10 kDa polypeptide, chloroplastic	GO:0005575,GO:0005622,GO:0005623,GO:0005737,GO:0009507,GO:0009534,GO:0009535,GO:0009536,GO:0009579,GO:0016020,GO:0031976,GO:0031984,GO:0034357,GO:0042651,GO:0043226,GO:0043227,GO:0043229,GO:0043231,GO:0044422,GO:0044424,GO:0044434,GO:0044435,GO:0044436,GO:0044444,GO:0044446,GO:0044464,GO:0055035	K03541-ko00195 Photosynthesis	-
blue	LOC111884745	probable calcium-binding protein CML21, transcript variant X1	GO:0003674,GO:0005488,GO:0005509,GO:0005575,GO:0005622,GO:0005623,GO:0005737,GO:0043167,GO:0043169,GO:0044424,GO:0044464,GO:0046872	K13448-ko04626 Plant-pathogen interaction	KOG0027-Calmodulin and related proteins (EF-Hand superfamily)[T]
blue	LOC111884748	uncharacterized LOC111884748, transcript variant X1	-	-	-
blue	LOC111884778	putative 4-hydroxy-4-methyl-2-oxoglutarate aldolase 3	-	-	-
blue	LOC111884817	protein MEI2-like 2, transcript variant X2	GO:0008150,GO:0010564,GO:0010638,GO:0033043,GO:0040008,GO:0040020,GO:0045787,GO:0045836,GO:0045927,GO:0048518,GO:0048522,GO:0050789,GO:0050794,GO:0051128,GO:0051130,GO:0051445,GO:0051446,GO:0051726,GO:0051783,GO:0051785,GO:0065007,GO:0090068,GO:2000241,GO:2000243	-	KOG4660-Protein Mei2, essential for commitment to meiosis, and related proteins[D]
blue	LOC111884843	protein DCL homolog, chloroplastic	-	-	-
blue	LOC111884859	oxysterol-binding protein-related protein 3A	GO:0000003,GO:0003674,GO:0005488,GO:0005496,GO:0005575,GO:0005622,GO:0005623,GO:0005737,GO:0005783,GO:0005829,GO:0008150,GO:0008289,GO:0009566,GO:0009567,GO:0012505,GO:0019953,GO:0022414,GO:0032934,GO:0043226,GO:0043227,GO:0043229,GO:0043231,GO:0044424,GO:0044444,GO:0044464,GO:0044703,GO:0051704,GO:0097159	-	KOG1737-Oxysterol-binding protein[I]
blue	LOC111884861	protein VASCULAR ASSOCIATED DEATH 1, chloroplastic	GO:0001101,GO:0005575,GO:0005622,GO:0005623,GO:0005737,GO:0005783,GO:0006950,GO:0006952,GO:0008150,GO:0009605,GO:0009607,GO:0009617,GO:0009719,GO:0009723,GO:0009725,GO:0009751,GO:0010033,GO:0010941,GO:0012505,GO:0014070,GO:0042221,GO:0042493,GO:0042742,GO:0043067,GO:0043069,GO:0043207,GO:0043226,GO:0043227,GO:0043229,GO:0043231,GO:0044424,GO:0044444,GO:0044464,GO:0046677,GO:0048519,GO:0048523,GO:…	-	KOG1032-Uncharacterized conserved protein, contains GRAM domain[S]
blue	LOC111884905	pre-mRNA-splicing factor SLU7	-	K12819-ko03040 Spliceosome	KOG2560-RNA splicing factor - Slu7p[A]
blue	LOC111884906	protein WEAK CHLOROPLAST MOVEMENT UNDER BLUE LIGHT 1, transcript variant X4	-	-	-
blue	LOC111884914	sterol carrier protein 2	GO:0005575,GO:0005622,GO:0005623,GO:0005737,GO:0005777,GO:0006082,GO:0006629,GO:0006631,GO:0007154,GO:0007165,GO:0008150,GO:0008152,GO:0009987,GO:0019752,GO:0019932,GO:0019933,GO:0019935,GO:0023052,GO:0030587,GO:0032502,GO:0032787,GO:0035556,GO:0042579,GO:0043226,GO:0043227,GO:0043229,GO:0043231,GO:0043436,GO:0044237,GO:0044238,GO:0044255,GO:0044281,GO:0044424,GO:0044444,GO:0044464,GO:0048856,GO:…	-	KOG4170-2-enoyl-CoA hydratase/3-hydroxyacyl-CoA dehydrogenase/Peroxisomal 3-ketoacyl-CoA-thiolase, sterol-binding domain and related enzymes[I]
blue	LOC111884952	uncharacterized LOC111884952	-	-	KOG0192-Tyrosine kinase specific for activated (GTP-bound) p21cdc42Hs[T]
blue	LOC111884959	ALA-interacting subunit 1	GO:0000139,GO:0005575,GO:0005622,GO:0005623,GO:0005737,GO:0005768,GO:0005770,GO:0005783,GO:0005789,GO:0005794,GO:0005886,GO:0006810,GO:0006811,GO:0006820,GO:0006869,GO:0008150,GO:0010008,GO:0010876,GO:0012505,GO:0015711,GO:0015748,GO:0015914,GO:0016020,GO:0031090,GO:0031410,GO:0031902,GO:0031982,GO:0031984,GO:0033036,GO:0042175,GO:0043226,GO:0043227,GO:0043229,GO:0043231,GO:0044422,GO:0044424,GO:…	-	KOG2952-Cell cycle control protein[DKT]
blue	LOC111884966	uncharacterized LOC111884966	-	-	KOG3077-Uncharacterized conserved protein[S]
blue	LOC111884972	proteasome subunit alpha type-2-A	GO:0000502,GO:0005575,GO:0005622,GO:0005623,GO:0005839,GO:0019773,GO:0032991,GO:0044424,GO:0044464,GO:1902494,GO:1905368,GO:1905369	K02726-ko03050 Proteasome;ko05010 Alzheimer disease;ko05012 Parkinson disease;ko05014 Amyotrophic lateral sclerosis;ko05016 Huntington disease;ko05017 Spinocerebellar ataxia;ko05020 Prion disease;ko05022 Pathways of neurodegeneration - multiple diseases	KOG0181-20S proteasome, regulatory subunit alpha type PSMA2/PRE8[O]
blue	LOC111885019	tyrosine--tRNA ligase 1, cytoplasmic, transcript variant X2	GO:0000166,GO:0003674,GO:0003824,GO:0004812,GO:0004831,GO:0005488,GO:0005515,GO:0005524,GO:0006082,GO:0006139,GO:0006399,GO:0006412,GO:0006418,GO:0006437,GO:0006518,GO:0006520,GO:0006725,GO:0006807,GO:0008144,GO:0008150,GO:0008152,GO:0009058,GO:0009059,GO:0009987,GO:0010467,GO:0016070,GO:0016597,GO:0016874,GO:0016875,GO:0017076,GO:0019538,GO:0019752,GO:0030554,GO:0031406,GO:0032553,GO:0032555,GO:…	K01866-ko00970 Aminoacyl-tRNA biosynthesis	KOG2144-Tyrosyl-tRNA synthetase, cytoplasmic[J]
blue	LOC111885022	J domain-containing protein spf31	GO:0000375,GO:0000377,GO:0000398,GO:0003674,GO:0005488,GO:0005515,GO:0005575,GO:0005576,GO:0005622,GO:0005623,GO:0005634,GO:0005654,GO:0005737,GO:0005829,GO:0006139,GO:0006396,GO:0006397,GO:0006725,GO:0006807,GO:0008150,GO:0008152,GO:0008380,GO:0009987,GO:0010467,GO:0016070,GO:0016071,GO:0030544,GO:0031072,GO:0031974,GO:0031981,GO:0034641,GO:0043170,GO:0043226,GO:0043227,GO:0043229,GO:0043231,GO:…	-	KOG1150-Predicted molecular chaperone (DnaJ superfamily)[O]
blue	LOC111885052	prefoldin subunit 1	GO:0001775,GO:0002376,GO:0003674,GO:0005488,GO:0005515,GO:0005575,GO:0005622,GO:0005623,GO:0005737,GO:0006457,GO:0006996,GO:0007010,GO:0007275,GO:0007399,GO:0007417,GO:0007420,GO:0008150,GO:0009987,GO:0016043,GO:0021537,GO:0021549,GO:0022037,GO:0030029,GO:0030036,GO:0030900,GO:0030902,GO:0032501,GO:0032502,GO:0042113,GO:0044183,GO:0044424,GO:0044464,GO:0045321,GO:0046649,GO:0048513,GO:0048731,GO:…	-	KOG3501-Molecular chaperone Prefoldin, subunit 1[O]
blue	LOC111885148	cytochrome c6, chloroplastic	-	K08906-ko00195 Photosynthesis	-
blue	LOC111885263	protein RETICULATA-RELATED 4, chloroplastic	-	-	-
blue	LOC111885361	CBL-interacting protein kinase 2	GO:0003674,GO:0003824,GO:0004672,GO:0004674,GO:0005575,GO:0005622,GO:0005623,GO:0006464,GO:0006468,GO:0006793,GO:0006796,GO:0006807,GO:0007154,GO:0007165,GO:0008150,GO:0008152,GO:0009987,GO:0016301,GO:0016310,GO:0016740,GO:0016772,GO:0016773,GO:0018105,GO:0018107,GO:0018193,GO:0018209,GO:0018210,GO:0019538,GO:0023052,GO:0035556,GO:0036211,GO:0043170,GO:0043412,GO:0044237,GO:0044238,GO:0044260,GO:…	-	KOG0583-Serine/threonine protein kinase[T]
blue	LOC111885374	staphylococcal-like nuclease CAN2, transcript variant X3	GO:0003674,GO:0003824,GO:0004518,GO:0005575,GO:0005622,GO:0005623,GO:0005634,GO:0005737,GO:0006139,GO:0006401,GO:0006725,GO:0006807,GO:0008150,GO:0008152,GO:0009056,GO:0009057,GO:0009987,GO:0016070,GO:0016787,GO:0016788,GO:0019439,GO:0034641,GO:0034655,GO:0043170,GO:0043226,GO:0043227,GO:0043229,GO:0043231,GO:0044237,GO:0044238,GO:0044248,GO:0044260,GO:0044265,GO:0044270,GO:0044424,GO:0044464,GO:…	-	-
blue	LOC111885520	peptidyl-prolyl cis-trans isomerase FKBP62, transcript variant X1	GO:0000413,GO:0003674,GO:0003755,GO:0003824,GO:0005488,GO:0005527,GO:0005528,GO:0006457,GO:0006464,GO:0006807,GO:0006950,GO:0008144,GO:0008150,GO:0008152,GO:0009266,GO:0009408,GO:0009628,GO:0009987,GO:0010286,GO:0016853,GO:0016859,GO:0018193,GO:0018208,GO:0019538,GO:0033554,GO:0034605,GO:0036211,GO:0043170,GO:0043412,GO:0044237,GO:0044238,GO:0044260,GO:0044267,GO:0050896,GO:0051716,GO:0061077,GO:…	-	KOG0543-FKBP-type peptidyl-prolyl cis-trans isomerase[O]
blue	LOC111885533	adenylylsulfatase HINT3	GO:0003674,GO:0003824,GO:0005575,GO:0005622,GO:0005623,GO:0005737,GO:0005777,GO:0006139,GO:0006163,GO:0006725,GO:0006753,GO:0006790,GO:0006793,GO:0006796,GO:0006807,GO:0008150,GO:0008152,GO:0009117,GO:0009150,GO:0009259,GO:0009987,GO:0016787,GO:0016817,GO:0016819,GO:0019637,GO:0019693,GO:0034641,GO:0042579,GO:0043226,GO:0043227,GO:0043229,GO:0043231,GO:0044237,GO:0044238,GO:0044281,GO:0044424,GO:…	-	KOG3275-Zinc-binding protein of the histidine triad (HIT) family[T]
blue	LOC111885617	villin-3	GO:0001558,GO:0003674,GO:0003779,GO:0005488,GO:0005515,GO:0005575,GO:0005622,GO:0005623,GO:0005856,GO:0006996,GO:0007010,GO:0007015,GO:0008064,GO:0008092,GO:0008150,GO:0009605,GO:0009606,GO:0009628,GO:0009629,GO:0009630,GO:0009987,GO:0010639,GO:0010817,GO:0015629,GO:0016043,GO:0022607,GO:0030029,GO:0030036,GO:0030832,GO:0030833,GO:0030834,GO:0030835,GO:0030837,GO:0031333,GO:0032271,GO:0032272,GO:…	-	KOG0443-Actin regulatory proteins (gelsolin/villin family)[Z]
blue	LOC111885658	nitrate regulatory gene2 protein	GO:0001101,GO:0005575,GO:0005622,GO:0005623,GO:0005634,GO:0006810,GO:0006811,GO:0006820,GO:0008150,GO:0009987,GO:0010035,GO:0010167,GO:0015698,GO:0015706,GO:0042221,GO:0043226,GO:0043227,GO:0043229,GO:0043231,GO:0044424,GO:0044464,GO:0050896,GO:0051179,GO:0051234,GO:0051716,GO:0070887,GO:0071229,GO:0071241,GO:0071249,GO:0071705,GO:1901698,GO:1901699,GO:1901700,GO:1901701,GO:1902170	-	-
blue	LOC111885710	uncharacterized LOC111885710, transcript variant X1	GO:0003674,GO:0003676,GO:0003723,GO:0003729,GO:0003730,GO:0005488,GO:0005575,GO:0005622,GO:0005623,GO:0005634,GO:0005654,GO:0005737,GO:0005849,GO:0006139,GO:0006378,GO:0006379,GO:0006396,GO:0006397,GO:0006725,GO:0006807,GO:0008150,GO:0008152,GO:0009987,GO:0010467,GO:0016070,GO:0016071,GO:0031123,GO:0031124,GO:0031974,GO:0031981,GO:0032991,GO:0034641,GO:0043170,GO:0043226,GO:0043227,GO:0043229,GO:…	K14411-ko03015 mRNA surveillance pathway	KOG4205-RNA-binding protein musashi/mRNA cleavage and polyadenylation factor I complex, subunit HRP1[A]
blue	LOC111885711	protein RALF-like 34	-	-	-
blue	LOC111885747	uncharacterized LOC111885747, transcript variant X2	-	-	-
blue	LOC111885769	vacuolar-sorting receptor 1	-	-	KOG1214-Nidogen and related basement membrane protein proteins[MW]
blue	LOC111885843	TOM1-like protein 9	GO:0003674,GO:0003824,GO:0004842,GO:0005488,GO:0005515,GO:0005575,GO:0005622,GO:0005623,GO:0005737,GO:0006082,GO:0006464,GO:0006605,GO:0006625,GO:0006629,GO:0006631,GO:0006635,GO:0006807,GO:0006810,GO:0006886,GO:0006996,GO:0007031,GO:0008104,GO:0008150,GO:0008152,GO:0009056,GO:0009062,GO:0009987,GO:0015031,GO:0015833,GO:0015919,GO:0016042,GO:0016043,GO:0016054,GO:0016558,GO:0016567,GO:0016740,GO:…	-	KOG1087-Cytosolic sorting protein GGA2/TOM1[U]
blue	LOC111885857	la protein 1	GO:0000049,GO:0003674,GO:0003676,GO:0003723,GO:0005488,GO:0005575,GO:0005618,GO:0005622,GO:0005623,GO:0005634,GO:0005654,GO:0005730,GO:0005737,GO:0005829,GO:0006139,GO:0006396,GO:0006399,GO:0006725,GO:0006807,GO:0008033,GO:0008150,GO:0008152,GO:0009987,GO:0010467,GO:0016070,GO:0030312,GO:0031974,GO:0031981,GO:0034470,GO:0034641,GO:0034660,GO:0043170,GO:0043226,GO:0043227,GO:0043228,GO:0043229,GO:…	-	KOG1855-Predicted RNA-binding protein[R]
blue	LOC111885899	dehydrin ERD14	GO:0001101,GO:0001786,GO:0003674,GO:0003779,GO:0005488,GO:0005507,GO:0005515,GO:0005543,GO:0005575,GO:0005622,GO:0005623,GO:0005634,GO:0005737,GO:0005829,GO:0005911,GO:0006950,GO:0008092,GO:0008150,GO:0008289,GO:0009266,GO:0009409,GO:0009414,GO:0009415,GO:0009506,GO:0009628,GO:0009631,GO:0009719,GO:0009725,GO:0009737,GO:0010029,GO:0010033,GO:0010035,GO:0016020,GO:0016151,GO:0019898,GO:0030054,GO:…	-	-
blue	LOC111885921	mitogen-activated protein kinase homolog NTF4	GO:0000003,GO:0000165,GO:0000302,GO:0001101,GO:0002218,GO:0002252,GO:0002253,GO:0002376,GO:0002682,GO:0002684,GO:0003006,GO:0003674,GO:0003824,GO:0004672,GO:0004674,GO:0004707,GO:0005575,GO:0005622,GO:0005623,GO:0005634,GO:0005737,GO:0005794,GO:0005802,GO:0005856,GO:0006464,GO:0006468,GO:0006725,GO:0006790,GO:0006793,GO:0006796,GO:0006807,GO:0006935,GO:0006950,GO:0006952,GO:0006955,GO:0006970,GO:…	K14512-ko04016 MAPK signaling pathway - plant;ko04075 Plant hormone signal transduction;ko04626 Plant-pathogen interaction	KOG0660-Mitogen-activated protein kinase[T]
blue	LOC111885924	pre-mRNA-processing factor 19	GO:0000151,GO:0000209,GO:0000349,GO:0000375,GO:0000377,GO:0000393,GO:0000398,GO:0000974,GO:0003674,GO:0003824,GO:0004842,GO:0005575,GO:0005618,GO:0005622,GO:0005623,GO:0005634,GO:0005681,GO:0005684,GO:0005730,GO:0005737,GO:0006139,GO:0006396,GO:0006397,GO:0006464,GO:0006725,GO:0006807,GO:0006950,GO:0006952,GO:0008150,GO:0008152,GO:0008380,GO:0009507,GO:0009536,GO:0009605,GO:0009607,GO:0009617,GO:…	K10599-ko03040 Spliceosome;ko04120 Ubiquitin mediated proteolysis	KOG0289-mRNA splicing factor[R]
blue	LOC111885926	protein PROTON GRADIENT REGULATION 5, chloroplastic	-	-	-
blue	LOC111885972	probable peroxygenase 3	GO:0000003,GO:0003006,GO:0003674,GO:0003824,GO:0004392,GO:0004497,GO:0005488,GO:0005509,GO:0005575,GO:0006082,GO:0006629,GO:0006631,GO:0006633,GO:0006950,GO:0006952,GO:0006996,GO:0007275,GO:0008150,GO:0008152,GO:0008610,GO:0009058,GO:0009790,GO:0009791,GO:0009793,GO:0009987,GO:0010154,GO:0016020,GO:0016021,GO:0016043,GO:0016053,GO:0016491,GO:0016705,GO:0019752,GO:0022414,GO:0031224,GO:0031407,GO:…	K17991-ko00073 Cutin, suberine and wax biosynthesis	-
blue	LOC111885985	cucumber peeling cupredoxin	-	-	-
blue	LOC111886018	cell division cycle protein 48 homolog	GO:0005575,GO:0005622,GO:0005623,GO:0005634,GO:0005654,GO:0005730,GO:0005737,GO:0005794,GO:0005829,GO:0005886,GO:0008150,GO:0009893,GO:0009894,GO:0009896,GO:0010035,GO:0010038,GO:0010604,GO:0012505,GO:0016020,GO:0019222,GO:0031974,GO:0031981,GO:0042176,GO:0042221,GO:0043226,GO:0043227,GO:0043228,GO:0043229,GO:0043231,GO:0043232,GO:0043233,GO:0044422,GO:0044424,GO:0044428,GO:0044444,GO:0044446,GO:…	K13525-ko04141 Protein processing in endoplasmic reticulum;ko05134 Legionellosis;ko05014 Amyotrophic lateral sclerosis;ko05022 Pathways of neurodegeneration - multiple diseases	KOG0730-AAA+-type ATPase[O]
blue	LOC111886022	probable nucleolar protein 5-2	GO:0000154,GO:0003674,GO:0003676,GO:0003723,GO:0005488,GO:0005575,GO:0005622,GO:0005623,GO:0005634,GO:0005730,GO:0005732,GO:0006139,GO:0006364,GO:0006396,GO:0006725,GO:0006807,GO:0008150,GO:0008152,GO:0009451,GO:0009987,GO:0010467,GO:0016020,GO:0016070,GO:0016072,GO:0022613,GO:0030515,GO:0030684,GO:0031428,GO:0031974,GO:0031981,GO:0032040,GO:0032991,GO:0034470,GO:0034641,GO:0034660,GO:0042254,GO:…	K14565-ko03008 Ribosome biogenesis in eukaryotes	KOG2572-Ribosome biogenesis protein - Nop58p/Nop5p[AJ]
blue	LOC111886032	GATA transcription factor 8, transcript variant X1	GO:0000976,GO:0000977,GO:0000981,GO:0001012,GO:0001067,GO:0001085,GO:0001228,GO:0003674,GO:0003676,GO:0003677,GO:0003682,GO:0003690,GO:0003700,GO:0005488,GO:0005515,GO:0005575,GO:0005622,GO:0005623,GO:0005634,GO:0005667,GO:0006139,GO:0006351,GO:0006355,GO:0006357,GO:0006366,GO:0006725,GO:0006807,GO:0008134,GO:0008150,GO:0008152,GO:0009058,GO:0009059,GO:0009889,GO:0009891,GO:0009893,GO:0009987,GO:…	-	KOG1601-GATA-4/5/6 transcription factors[K]
blue	LOC111886051	cell division cycle protein 48 homolog	GO:0005575,GO:0005622,GO:0005623,GO:0005634,GO:0005654,GO:0005730,GO:0005737,GO:0005794,GO:0005829,GO:0005886,GO:0008150,GO:0009893,GO:0009894,GO:0009896,GO:0010035,GO:0010038,GO:0010604,GO:0012505,GO:0016020,GO:0019222,GO:0031974,GO:0031981,GO:0042176,GO:0042221,GO:0043226,GO:0043227,GO:0043228,GO:0043229,GO:0043231,GO:0043232,GO:0043233,GO:0044422,GO:0044424,GO:0044428,GO:0044444,GO:0044446,GO:…	K13525-ko04141 Protein processing in endoplasmic reticulum;ko05134 Legionellosis;ko05014 Amyotrophic lateral sclerosis;ko05022 Pathways of neurodegeneration - multiple diseases	KOG0730-AAA+-type ATPase[O]
blue	LOC111886078	ubiquitin-like protein 5	-	K13113-ko04212 Longevity regulating pathway - worm	KOG3493-Ubiquitin-like protein[O]
blue	LOC111886083	vacuolar protein-sorting-associated protein 37 homolog 1	GO:0000813,GO:0005575,GO:0005622,GO:0005623,GO:0005737,GO:0005768,GO:0010008,GO:0012505,GO:0016020,GO:0031090,GO:0031410,GO:0031982,GO:0032991,GO:0036452,GO:0043226,GO:0043227,GO:0043229,GO:0044422,GO:0044424,GO:0044425,GO:0044433,GO:0044440,GO:0044444,GO:0044446,GO:0044464,GO:0097708,GO:0098588,GO:0098796,GO:0098805	K12185-ko04144 Endocytosis	KOG3270-Uncharacterized conserved protein[S]
blue	LOC111886103	cyclin-dependent kinases regulatory subunit 1	-	K02219-ko04111 Cell cycle - yeast;ko05200 Pathways in cancer;ko05222 Small cell lung cancer	KOG3484-Cyclin-dependent protein kinase CDC28, regulatory subunit CKS1, and related proteins[D]
blue	LOC111886110	uncharacterized LOC111886110	-	-	-
blue	LOC111886137	uncharacterized LOC111886137	GO:0000323,GO:0003674,GO:0005488,GO:0005496,GO:0005575,GO:0005576,GO:0005622,GO:0005623,GO:0005634,GO:0005635,GO:0005737,GO:0005764,GO:0005773,GO:0005783,GO:0005886,GO:0005887,GO:0006082,GO:0006464,GO:0006486,GO:0006629,GO:0006807,GO:0006810,GO:0006869,GO:0007034,GO:0007041,GO:0008150,GO:0008152,GO:0008202,GO:0008206,GO:0008289,GO:0009058,GO:0009059,GO:0009100,GO:0009101,GO:0009987,GO:0010876,GO:…	K12385-ko04142 Lysosome;ko04979 Cholesterol metabolism	KOG1933-Cholesterol transport protein (Niemann-Pick C disease protein)[I]
blue	LOC111886172	serine/threonine-protein kinase D6PKL2	GO:0003674,GO:0003824,GO:0004672,GO:0004674,GO:0005575,GO:0005622,GO:0005623,GO:0005634,GO:0005737,GO:0005886,GO:0006464,GO:0006468,GO:0006793,GO:0006796,GO:0006807,GO:0007154,GO:0007165,GO:0008150,GO:0008152,GO:0009987,GO:0016020,GO:0016301,GO:0016310,GO:0016740,GO:0016772,GO:0016773,GO:0019538,GO:0023052,GO:0035556,GO:0036211,GO:0043170,GO:0043226,GO:0043227,GO:0043229,GO:0043231,GO:0043412,GO:…	-	KOG0610-Putative serine/threonine protein kinase[R]
blue	LOC111886174	pollen-specific leucine-rich repeat extensin-like protein 1	-	-	-
blue	LOC111886217	uncharacterized LOC111886217	GO:0000302,GO:0005575,GO:0005622,GO:0005623,GO:0005737,GO:0005739,GO:0006950,GO:0006979,GO:0008150,GO:0009987,GO:0030154,GO:0032502,GO:0033554,GO:0034599,GO:0034614,GO:0042221,GO:0043226,GO:0043227,GO:0043229,GO:0043231,GO:0043473,GO:0044424,GO:0044444,GO:0044464,GO:0048066,GO:0048869,GO:0050896,GO:0050931,GO:0050935,GO:0051716,GO:0070887,GO:1901700,GO:1901701	K13348-ko04146 Peroxisome	KOG1944-Peroxisomal membrane protein MPV17 and related proteins[R]
blue	LOC111886298	uncharacterized LOC111886298	-	-	KOG2489-Transmembrane protein[R]
blue	LOC111886340	uncharacterized LOC111886340	-	-	KOG2637-Uncharacterized conserved protein[S]
blue	LOC111886390	protein RESISTANCE TO PHYTOPHTHORA 1, chloroplastic	-	-	-
blue	LOC111886474	uncharacterized LOC111886474, transcript variant X1	-	-	-
blue	LOC111886486	general transcription and DNA repair factor IIH helicase subunit XPB1	GO:0005575,GO:0005622,GO:0005623,GO:0005634,GO:0005737,GO:0008150,GO:0009314,GO:0009411,GO:0009416,GO:0009628,GO:0010224,GO:0043226,GO:0043227,GO:0043229,GO:0043231,GO:0044424,GO:0044464,GO:0050896	K10843-ko03022 Basal transcription factors;ko03420 Nucleotide excision repair	KOG1123-RNA polymerase II transcription initiation/nucleotide excision repair factor TFIIH, 3'-5' helicase subunit SSL2[KL]
blue	LOC111886509	photosystem I reaction center subunit IV, chloroplastic	-	K02693-ko00195 Photosynthesis	-
blue	LOC111886531	golgin candidate 6, transcript variant X2	GO:0003674,GO:0005215,GO:0005575,GO:0005622,GO:0005623,GO:0005737,GO:0005783,GO:0005794,GO:0005795,GO:0005798,GO:0005829,GO:0006810,GO:0006886,GO:0006888,GO:0007275,GO:0008104,GO:0008150,GO:0008565,GO:0009791,GO:0009987,GO:0012505,GO:0012506,GO:0012507,GO:0015031,GO:0015833,GO:0016020,GO:0016043,GO:0016192,GO:0022406,GO:0030133,GO:0030134,GO:0030135,GO:0030658,GO:0030659,GO:0030660,GO:0030662,GO:…	-	KOG0946-ER-Golgi vesicle-tethering protein p115[U]
blue	LOC111886576	protein LUTEIN DEFICIENT 5, chloroplastic	GO:0003674,GO:0003824,GO:0004497,GO:0005575,GO:0005622,GO:0005623,GO:0005737,GO:0006629,GO:0006720,GO:0006721,GO:0008150,GO:0008152,GO:0008299,GO:0008610,GO:0009058,GO:0009507,GO:0009526,GO:0009536,GO:0009941,GO:0009987,GO:0010291,GO:0016108,GO:0016109,GO:0016114,GO:0016116,GO:0016117,GO:0016122,GO:0016123,GO:0016491,GO:0031967,GO:0031975,GO:0042440,GO:0043226,GO:0043227,GO:0043229,GO:0043231,GO:…	K15747-ko00906 Carotenoid biosynthesis	KOG0157-Cytochrome P450 CYP4/CYP19/CYP26 subfamilies[QI]
blue	LOC111886605	transmembrane 9 superfamily member 11	GO:0005575,GO:0005622,GO:0005623,GO:0005737,GO:0005768,GO:0005769,GO:0005794,GO:0005802,GO:0008150,GO:0012505,GO:0016020,GO:0016021,GO:0031224,GO:0031410,GO:0031982,GO:0031984,GO:0032386,GO:0032388,GO:0032879,GO:0032880,GO:0033157,GO:0043226,GO:0043227,GO:0043229,GO:0043231,GO:0044422,GO:0044424,GO:0044425,GO:0044431,GO:0044444,GO:0044446,GO:0044464,GO:0048518,GO:0050789,GO:0051049,GO:0051050,GO:…	-	KOG1278-Endosomal membrane proteins, EMP70[U]
blue	LOC111886626	uncharacterized LOC111886626, transcript variant X2	-	-	-
blue	LOC111886628	ABC transporter F family member 5	GO:0003674,GO:0005215,GO:0008150,GO:0009605,GO:0009607,GO:0009624,GO:0043207,GO:0050896,GO:0051704,GO:0051707	-	KOG0927-Predicted transporter (ABC superfamily)[R]
blue	LOC111886648	26S proteasome regulatory subunit 6B homolog	GO:0000502,GO:0003674,GO:0003824,GO:0005488,GO:0005515,GO:0005575,GO:0005618,GO:0005622,GO:0005623,GO:0005634,GO:0005737,GO:0005829,GO:0005911,GO:0006355,GO:0006357,GO:0006508,GO:0006511,GO:0006807,GO:0006950,GO:0008134,GO:0008150,GO:0008152,GO:0009056,GO:0009057,GO:0009506,GO:0009889,GO:0009891,GO:0009893,GO:0009894,GO:0009896,GO:0009987,GO:0010033,GO:0010243,GO:0010468,GO:0010498,GO:0010556,GO:…	K03063-ko03050 Proteasome;ko05169 Epstein-Barr virus infection;ko05010 Alzheimer disease;ko05012 Parkinson disease;ko05014 Amyotrophic lateral sclerosis;ko05016 Huntington disease;ko05017 Spinocerebellar ataxia;ko05020 Prion disease;ko05022 Pathways of neurodegeneration - multiple diseases	KOG0727-26S proteasome regulatory complex, ATPase RPT3[O]
blue	LOC111886650	NAD(P)H-quinone oxidoreductase subunit N, chloroplastic	GO:0002376,GO:0005575,GO:0005622,GO:0005623,GO:0005737,GO:0006950,GO:0006952,GO:0006955,GO:0008150,GO:0009507,GO:0009526,GO:0009534,GO:0009535,GO:0009536,GO:0009579,GO:0009605,GO:0009607,GO:0009620,GO:0009814,GO:0009817,GO:0009941,GO:0009987,GO:0010257,GO:0010258,GO:0010598,GO:0016020,GO:0016043,GO:0022607,GO:0031967,GO:0031975,GO:0031976,GO:0031984,GO:0032991,GO:0034357,GO:0034622,GO:0042651,GO:…	-	-
blue	LOC111886664	probable inactive receptor kinase At5g58300	GO:0005575,GO:0005623,GO:0005886,GO:0016020,GO:0044464,GO:0071944	-	KOG1187-Serine/threonine protein kinase[T]
blue	LOC111886677	cytochrome b561 and DOMON domain-containing protein At3g07570-like	-	-	KOG4293-Predicted membrane protein, contains DoH and Cytochrome b-561/ferric reductase transmembrane domains[T]
blue	LOC111886724	ISWI chromatin-remodeling complex ATPase CHR11, transcript variant X4	GO:0005575,GO:0005622,GO:0005623,GO:0005634,GO:0006323,GO:0006325,GO:0006333,GO:0006996,GO:0007275,GO:0008150,GO:0009553,GO:0009561,GO:0009987,GO:0016043,GO:0016584,GO:0022607,GO:0031497,GO:0032501,GO:0032502,GO:0034728,GO:0040034,GO:0043226,GO:0043227,GO:0043229,GO:0043231,GO:0043933,GO:0044085,GO:0044424,GO:0044464,GO:0048229,GO:0048506,GO:0048509,GO:0048510,GO:0048518,GO:0048522,GO:0048583,GO:…	-	KOG0385-Chromatin remodeling complex WSTF-ISWI, small subunit[K]
blue	LOC111886858	metacaspase-4	GO:0000302,GO:0003674,GO:0003824,GO:0004175,GO:0004197,GO:0005488,GO:0005515,GO:0005575,GO:0005622,GO:0005623,GO:0005737,GO:0005829,GO:0005886,GO:0005911,GO:0006508,GO:0006807,GO:0006950,GO:0006979,GO:0008150,GO:0008152,GO:0008219,GO:0008233,GO:0008234,GO:0009314,GO:0009411,GO:0009416,GO:0009506,GO:0009507,GO:0009536,GO:0009628,GO:0009636,GO:0009987,GO:0010035,GO:0010225,GO:0010421,GO:0010467,GO:…	-	KOG1546-Metacaspase involved in regulation of apoptosis[DO]
blue	LOC111886869	inactive poly [ADP-ribose] polymerase RCD1-like, transcript variant X1	-	-	-
blue	LOC111886935	NADH dehydrogenase [ubiquinone] 1 beta subcomplex subunit 8, mitochondrial	GO:0005575,GO:0005622,GO:0005623,GO:0005737,GO:0005739,GO:0005740,GO:0005743,GO:0005746,GO:0005747,GO:0016020,GO:0019866,GO:0030964,GO:0031090,GO:0031966,GO:0031967,GO:0031975,GO:0032991,GO:0043226,GO:0043227,GO:0043229,GO:0043231,GO:0044422,GO:0044424,GO:0044425,GO:0044429,GO:0044444,GO:0044446,GO:0044455,GO:0044464,GO:0045271,GO:0070469,GO:0098796,GO:0098798,GO:0098800,GO:0098803,GO:1902494,GO:…	-	-
blue	LOC111887052	uncharacterized LOC111887052	-	-	-
blue	LOC111887162	threonine--tRNA ligase, mitochondrial 1	GO:0003674,GO:0003824,GO:0004812,GO:0004829,GO:0005575,GO:0005618,GO:0005622,GO:0005623,GO:0005737,GO:0005739,GO:0005829,GO:0005886,GO:0006082,GO:0006139,GO:0006399,GO:0006412,GO:0006418,GO:0006435,GO:0006518,GO:0006520,GO:0006725,GO:0006807,GO:0008150,GO:0008152,GO:0009058,GO:0009059,GO:0009507,GO:0009536,GO:0009987,GO:0010467,GO:0016020,GO:0016070,GO:0016874,GO:0016875,GO:0019538,GO:0019752,GO:…	K01868-ko00970 Aminoacyl-tRNA biosynthesis	KOG1637-Threonyl-tRNA synthetase[J]
blue	LOC111887165	thioredoxin F-type, chloroplastic	GO:0003674,GO:0003824,GO:0004791,GO:0004857,GO:0005488,GO:0005515,GO:0005575,GO:0005622,GO:0005623,GO:0005737,GO:0005829,GO:0006109,GO:0006950,GO:0006979,GO:0008047,GO:0008150,GO:0008152,GO:0009314,GO:0009416,GO:0009507,GO:0009532,GO:0009534,GO:0009536,GO:0009570,GO:0009579,GO:0009628,GO:0009636,GO:0009642,GO:0009987,GO:0015035,GO:0015036,GO:0016209,GO:0016491,GO:0016651,GO:0016667,GO:0016668,GO:…	-	KOG0907-Thioredoxin[O]
blue	LOC111887166	uncharacterized LOC111887166, transcript variant X1	-	K03267-ko03015 mRNA surveillance pathway	KOG0459-Polypeptide release factor 3[J]
blue	LOC111887178	protein argonaute 1	GO:0002252,GO:0002376,GO:0003002,GO:0003674,GO:0003676,GO:0003723,GO:0003729,GO:0003824,GO:0004518,GO:0004519,GO:0004521,GO:0004540,GO:0005488,GO:0005575,GO:0005622,GO:0005623,GO:0005634,GO:0005737,GO:0005829,GO:0006139,GO:0006725,GO:0006807,GO:0006950,GO:0006952,GO:0006955,GO:0007275,GO:0007389,GO:0008150,GO:0008152,GO:0009314,GO:0009416,GO:0009605,GO:0009607,GO:0009615,GO:0009616,GO:0009628,GO:…	-	KOG1041-Translation initiation factor 2C (eIF-2C) and related proteins[J]
blue	LOC111887209	NADH-cytochrome b5 reductase-like protein	GO:0003674,GO:0003824,GO:0004128,GO:0005488,GO:0005507,GO:0005575,GO:0005618,GO:0005622,GO:0005623,GO:0005737,GO:0005739,GO:0005740,GO:0005758,GO:0005794,GO:0006950,GO:0006970,GO:0008150,GO:0008152,GO:0009505,GO:0009628,GO:0009651,GO:0012505,GO:0016491,GO:0016651,GO:0016653,GO:0030312,GO:0031967,GO:0031970,GO:0031974,GO:0031975,GO:0043167,GO:0043169,GO:0043226,GO:0043227,GO:0043229,GO:0043231,GO:…	K00326-ko00520 Amino sugar and nucleotide sugar metabolism	KOG0534-NADH-cytochrome b-5 reductase[HC]
blue	LOC111887264	cullin-1	GO:0000003,GO:0000151,GO:0000228,GO:0000793,GO:0000794,GO:0001101,GO:0003006,GO:0003674,GO:0005488,GO:0005515,GO:0005575,GO:0005622,GO:0005623,GO:0005634,GO:0005694,GO:0005737,GO:0005819,GO:0005829,GO:0005856,GO:0007154,GO:0007165,GO:0007275,GO:0008150,GO:0009524,GO:0009719,GO:0009725,GO:0009733,GO:0009753,GO:0009755,GO:0009790,GO:0009791,GO:0009793,GO:0009867,GO:0009888,GO:0009987,GO:0010033,GO:…	K03347-ko04141 Protein processing in endoplasmic reticulum;ko04120 Ubiquitin mediated proteolysis;ko04310 Wnt signaling pathway;ko04340 Hedgehog signaling pathway;ko04341 Hedgehog signaling pathway - fly;ko04350 TGF-beta signaling pathway;ko04110 Cell cycle;ko04111 Cell cycle - yeast;ko04114 Oocyte meiosis;ko04710 Circadian rhythm;ko05200 Pathways in cancer;ko05170 Human immunodeficiency virus 1 …	KOG2166-Cullins[D]
blue	LOC111887338	uncharacterized LOC111887338	-	-	-
blue	LOC111887393	nudix hydrolase 19, chloroplastic, transcript variant X1	GO:0005575,GO:0005622,GO:0005623,GO:0005737,GO:0005829,GO:0009507,GO:0009536,GO:0043226,GO:0043227,GO:0043229,GO:0043231,GO:0044424,GO:0044444,GO:0044464	K03426-ko00760 Nicotinate and nicotinamide metabolism;ko04146 Peroxisome	KOG3084-NADH pyrophosphatase I of the Nudix family of hydrolases[L]
blue	LOC111887445	5-methyltetrahydropteroyltriglutamate--homocysteine methyltransferase, transcript variant X2	-	K00549-ko00270 Cysteine and methionine metabolism;ko00450 Selenocompound metabolism	KOG2263-Methionine synthase II (cobalamin-independent)[E]
blue	LOC111887446	T-complex protein 1 subunit gamma	GO:0000902,GO:0001101,GO:0003674,GO:0003824,GO:0004672,GO:0004674,GO:0005488,GO:0005515,GO:0005575,GO:0005622,GO:0005623,GO:0005737,GO:0005829,GO:0005832,GO:0005975,GO:0006457,GO:0006458,GO:0006464,GO:0006468,GO:0006793,GO:0006796,GO:0006807,GO:0006884,GO:0007154,GO:0007165,GO:0007166,GO:0008150,GO:0008152,GO:0008361,GO:0009311,GO:0009653,GO:0009719,GO:0009725,GO:0009751,GO:0009826,GO:0009987,GO:…	-	KOG0364-Chaperonin complex component, TCP-1 gamma subunit (CCT3)[O]
blue	LOC111887458	uncharacterized LOC111887458	-	-	KOG3163-Uncharacterized conserved protein related to ribosomal protein S8E[R]
blue	LOC111887459	eukaryotic translation initiation factor 3 subunit H, transcript variant X1	GO:0001101,GO:0005575,GO:0005622,GO:0005623,GO:0005737,GO:0005829,GO:0005840,GO:0005844,GO:0006417,GO:0006446,GO:0008150,GO:0009719,GO:0009725,GO:0009733,GO:0009737,GO:0009743,GO:0009744,GO:0009746,GO:0009749,GO:0009889,GO:0009891,GO:0009893,GO:0010033,GO:0010468,GO:0010556,GO:0010557,GO:0010604,GO:0010608,GO:0010628,GO:0019222,GO:0031323,GO:0031325,GO:0031326,GO:0031328,GO:0032268,GO:0032270,GO:…	K03247-ko05162 Measles	KOG1560-Translation initiation factor 3, subunit h (eIF-3h)[J]
blue	LOC111887507	protein ENHANCED DISEASE RESISTANCE 2	GO:0001101,GO:0002831,GO:0003674,GO:0005488,GO:0005543,GO:0005575,GO:0005622,GO:0005623,GO:0005737,GO:0005768,GO:0005783,GO:0005789,GO:0005886,GO:0008150,GO:0008289,GO:0009719,GO:0009723,GO:0009725,GO:0009751,GO:0010008,GO:0010033,GO:0012505,GO:0014070,GO:0016020,GO:0031090,GO:0031347,GO:0031410,GO:0031982,GO:0031984,GO:0032101,GO:0035091,GO:0042175,GO:0042221,GO:0042493,GO:0043167,GO:0043168,GO:…	-	-
blue	LOC111887540	uncharacterized LOC111887540	-	-	KOG2100-Dipeptidyl aminopeptidase[O]
blue	LOC111887586	kirola	GO:0005575,GO:0005622,GO:0005623,GO:0005737,GO:0009507,GO:0009536,GO:0043226,GO:0043227,GO:0043229,GO:0043231,GO:0044424,GO:0044444,GO:0044464	-	-
blue	LOC111887624	la-related protein 1C, transcript variant X1	GO:0001101,GO:0003674,GO:0003676,GO:0003723,GO:0003729,GO:0005488,GO:0005575,GO:0005622,GO:0005623,GO:0005737,GO:0005844,GO:0007275,GO:0007568,GO:0008150,GO:0009719,GO:0009725,GO:0009737,GO:0009751,GO:0009753,GO:0010033,GO:0010150,GO:0014070,GO:0032501,GO:0032502,GO:0032991,GO:0033993,GO:0042221,GO:0042493,GO:0044424,GO:0044464,GO:0046677,GO:0048366,GO:0048367,GO:0048731,GO:0048827,GO:0048856,GO:…	-	KOG1855-Predicted RNA-binding protein[R]
blue	LOC111887675	putative inactive cadmium/zinc-transporting ATPase HMA3	GO:0000041,GO:0005575,GO:0005622,GO:0005623,GO:0005737,GO:0005773,GO:0005774,GO:0005886,GO:0005911,GO:0006810,GO:0006811,GO:0006812,GO:0006829,GO:0006950,GO:0008150,GO:0009506,GO:0009636,GO:0010035,GO:0010038,GO:0010043,GO:0015691,GO:0016020,GO:0030001,GO:0030054,GO:0031090,GO:0032025,GO:0042221,GO:0042592,GO:0043226,GO:0043227,GO:0043229,GO:0043231,GO:0044422,GO:0044424,GO:0044437,GO:0044444,GO:…	-	KOG0207-Cation transport ATPase[P]
blue	LOC111887725	probable UDP-N-acetylglucosamine--peptide N-acetylglucosaminyltransferase SEC	-	K09667-ko00514 Other types of O-glycan biosynthesis;ko03083 Polycomb repressive complex;ko04931 Insulin resistance	KOG4626-O-linked N-acetylglucosamine transferase OGT[GOT]
blue	LOC111887738	SURP and G-patch domain-containing protein 1-like protein, transcript variant X1	-	-	KOG0965-Predicted RNA-binding protein, contains SWAP and G-patch domains[R]
blue	LOC111887739	probable ribosome-binding factor A, chloroplastic	GO:0005575,GO:0005622,GO:0005623,GO:0005737,GO:0008150,GO:0009507,GO:0009536,GO:0022613,GO:0042254,GO:0043226,GO:0043227,GO:0043229,GO:0043231,GO:0044085,GO:0044424,GO:0044444,GO:0044464,GO:0071840	-	-
blue	LOC111887746	squalene synthase 1	GO:0003674,GO:0003824,GO:0004310,GO:0004311,GO:0004659,GO:0005575,GO:0005622,GO:0005623,GO:0005737,GO:0005783,GO:0005789,GO:0005886,GO:0006629,GO:0006644,GO:0006694,GO:0006720,GO:0006721,GO:0006793,GO:0006796,GO:0008150,GO:0008152,GO:0008202,GO:0008610,GO:0009058,GO:0009987,GO:0012505,GO:0016020,GO:0016125,GO:0016126,GO:0016740,GO:0016765,GO:0019637,GO:0031984,GO:0042175,GO:0043226,GO:0043227,GO:…	K00801-ko00100 Steroid biosynthesis;ko00909 Sesquiterpenoid and triterpenoid biosynthesis	KOG1459-Squalene synthetase[I]
blue	LOC111887769	small nucleolar RNA snoR80	-	-	-
blue	LOC111887771	small nucleolar RNA Z157/R69/R10	-	-	-
blue	LOC111887817	choline-phosphate cytidylyltransferase 2	-	K00968-ko00564 Glycerophospholipid metabolism;ko00440 Phosphonate and phosphinate metabolism;ko05231 Choline metabolism in cancer	KOG2804-Phosphorylcholine transferase/cholinephosphate cytidylyltransferase[I]
blue	LOC111887847	uncharacterized LOC111887847	-	-	-
blue	LOC111887866	casein kinase 1-like protein HD16	-	-	KOG1163-Casein kinase (serine/threonine/tyrosine protein kinase)[T]
blue	LOC111887878	protein PHOTOSYSTEM I ASSEMBLY 2, chloroplastic	GO:0003674,GO:0003824,GO:0005575,GO:0005622,GO:0005623,GO:0005737,GO:0006091,GO:0006996,GO:0007275,GO:0008150,GO:0008152,GO:0009507,GO:0009534,GO:0009535,GO:0009536,GO:0009553,GO:0009561,GO:0009579,GO:0009657,GO:0009668,GO:0009987,GO:0010027,GO:0015036,GO:0015979,GO:0016020,GO:0016043,GO:0016491,GO:0016651,GO:0016667,GO:0016668,GO:0019684,GO:0022607,GO:0031976,GO:0031977,GO:0031984,GO:0032501,GO:…	-	-
blue	LOC111887894	uncharacterized LOC111887894	-	-	KOG0319-WD40-repeat-containing subunit of the 18S rRNA processing complex[A]
blue	LOC111887923	uncharacterized LOC111887923	-	-	-
blue	LOC111887926	rhodanese-like domain-containing protein 10	GO:0005575,GO:0005622,GO:0005623,GO:0005737,GO:0006950,GO:0008150,GO:0009266,GO:0009409,GO:0009507,GO:0009526,GO:0009534,GO:0009536,GO:0009579,GO:0009628,GO:0009941,GO:0031967,GO:0031975,GO:0031976,GO:0031984,GO:0043226,GO:0043227,GO:0043229,GO:0043231,GO:0044422,GO:0044424,GO:0044434,GO:0044435,GO:0044444,GO:0044446,GO:0044464,GO:0050896	-	KOG1530-Rhodanese-related sulfurtransferase[P]
blue	LOC111888031	hexokinase-2	GO:0001047,GO:0001067,GO:0001678,GO:0003674,GO:0003676,GO:0003677,GO:0003824,GO:0004340,GO:0004396,GO:0005488,GO:0005575,GO:0005622,GO:0005623,GO:0005634,GO:0005737,GO:0005739,GO:0005740,GO:0005741,GO:0005773,GO:0005774,GO:0005829,GO:0005975,GO:0005996,GO:0006082,GO:0006090,GO:0006091,GO:0006096,GO:0006139,GO:0006163,GO:0006164,GO:0006165,GO:0006355,GO:0006357,GO:0006725,GO:0006732,GO:0006733,GO:…	K00844-ko00010 Glycolysis / Gluconeogenesis;ko00051 Fructose and mannose metabolism;ko00052 Galactose metabolism;ko00500 Starch and sucrose metabolism;ko00520 Amino sugar and nucleotide sugar metabolism;ko00521 Streptomycin biosynthesis;ko00524 Neomycin, kanamycin and gentamicin biosynthesis;ko04066 HIF-1 signaling pathway;ko04910 Insulin signaling pathway;ko04973 Carbohydrate digestion and absor…	KOG1369-Hexokinase[G]
blue	LOC111888054	chlorophyll a-b binding protein of LHCII type 1	GO:0003674,GO:0005488,GO:0005575,GO:0005622,GO:0005623,GO:0005737,GO:0006091,GO:0008150,GO:0008152,GO:0009314,GO:0009416,GO:0009507,GO:0009526,GO:0009532,GO:0009534,GO:0009535,GO:0009536,GO:0009570,GO:0009579,GO:0009628,GO:0009765,GO:0009768,GO:0009941,GO:0009987,GO:0010287,GO:0015979,GO:0016020,GO:0016168,GO:0019684,GO:0031409,GO:0031967,GO:0031975,GO:0031976,GO:0031984,GO:0034357,GO:0042651,GO:…	K08912-ko00196 Photosynthesis - antenna proteins	-
blue	LOC111888128	E3 ubiquitin-protein ligase UPL1, transcript variant X1	GO:0000151,GO:0003674,GO:0003824,GO:0004842,GO:0005575,GO:0005622,GO:0005623,GO:0005634,GO:0005737,GO:0005739,GO:0005829,GO:0005911,GO:0006464,GO:0006807,GO:0008150,GO:0008152,GO:0009506,GO:0009987,GO:0016020,GO:0016567,GO:0016740,GO:0019538,GO:0019787,GO:0030054,GO:0032446,GO:0032991,GO:0036211,GO:0043170,GO:0043226,GO:0043227,GO:0043229,GO:0043231,GO:0043412,GO:0044237,GO:0044238,GO:0044260,GO:…	K10592-ko04120 Ubiquitin mediated proteolysis	KOG0939-E3 ubiquitin-protein ligase/Putative upstream regulatory element binding protein[OK]
blue	LOC111888188	ABC transporter C family member 3	GO:0000325,GO:0003674,GO:0003824,GO:0005215,GO:0005575,GO:0005576,GO:0005622,GO:0005623,GO:0005737,GO:0005773,GO:0005774,GO:0005911,GO:0006810,GO:0008150,GO:0009506,GO:0009605,GO:0009607,GO:0010290,GO:0015399,GO:0015405,GO:0015431,GO:0016020,GO:0016462,GO:0016787,GO:0016817,GO:0016818,GO:0016887,GO:0017111,GO:0022804,GO:0022857,GO:0030054,GO:0031090,GO:0042623,GO:0042626,GO:0043207,GO:0043226,GO:…	-	KOG0054-Multidrug resistance-associated protein/mitoxantrone resistance protein, ABC superfamily[Q]
blue	LOC111888196	vacuolar protein-sorting-associated protein 11 homolog, transcript variant X1	GO:0000149,GO:0000323,GO:0000325,GO:0003674,GO:0005488,GO:0005515,GO:0005575,GO:0005622,GO:0005623,GO:0005737,GO:0005764,GO:0005768,GO:0005769,GO:0005770,GO:0005773,GO:0005774,GO:0005856,GO:0005884,GO:0006810,GO:0006887,GO:0006904,GO:0006906,GO:0006996,GO:0007032,GO:0007033,GO:0007034,GO:0007040,GO:0007041,GO:0008150,GO:0008333,GO:0009705,GO:0009893,GO:0009894,GO:0009896,GO:0009987,GO:0010256,GO:…	-	KOG2114-Vacuolar assembly/sorting protein PEP5/VPS11[U]
blue	LOC111888205	DEK domain-containing chromatin-associated protein 4	-	-	KOG2266-Chromatin-associated protein Dek and related proteins, contains SAP DNA binding domain[B]
blue	LOC111888216	probable manganese-transporting ATPase PDR2, transcript variant X1	GO:0000003,GO:0001709,GO:0003674,GO:0003824,GO:0005215,GO:0005388,GO:0005575,GO:0005622,GO:0005623,GO:0005737,GO:0005783,GO:0005886,GO:0005887,GO:0006810,GO:0006811,GO:0006812,GO:0006816,GO:0006873,GO:0006874,GO:0006875,GO:0006950,GO:0007154,GO:0007275,GO:0008150,GO:0008324,GO:0009267,GO:0009555,GO:0009605,GO:0009846,GO:0009856,GO:0009888,GO:0009987,GO:0009991,GO:0010073,GO:0010152,GO:0012505,GO:…	-	KOG0209-P-type ATPase[P]
blue	LOC111888241	ribosome biogenesis regulatory protein homolog	GO:0000054,GO:0000055,GO:0000447,GO:0000460,GO:0000462,GO:0000466,GO:0000469,GO:0000478,GO:0000479,GO:0005575,GO:0005622,GO:0005623,GO:0005634,GO:0005730,GO:0006139,GO:0006364,GO:0006396,GO:0006403,GO:0006405,GO:0006611,GO:0006725,GO:0006807,GO:0006810,GO:0006811,GO:0006820,GO:0006862,GO:0006886,GO:0006913,GO:0008104,GO:0008150,GO:0008152,GO:0009987,GO:0010467,GO:0015031,GO:0015711,GO:0015748,GO:…	-	KOG1765-Regulator of ribosome synthesis[J]
blue	LOC111888255	calcium-dependent mitochondrial ATP-magnesium/phosphate carrier protein 1, transcript variant X2	-	-	KOG0768-Mitochondrial carrier protein PET8[C]
blue	LOC111888278	uncharacterized LOC111888278	-	-	-
blue	LOC111888279	uncharacterized LOC111888279, transcript variant X1	GO:0000122,GO:0000226,GO:0000228,GO:0000785,GO:0000790,GO:0000981,GO:0001067,GO:0001085,GO:0001102,GO:0001932,GO:0001933,GO:0003674,GO:0003676,GO:0003677,GO:0003700,GO:0003712,GO:0003714,GO:0005102,GO:0005488,GO:0005515,GO:0005575,GO:0005622,GO:0005623,GO:0005634,GO:0005654,GO:0005694,GO:0005737,GO:0005819,GO:0005829,GO:0005856,GO:0005874,GO:0005876,GO:0006109,GO:0006110,GO:0006139,GO:0006140,GO:…	K04650-ko04350 TGF-beta signaling pathway;ko04919 Thyroid hormone signaling pathway;ko05202 Transcriptional misregulation in cancer;ko01522 Endocrine resistance	KOG1878-Nuclear receptor coregulator SMRT/SMRTER, contains Myb-like domains[K]
blue	LOC111888284	two-component response regulator-like APRR3, transcript variant X2	GO:0005575,GO:0005622,GO:0005623,GO:0005634,GO:0008150,GO:0043226,GO:0043227,GO:0043229,GO:0043231,GO:0044424,GO:0044464,GO:0048519,GO:0048579,GO:0048580,GO:0048581,GO:0048583,GO:0048585,GO:0048586,GO:0050789,GO:0050793,GO:0051093,GO:0051239,GO:0051241,GO:0065007,GO:2000026,GO:2000028,GO:2000241,GO:2000242	K12129-ko04712 Circadian rhythm - plant	-
blue	LOC111888286	ankyrin repeat-containing protein ITN1, transcript variant X1	GO:0005575,GO:0005622,GO:0005623,GO:0005634,GO:0005886,GO:0006950,GO:0006970,GO:0007154,GO:0007165,GO:0008104,GO:0008150,GO:0009628,GO:0009651,GO:0009987,GO:0016020,GO:0023052,GO:0033036,GO:0034613,GO:0043226,GO:0043227,GO:0043229,GO:0043231,GO:0044424,GO:0044464,GO:0050789,GO:0050794,GO:0050896,GO:0051179,GO:0051641,GO:0051716,GO:0065007,GO:0070727,GO:0071944	-	KOG4177-Ankyrin[M]
blue	LOC111888320	ubiquitin domain-containing protein DSK2a	GO:0000045,GO:0001666,GO:0003674,GO:0005488,GO:0005515,GO:0005575,GO:0005622,GO:0005623,GO:0005634,GO:0005654,GO:0005737,GO:0005773,GO:0005776,GO:0005783,GO:0005829,GO:0005886,GO:0006508,GO:0006511,GO:0006807,GO:0006914,GO:0006950,GO:0006996,GO:0007033,GO:0008150,GO:0008152,GO:0009056,GO:0009057,GO:0009628,GO:0009893,GO:0009894,GO:0009896,GO:0009966,GO:0009987,GO:0010033,GO:0010243,GO:0010498,GO:…	K04523-ko04141 Protein processing in endoplasmic reticulum;ko05014 Amyotrophic lateral sclerosis	KOG0010-Ubiquitin-like protein[OR]
blue	LOC111888325	pyruvate dehydrogenase E1 component subunit alpha, mitochondrial	GO:0003674,GO:0005488,GO:0005575,GO:0005622,GO:0005623,GO:0005634,GO:0005737,GO:0005739,GO:0005759,GO:0005829,GO:0006950,GO:0006970,GO:0008150,GO:0008270,GO:0009628,GO:0009651,GO:0010035,GO:0010038,GO:0031974,GO:0042221,GO:0043167,GO:0043169,GO:0043226,GO:0043227,GO:0043229,GO:0043231,GO:0043233,GO:0044422,GO:0044424,GO:0044429,GO:0044444,GO:0044446,GO:0044464,GO:0046686,GO:0046872,GO:0046914,GO:…	K00161-ko00010 Glycolysis / Gluconeogenesis;ko00020 Citrate cycle (TCA cycle);ko00620 Pyruvate metabolism;ko00785 Lipoic acid metabolism;ko04066 HIF-1 signaling pathway;ko04922 Glucagon signaling pathway;ko05230 Central carbon metabolism in cancer;ko05415 Diabetic cardiomyopathy	KOG0225-Pyruvate dehydrogenase E1, alpha subunit[C]
blue	LOC111888341	serine/threonine-protein phosphatase PP2A-2 catalytic subunit	-	K04382-ko03015 mRNA surveillance pathway;ko04013 MAPK signaling pathway - fly;ko04350 TGF-beta signaling pathway;ko04390 Hippo signaling pathway;ko04391 Hippo signaling pathway - fly;ko04071 Sphingolipid signaling pathway;ko04151 PI3K-Akt signaling pathway;ko04152 AMPK signaling pathway;ko04140 Autophagy - animal;ko04138 Autophagy - yeast;ko04136 Autophagy - other;ko04110 Cell cycle;ko04111 Cell …	KOG0371-Serine/threonine protein phosphatase 2A, catalytic subunit[T]
blue	LOC111888447	proline--tRNA ligase, chloroplastic/mitochondrial	GO:0000003,GO:0003006,GO:0003674,GO:0003824,GO:0004812,GO:0004827,GO:0005575,GO:0005622,GO:0005623,GO:0005737,GO:0005739,GO:0006082,GO:0006139,GO:0006399,GO:0006412,GO:0006418,GO:0006433,GO:0006518,GO:0006520,GO:0006725,GO:0006807,GO:0007275,GO:0008150,GO:0008152,GO:0009058,GO:0009059,GO:0009507,GO:0009532,GO:0009536,GO:0009553,GO:0009570,GO:0009791,GO:0009908,GO:0009987,GO:0010109,GO:0010154,GO:…	K01881-ko00970 Aminoacyl-tRNA biosynthesis	KOG4163-Prolyl-tRNA synthetase[J]
blue	LOC111888462	60S ribosomal protein L24	-	K02896-ko03010 Ribosome;ko05171 Coronavirus disease - COVID-19	KOG1722-60s ribosomal protein L24[J]
blue	LOC111888467	lisH domain-containing protein C1711.05, transcript variant X2	-	-	-
blue	LOC111888483	probable methyltransferase PMT2	GO:0003674,GO:0003824,GO:0005575,GO:0005622,GO:0005623,GO:0005737,GO:0005768,GO:0005794,GO:0005802,GO:0008150,GO:0008152,GO:0008168,GO:0008757,GO:0012505,GO:0016020,GO:0016740,GO:0016741,GO:0031410,GO:0031982,GO:0031984,GO:0032259,GO:0043226,GO:0043227,GO:0043229,GO:0043231,GO:0044422,GO:0044424,GO:0044431,GO:0044444,GO:0044446,GO:0044464,GO:0097708,GO:0098791	-	-
blue	LOC111888487	60S ribosomal protein L34	GO:0003674,GO:0003676,GO:0003723,GO:0003729,GO:0003735,GO:0005198,GO:0005488,GO:0005575,GO:0005622,GO:0005623,GO:0005634,GO:0005730,GO:0005737,GO:0005773,GO:0005774,GO:0005829,GO:0005840,GO:0005844,GO:0006412,GO:0006518,GO:0006807,GO:0008150,GO:0008152,GO:0009058,GO:0009059,GO:0009507,GO:0009536,GO:0009987,GO:0010467,GO:0015934,GO:0016020,GO:0019538,GO:0022613,GO:0022625,GO:0022626,GO:0031090,GO:…	K02915-ko03010 Ribosome;ko05171 Coronavirus disease - COVID-19	KOG1790-60s ribosomal protein L34[J]
blue	LOC111888512	polyprotein of EF-Ts, chloroplastic, transcript variant X1	-	-	KOG1071-Mitochondrial translation elongation factor EF-Tsmt, catalyzes nucleotide exchange on EF-Tumt[J]
blue	LOC111888557	uncharacterized LOC111888557, transcript variant X1	-	-	-
blue	LOC111888631	pyruvate kinase isozyme A, chloroplastic	GO:0000003,GO:0000287,GO:0003006,GO:0003674,GO:0003824,GO:0004743,GO:0005488,GO:0005575,GO:0005622,GO:0005623,GO:0005737,GO:0005975,GO:0006082,GO:0006090,GO:0006091,GO:0006096,GO:0006139,GO:0006163,GO:0006164,GO:0006165,GO:0006629,GO:0006725,GO:0006732,GO:0006733,GO:0006753,GO:0006754,GO:0006757,GO:0006793,GO:0006796,GO:0006807,GO:0007275,GO:0008150,GO:0008152,GO:0009056,GO:0009058,GO:0009108,GO:…	K00873-ko00010 Glycolysis / Gluconeogenesis;ko00620 Pyruvate metabolism;ko04922 Glucagon signaling pathway;ko05203 Viral carcinogenesis;ko05230 Central carbon metabolism in cancer;ko05165 Human papillomavirus infection;ko04930 Type II diabetes mellitus	KOG2323-Pyruvate kinase[G]
blue	LOC111888647	uncharacterized LOC111888647, transcript variant X2	-	-	-
blue	LOC111888659	protein LURP-one-related 10	-	-	-
blue	LOC111888671	F-box protein At2g32560	-	-	-
blue	LOC111888672	protein PXR1	-	-	-
blue	LOC111888698	photosystem I reaction center subunit V, chloroplastic	-	K08905-ko00195 Photosynthesis	-
blue	LOC111888712	peroxisome biogenesis protein 5	GO:0000268,GO:0003674,GO:0005048,GO:0005052,GO:0005488,GO:0005575,GO:0005622,GO:0005623,GO:0005737,GO:0005777,GO:0005778,GO:0005829,GO:0006605,GO:0006625,GO:0006810,GO:0006886,GO:0006996,GO:0007031,GO:0008104,GO:0008150,GO:0009719,GO:0009725,GO:0009733,GO:0009987,GO:0010033,GO:0015031,GO:0015833,GO:0015919,GO:0016020,GO:0016043,GO:0016558,GO:0016560,GO:0017038,GO:0031090,GO:0031903,GO:0033036,GO:…	K13342-ko04146 Peroxisome	KOG1125-TPR repeat-containing protein[R]
blue	LOC111888738	uncharacterized LOC111888738, transcript variant X2	GO:0003674,GO:0003676,GO:0003723,GO:0003824,GO:0004518,GO:0004519,GO:0005488,GO:0005575,GO:0005622,GO:0005623,GO:0005737,GO:0005739,GO:0006139,GO:0006725,GO:0006807,GO:0008150,GO:0008152,GO:0009451,GO:0009987,GO:0016070,GO:0016787,GO:0016788,GO:0034641,GO:0043170,GO:0043226,GO:0043227,GO:0043229,GO:0043231,GO:0043412,GO:0044237,GO:0044238,GO:0044424,GO:0044444,GO:0044464,GO:0046483,GO:0071704,GO:…	-	KOG0235-Phosphoglycerate mutase[G]
blue	LOC111888747	snakin-2	GO:0000902,GO:0001101,GO:0005575,GO:0005576,GO:0005618,GO:0005623,GO:0008150,GO:0009505,GO:0009653,GO:0009719,GO:0009725,GO:0009737,GO:0009739,GO:0009741,GO:0009826,GO:0009987,GO:0010033,GO:0014070,GO:0016043,GO:0016049,GO:0030312,GO:0032502,GO:0032989,GO:0033993,GO:0040007,GO:0042221,GO:0044464,GO:0048589,GO:0048856,GO:0048869,GO:0050896,GO:0060560,GO:0071840,GO:0071944,GO:0097305,GO:1901700	-	-
blue	LOC111888787	auxin efflux carrier component 4	GO:0000003,GO:0000578,GO:0000902,GO:0000904,GO:0003006,GO:0003674,GO:0005215,GO:0005575,GO:0005622,GO:0005623,GO:0005737,GO:0005783,GO:0005886,GO:0005911,GO:0006810,GO:0007275,GO:0007389,GO:0008150,GO:0009314,GO:0009416,GO:0009506,GO:0009605,GO:0009606,GO:0009628,GO:0009629,GO:0009630,GO:0009653,GO:0009790,GO:0009791,GO:0009793,GO:0009798,GO:0009880,GO:0009888,GO:0009914,GO:0009921,GO:0009926,GO:…	-	-
blue	LOC111888815	uncharacterized LOC111888815, transcript variant X1	GO:0005575,GO:0005622,GO:0005623,GO:0005737,GO:0005829,GO:0044424,GO:0044444,GO:0044464	K01278-ko04974 Protein digestion and absorption	KOG2281-Dipeptidyl aminopeptidases/acylaminoacyl-peptidases[O]
blue	LOC111888964	zinc finger CCCH domain-containing protein 11	-	-	KOG1763-Uncharacterized conserved protein, contains CCCH-type Zn-finger[R]
blue	LOC111888969	60S ribosomal protein L23a, transcript variant X1	-	K02893-ko03010 Ribosome;ko05171 Coronavirus disease - COVID-19	KOG1751-60s ribosomal protein L23[J]
blue	LOC111888981	50S ribosomal protein L27, chloroplastic	GO:0003674,GO:0003735,GO:0005198,GO:0005575,GO:0005622,GO:0005623,GO:0005737,GO:0008150,GO:0009507,GO:0009526,GO:0009532,GO:0009536,GO:0009570,GO:0009579,GO:0009719,GO:0009725,GO:0009735,GO:0009941,GO:0010033,GO:0031967,GO:0031975,GO:0042221,GO:0043226,GO:0043227,GO:0043229,GO:0043231,GO:0044422,GO:0044424,GO:0044434,GO:0044435,GO:0044444,GO:0044446,GO:0044464,GO:0050896	K02899-ko03010 Ribosome	KOG4600-Mitochondrial ribosomal protein MRP7 (L2)[J]
blue	LOC111889025	eukaryotic translation initiation factor 5A	-	-	KOG3271-Translation initiation factor 5A (eIF-5A)[J]
blue	LOC111889041	60S ribosomal protein L19-3	-	K02885-ko03010 Ribosome;ko05171 Coronavirus disease - COVID-19	KOG1696-60s ribosomal protein L19[J]
blue	LOC111889042	fumarate hydratase 1, mitochondrial	GO:0000003,GO:0003006,GO:0003674,GO:0003824,GO:0004333,GO:0005575,GO:0005622,GO:0005623,GO:0005737,GO:0005739,GO:0005829,GO:0006082,GO:0006091,GO:0006099,GO:0006101,GO:0006106,GO:0006108,GO:0006807,GO:0006950,GO:0006970,GO:0006979,GO:0008150,GO:0008152,GO:0009060,GO:0009266,GO:0009409,GO:0009628,GO:0009631,GO:0009651,GO:0009856,GO:0009987,GO:0010109,GO:0015980,GO:0016829,GO:0016835,GO:0016836,GO:…	K01679-ko00020 Citrate cycle (TCA cycle);ko00620 Pyruvate metabolism;ko00720 Carbon fixation pathways in prokaryotes;ko05200 Pathways in cancer;ko05211 Renal cell carcinoma;ko04934 Cushing syndrome	KOG1317-Fumarase[C]
blue	LOC111889094	probable methyltransferase PMT26, transcript variant X1	GO:0003674,GO:0003824,GO:0005575,GO:0005622,GO:0005623,GO:0005737,GO:0005768,GO:0005794,GO:0005802,GO:0008150,GO:0008152,GO:0008168,GO:0008757,GO:0012505,GO:0016740,GO:0016741,GO:0031410,GO:0031982,GO:0031984,GO:0032259,GO:0043226,GO:0043227,GO:0043229,GO:0043231,GO:0044422,GO:0044424,GO:0044431,GO:0044444,GO:0044446,GO:0044464,GO:0097708,GO:0098791	-	-
blue	LOC111889103	cytochrome P450 81Q32	GO:0003674,GO:0003824,GO:0004497,GO:0005575,GO:0006082,GO:0006725,GO:0006790,GO:0006807,GO:0006950,GO:0006952,GO:0008150,GO:0008152,GO:0009058,GO:0009605,GO:0009607,GO:0009987,GO:0016020,GO:0016143,GO:0016491,GO:0016705,GO:0016709,GO:0019748,GO:0019757,GO:0019760,GO:0034641,GO:0042343,GO:0042430,GO:0043207,GO:0043436,GO:0044237,GO:0044281,GO:0044550,GO:0046483,GO:0050896,GO:0051704,GO:0051707,GO:…	-	KOG0156-Cytochrome P450 CYP2 subfamily[Q]
blue	LOC111889107	30S ribosomal protein S21, chloroplastic	-	-	-
blue	LOC111889161	serine carboxypeptidase-like 11, transcript variant X1	GO:0003674,GO:0003824,GO:0008150,GO:0008152,GO:0016740,GO:0016746,GO:0016747,GO:0019748	-	KOG1282-Serine carboxypeptidases (lysosomal cathepsin A)[OE]
blue	LOC111889166	kinesin-like protein KIN-4A, transcript variant X4	GO:0000022,GO:0000070,GO:0000226,GO:0000278,GO:0000280,GO:0000281,GO:0000819,GO:0000910,GO:0002376,GO:0002478,GO:0002495,GO:0002504,GO:0003674,GO:0003676,GO:0003677,GO:0003774,GO:0003777,GO:0003824,GO:0005488,GO:0005575,GO:0005576,GO:0005622,GO:0005623,GO:0005634,GO:0005654,GO:0005694,GO:0005737,GO:0005819,GO:0005829,GO:0005856,GO:0005871,GO:0005874,GO:0005875,GO:0005876,GO:0005881,GO:0005938,GO:…	-	KOG0244-Kinesin-like protein[Z]
blue	LOC111889393	microtubule-associated protein 70-2	GO:0003674,GO:0005488,GO:0005515,GO:0005575,GO:0005622,GO:0005623,GO:0005856,GO:0005874,GO:0006996,GO:0007010,GO:0008017,GO:0008092,GO:0008150,GO:0009987,GO:0015630,GO:0015631,GO:0016043,GO:0043226,GO:0043228,GO:0043229,GO:0043232,GO:0044422,GO:0044424,GO:0044430,GO:0044446,GO:0044464,GO:0071840,GO:0099080,GO:0099081,GO:0099512,GO:0099513	-	-
blue	LOC111889408	stomatal closure-related actin-binding protein 2, transcript variant X1	GO:0005575,GO:0005623,GO:0005886,GO:0007623,GO:0008150,GO:0016020,GO:0044464,GO:0048511,GO:0071944	-	-
blue	LOC111889526	mechanosensitive ion channel protein 6	-	-	KOG4629-Predicted mechanosensitive ion channel[M]
blue	LOC111889554	calcium-binding protein CBP	-	K13448-ko04626 Plant-pathogen interaction	KOG0037-Ca2+-binding protein, EF-Hand protein superfamily[T]
blue	LOC111889595	pentatricopeptide repeat-containing protein At3g59040, transcript variant X1	GO:0003674,GO:0003676,GO:0003723,GO:0003824,GO:0004518,GO:0004519,GO:0005488,GO:0005575,GO:0005622,GO:0005623,GO:0006139,GO:0006725,GO:0006807,GO:0008150,GO:0008152,GO:0009451,GO:0009987,GO:0016070,GO:0016787,GO:0016788,GO:0034641,GO:0043170,GO:0043226,GO:0043227,GO:0043229,GO:0043231,GO:0043412,GO:0044237,GO:0044238,GO:0044424,GO:0044464,GO:0046483,GO:0071704,GO:0090304,GO:0090305,GO:0097159,GO:…	-	-
blue	LOC111889650	NAD(P)H dehydrogenase (quinone) FQR1	-	K03809-ko00130 Ubiquinone and other terpenoid-quinone biosynthesis	KOG3135-1,4-benzoquinone reductase-like; Trp repressor binding protein-like/protoplast-secreted protein[R]
blue	LOC111889730	fasciclin-like arabinogalactan protein 2	GO:0005575,GO:0005622,GO:0005623,GO:0005737,GO:0005773,GO:0005774,GO:0005886,GO:0016020,GO:0031090,GO:0031224,GO:0031225,GO:0031226,GO:0043226,GO:0043227,GO:0043229,GO:0043231,GO:0044422,GO:0044424,GO:0044425,GO:0044437,GO:0044444,GO:0044446,GO:0044459,GO:0044464,GO:0046658,GO:0071944,GO:0098588,GO:0098805	-	-
blue	LOC111889763	uncharacterized LOC111889763	-	-	-
blue	LOC111889790	uncharacterized LOC111889790	-	-	-
blue	LOC111889835	NAC domain-containing protein 83	GO:0000003,GO:0001101,GO:0003006,GO:0003674,GO:0003700,GO:0005575,GO:0005622,GO:0005623,GO:0005634,GO:0006355,GO:0006950,GO:0006970,GO:0007275,GO:0007568,GO:0008150,GO:0009628,GO:0009651,GO:0009719,GO:0009725,GO:0009737,GO:0009790,GO:0009791,GO:0009793,GO:0009825,GO:0009835,GO:0009888,GO:0009889,GO:0009890,GO:0009892,GO:0009908,GO:0009987,GO:0010033,GO:0010087,GO:0010089,GO:0010150,GO:0010154,GO:…	-	-
blue	LOC111889867	uncharacterized LOC111889867	-	-	-
blue	LOC111889870	uncharacterized LOC111889870, transcript variant X2	-	-	-
blue	LOC111889880	60S ribosomal protein L17-2	-	K02880-ko03010 Ribosome;ko05171 Coronavirus disease - COVID-19	KOG3353-60S ribosomal protein L22[J]
blue	LOC111889937	uncharacterized LOC111889937	GO:0000902,GO:0003674,GO:0003676,GO:0003723,GO:0003824,GO:0003960,GO:0005488,GO:0005575,GO:0005618,GO:0005622,GO:0005623,GO:0005737,GO:0005829,GO:0006950,GO:0006979,GO:0008150,GO:0008152,GO:0009653,GO:0009664,GO:0009826,GO:0009827,GO:0009828,GO:0009987,GO:0016020,GO:0016043,GO:0016049,GO:0016491,GO:0016651,GO:0016655,GO:0017091,GO:0030312,GO:0032502,GO:0032989,GO:0033554,GO:0034599,GO:0040007,GO:…	-	KOG1197-Predicted quinone oxidoreductase[CR]
blue	LOC111889957	uncharacterized LOC111889957	GO:0000902,GO:0003674,GO:0003676,GO:0003723,GO:0003824,GO:0003960,GO:0005488,GO:0005575,GO:0005618,GO:0005622,GO:0005623,GO:0005737,GO:0005829,GO:0006950,GO:0006979,GO:0008150,GO:0008152,GO:0009653,GO:0009664,GO:0009826,GO:0009827,GO:0009828,GO:0009987,GO:0016020,GO:0016043,GO:0016049,GO:0016491,GO:0016651,GO:0016655,GO:0017091,GO:0030312,GO:0032502,GO:0032989,GO:0033554,GO:0034599,GO:0040007,GO:…	-	KOG1197-Predicted quinone oxidoreductase[CR]
blue	LOC111889969	protein SIEVE ELEMENT OCCLUSION B, transcript variant X1	-	-	-
blue	LOC111889978	heavy metal-associated isoprenylated plant protein 7, transcript variant X2	-	-	KOG1603-Copper chaperone[P]
blue	LOC111889986	YTH domain-containing protein ECT2	-	-	KOG1901-Uncharacterized high-glucose-regulated protein[R]
blue	LOC111889989	mediator of RNA polymerase II transcription subunit 15a, transcript variant X2	GO:0001101,GO:0003674,GO:0003676,GO:0003677,GO:0003682,GO:0003712,GO:0003713,GO:0005488,GO:0005575,GO:0005622,GO:0005623,GO:0005634,GO:0005654,GO:0008150,GO:0009719,GO:0009725,GO:0009751,GO:0009889,GO:0009891,GO:0009893,GO:0010033,GO:0010556,GO:0010557,GO:0010565,GO:0010604,GO:0014070,GO:0016592,GO:0019216,GO:0019217,GO:0019219,GO:0019222,GO:0031323,GO:0031325,GO:0031326,GO:0031328,GO:0031490,GO:…	-	-
blue	LOC111889992	YTH domain-containing protein ECT4	-	-	KOG1901-Uncharacterized high-glucose-regulated protein[R]
blue	LOC111890037	receptor-like protein kinase FERONIA	-	-	KOG1187-Serine/threonine protein kinase[T]
blue	LOC111890120	DEAD-box ATP-dependent RNA helicase 11	GO:0003674,GO:0003676,GO:0003723,GO:0003724,GO:0003729,GO:0003824,GO:0004004,GO:0004386,GO:0005488,GO:0005575,GO:0005622,GO:0005623,GO:0005634,GO:0005730,GO:0005737,GO:0005777,GO:0005886,GO:0006139,GO:0006725,GO:0006807,GO:0008026,GO:0008150,GO:0008152,GO:0008186,GO:0009987,GO:0010501,GO:0016020,GO:0016070,GO:0016462,GO:0016787,GO:0016817,GO:0016818,GO:0016887,GO:0017111,GO:0031974,GO:0031981,GO:…	K11594-ko04622 RIG-I-like receptor signaling pathway;ko05203 Viral carcinogenesis;ko05161 Hepatitis B	KOG0335-ATP-dependent RNA helicase[A]
blue	LOC111890162	uncharacterized LOC111890162, transcript variant X3	-	-	-
blue	LOC111890168	linoleate 13S-lipoxygenase 2-1, chloroplastic	GO:0001101,GO:0003674,GO:0003824,GO:0005575,GO:0005622,GO:0005623,GO:0005737,GO:0006082,GO:0006629,GO:0006631,GO:0006690,GO:0006950,GO:0008150,GO:0008152,GO:0009058,GO:0009507,GO:0009526,GO:0009532,GO:0009534,GO:0009535,GO:0009536,GO:0009570,GO:0009579,GO:0009605,GO:0009607,GO:0009611,GO:0009617,GO:0009620,GO:0009694,GO:0009695,GO:0009719,GO:0009725,GO:0009751,GO:0009753,GO:0009941,GO:0009987,GO:…	K00454-ko00591 Linoleic acid metabolism;ko00592 alpha-Linolenic acid metabolism	-
blue	LOC111890169	transcription factor bHLH63	GO:0003674,GO:0003676,GO:0003677,GO:0003700,GO:0005488,GO:0005575,GO:0005622,GO:0005623,GO:0005634,GO:0006139,GO:0006351,GO:0006355,GO:0006725,GO:0006807,GO:0008150,GO:0008152,GO:0009058,GO:0009059,GO:0009314,GO:0009416,GO:0009628,GO:0009637,GO:0009889,GO:0009909,GO:0009911,GO:0009987,GO:0010467,GO:0010468,GO:0010556,GO:0016070,GO:0018130,GO:0019219,GO:0019222,GO:0019438,GO:0031323,GO:0031326,GO:…	-	KOG1318-Helix loop helix transcription factor EB[K]
blue	LOC111890170	lysine--tRNA ligase, chloroplastic/mitochondrial	GO:0000003,GO:0003006,GO:0005575,GO:0005622,GO:0005623,GO:0005737,GO:0005739,GO:0007275,GO:0008150,GO:0009507,GO:0009536,GO:0009791,GO:0009908,GO:0022414,GO:0032501,GO:0032502,GO:0035670,GO:0043226,GO:0043227,GO:0043229,GO:0043231,GO:0044424,GO:0044444,GO:0044464,GO:0048367,GO:0048437,GO:0048438,GO:0048440,GO:0048467,GO:0048481,GO:0048608,GO:0048731,GO:0048827,GO:0048856,GO:0061458,GO:0090567,GO:…	K04567-ko00970 Aminoacyl-tRNA biosynthesis	KOG1885-Lysyl-tRNA synthetase (class II)[J]
blue	LOC111890240	enoyl-[acyl-carrier-protein] reductase [NADH], chloroplastic, transcript variant X1	GO:0003674,GO:0003824,GO:0005488,GO:0005507,GO:0005575,GO:0005622,GO:0005623,GO:0005737,GO:0005829,GO:0005835,GO:0006082,GO:0006629,GO:0006631,GO:0006633,GO:0008150,GO:0008152,GO:0008610,GO:0009058,GO:0009507,GO:0009526,GO:0009532,GO:0009536,GO:0009570,GO:0009579,GO:0009941,GO:0009987,GO:0016053,GO:0016491,GO:0016627,GO:0016628,GO:0016631,GO:0019752,GO:0031967,GO:0031975,GO:0032787,GO:0032991,GO:…	K00208-ko00061 Fatty acid biosynthesis;ko00780 Biotin metabolism;ko00333 Prodigiosin biosynthesis	KOG0725-Reductases with broad range of substrate specificities[R]
blue	LOC111890253	uncharacterized LOC111890253	-	-	KOG2542-Uncharacterized conserved protein (YdiU family)[S]
blue	LOC111890280	lon protease homolog 2, peroxisomal, transcript variant X1	GO:0000002,GO:0005575,GO:0005622,GO:0005623,GO:0005737,GO:0005777,GO:0005782,GO:0006139,GO:0006259,GO:0006508,GO:0006605,GO:0006625,GO:0006725,GO:0006807,GO:0006810,GO:0006886,GO:0006950,GO:0006996,GO:0007005,GO:0007031,GO:0007275,GO:0008104,GO:0008150,GO:0008152,GO:0009266,GO:0009408,GO:0009628,GO:0009791,GO:0009987,GO:0010467,GO:0015031,GO:0015833,GO:0015919,GO:0016043,GO:0016485,GO:0016558,GO:…	K01338-ko04112 Cell cycle - Caulobacter	KOG2004-Mitochondrial ATP-dependent protease PIM1/LON[O]
blue	LOC111890301	uncharacterized protein At1g01500, transcript variant X2	-	-	-
blue	LOC111890402	delta-aminolevulinic acid dehydratase, chloroplastic, transcript variant X2	GO:0003674,GO:0003824,GO:0004655,GO:0005488,GO:0005575,GO:0005622,GO:0005623,GO:0005737,GO:0005829,GO:0006725,GO:0006778,GO:0006779,GO:0006783,GO:0006807,GO:0008150,GO:0008152,GO:0008270,GO:0009058,GO:0009507,GO:0009532,GO:0009536,GO:0009570,GO:0009987,GO:0016829,GO:0016835,GO:0016836,GO:0018130,GO:0019438,GO:0033013,GO:0033014,GO:0034641,GO:0042168,GO:0042440,GO:0043167,GO:0043169,GO:0043226,GO:…	K01698-ko00860 Porphyrin metabolism	KOG2794-Delta-aminolevulinic acid dehydratase[H]
blue	LOC111890409	chaperone protein dnaJ GFA2, mitochondrial, transcript variant X2	GO:0000003,GO:0000740,GO:0000741,GO:0003006,GO:0005575,GO:0005622,GO:0005623,GO:0005737,GO:0005739,GO:0006457,GO:0006458,GO:0006996,GO:0006997,GO:0007275,GO:0007349,GO:0008150,GO:0008219,GO:0009553,GO:0009558,GO:0009559,GO:0009561,GO:0009653,GO:0009856,GO:0009987,GO:0010197,GO:0010198,GO:0010623,GO:0012501,GO:0016043,GO:0022414,GO:0030154,GO:0032501,GO:0032502,GO:0043226,GO:0043227,GO:0043229,GO:…	-	KOG0715-Molecular chaperone (DnaJ superfamily)[O]
blue	LOC111890502	nuclear pore complex protein NUP98A, transcript variant X2	GO:0000972,GO:0000973,GO:0003674,GO:0003676,GO:0003682,GO:0003712,GO:0003713,GO:0003723,GO:0003729,GO:0005048,GO:0005198,GO:0005215,GO:0005488,GO:0005575,GO:0005622,GO:0005623,GO:0005634,GO:0005635,GO:0005643,GO:0005654,GO:0005737,GO:0005829,GO:0006139,GO:0006259,GO:0006260,GO:0006403,GO:0006405,GO:0006406,GO:0006606,GO:0006611,GO:0006725,GO:0006807,GO:0006810,GO:0006886,GO:0006913,GO:0006996,GO:…	K14297-ko03013 Nucleocytoplasmic transport;ko05164 Influenza A;ko05014 Amyotrophic lateral sclerosis	-
blue	LOC111890505	protein HLB1	GO:0000902,GO:0000904,GO:0005575,GO:0005622,GO:0005623,GO:0005737,GO:0005768,GO:0005769,GO:0005794,GO:0005802,GO:0005829,GO:0006810,GO:0006887,GO:0007275,GO:0008150,GO:0009653,GO:0009826,GO:0009888,GO:0009932,GO:0009987,GO:0010015,GO:0010053,GO:0010054,GO:0012505,GO:0016043,GO:0016049,GO:0016192,GO:0021700,GO:0022622,GO:0030154,GO:0031410,GO:0031982,GO:0031984,GO:0032501,GO:0032502,GO:0032940,GO:…	-	-
blue	LOC111890540	vacuolar protein sorting-associated protein 32 homolog 2	-	K12194-ko03250 Viral life cycle - HIV-1;ko04144 Endocytosis;ko04217 Necroptosis	KOG1656-Protein involved in glucose derepression and pre-vacuolar endosome protein sorting[U]
blue	LOC111890592	trihelix transcription factor DF1, transcript variant X2	-	-	KOG4282-Transcription factor GT-2 and related proteins, contains trihelix DNA-binding/SANT domain[K]
blue	LOC111890606	adoMet-dependent rRNA methyltransferase spb1	GO:0000154,GO:0000460,GO:0000463,GO:0000466,GO:0000470,GO:0001510,GO:0003674,GO:0003824,GO:0005575,GO:0005622,GO:0005623,GO:0005634,GO:0005730,GO:0006139,GO:0006364,GO:0006396,GO:0006725,GO:0006807,GO:0008150,GO:0008152,GO:0008168,GO:0008171,GO:0008173,GO:0008649,GO:0008650,GO:0008757,GO:0009451,GO:0009987,GO:0010467,GO:0016070,GO:0016072,GO:0016435,GO:0016436,GO:0016740,GO:0016741,GO:0022613,GO:…	-	KOG1098-Putative SAM-dependent rRNA methyltransferase SPB1[AR]
blue	LOC111890624	uncharacterized LOC111890624	-	-	-
blue	LOC111890653	uncharacterized LOC111890653	-	-	-
blue	LOC111890670	mitochondrial uncoupling protein 1	GO:0003333,GO:0003674,GO:0005215,GO:0005342,GO:0005575,GO:0005622,GO:0005623,GO:0005737,GO:0005739,GO:0005740,GO:0005743,GO:0005773,GO:0005774,GO:0005911,GO:0006810,GO:0006811,GO:0006812,GO:0006820,GO:0006839,GO:0006865,GO:0008150,GO:0008152,GO:0008509,GO:0008514,GO:0009506,GO:0009507,GO:0009536,GO:0009853,GO:0009987,GO:0015075,GO:0015171,GO:0015318,GO:0015672,GO:0015711,GO:0015849,GO:0016020,GO:…	-	KOG0753-Mitochondrial fatty acid anion carrier protein/Uncoupling protein[C]
blue	LOC111890715	AMP deaminase	GO:0000003,GO:0001101,GO:0003006,GO:0003674,GO:0005488,GO:0005515,GO:0005575,GO:0005622,GO:0005623,GO:0005634,GO:0005737,GO:0005739,GO:0005740,GO:0005741,GO:0005829,GO:0007275,GO:0008150,GO:0009719,GO:0009725,GO:0009737,GO:0009790,GO:0009791,GO:0009793,GO:0010033,GO:0010154,GO:0016020,GO:0016021,GO:0019867,GO:0019899,GO:0019900,GO:0019901,GO:0022414,GO:0031090,GO:0031224,GO:0031300,GO:0031301,GO:…	K01490-ko00230 Purine metabolism	KOG1096-Adenosine monophosphate deaminase[F]
blue	LOC111890724	serine/threonine-protein phosphatase PP1 isozyme 9	GO:0003674,GO:0003824,GO:0004721,GO:0004722,GO:0006464,GO:0006470,GO:0006793,GO:0006796,GO:0006807,GO:0008150,GO:0008152,GO:0009987,GO:0016311,GO:0016787,GO:0016788,GO:0016791,GO:0019538,GO:0036211,GO:0042578,GO:0043170,GO:0043412,GO:0044237,GO:0044238,GO:0044260,GO:0044267,GO:0071704,GO:0140096,GO:1901564	K06269-ko03015 mRNA surveillance pathway;ko04390 Hippo signaling pathway;ko04024 cAMP signaling pathway;ko04022 cGMP-PKG signaling pathway;ko04113 Meiosis - yeast;ko04114 Oocyte meiosis;ko04218 Cellular senescence;ko04510 Focal adhesion;ko04810 Regulation of actin cytoskeleton;ko04611 Platelet activation;ko04910 Insulin signaling pathway;ko04921 Oxytocin signaling pathway;ko04261 Adrenergic signa…	KOG0374-Serine/threonine specific protein phosphatase PP1, catalytic subunit[TR]
blue	LOC111890725	protein TIME FOR COFFEE	-	-	-
blue	LOC111890732	PRA1 family protein B4	GO:0005575,GO:0005622,GO:0005623,GO:0005737,GO:0005768,GO:0005783,GO:0005794,GO:0005802,GO:0005829,GO:0006810,GO:0008150,GO:0012505,GO:0016192,GO:0031410,GO:0031982,GO:0031984,GO:0043226,GO:0043227,GO:0043229,GO:0043231,GO:0044422,GO:0044424,GO:0044431,GO:0044444,GO:0044446,GO:0044464,GO:0051179,GO:0051234,GO:0097708,GO:0098791	-	KOG3142-Prenylated rab acceptor 1[U]
blue	LOC111890754	dihydrolipoyl dehydrogenase 2, chloroplastic, transcript variant X1	-	K00382-ko00010 Glycolysis / Gluconeogenesis;ko00020 Citrate cycle (TCA cycle);ko00620 Pyruvate metabolism;ko00630 Glyoxylate and dicarboxylate metabolism;ko00640 Propanoate metabolism;ko00260 Glycine, serine and threonine metabolism;ko00280 Valine, leucine and isoleucine degradation;ko00310 Lysine degradation;ko00380 Tryptophan metabolism;ko00785 Lipoic acid metabolism	KOG1335-Dihydrolipoamide dehydrogenase[C]
blue	LOC111890758	probable linoleate 9S-lipoxygenase 5	GO:0003674,GO:0003824,GO:0005575,GO:0005622,GO:0005623,GO:0005737,GO:0006629,GO:0007275,GO:0008150,GO:0008152,GO:0009507,GO:0009536,GO:0009653,GO:0009791,GO:0009987,GO:0010015,GO:0010101,GO:0010102,GO:0010311,GO:0016491,GO:0016701,GO:0016702,GO:0022622,GO:0030258,GO:0031347,GO:0031348,GO:0032501,GO:0032502,GO:0034440,GO:0043226,GO:0043227,GO:0043229,GO:0043231,GO:0044237,GO:0044238,GO:0044255,GO:…	K15718-ko00591 Linoleic acid metabolism	-
blue	LOC111890855	ABC transporter C family member 10	-	-	KOG0054-Multidrug resistance-associated protein/mitoxantrone resistance protein, ABC superfamily[Q]
blue	LOC111890859	COP1-interactive protein 1, transcript variant X1	GO:0001101,GO:0005575,GO:0005622,GO:0005623,GO:0005737,GO:0005773,GO:0005774,GO:0005856,GO:0005886,GO:0006950,GO:0006970,GO:0008150,GO:0009507,GO:0009536,GO:0009628,GO:0009719,GO:0009725,GO:0009737,GO:0009787,GO:0009789,GO:0009966,GO:0009967,GO:0009987,GO:0010033,GO:0010646,GO:0010647,GO:0016020,GO:0023051,GO:0023056,GO:0031090,GO:0032386,GO:0032870,GO:0032879,GO:0032880,GO:0033157,GO:0033993,GO:…	-	KOG0994-Extracellular matrix glycoprotein Laminin subunit beta[W]
blue	LOC111890873	3-oxoacyl-[acyl-carrier-protein] synthase I, chloroplastic	-	K09458-ko00061 Fatty acid biosynthesis;ko00780 Biotin metabolism	KOG1394-3-oxoacyl-(acyl-carrier-protein) synthase (I and II)[IQ]
blue	LOC111890902	pentatricopeptide repeat-containing protein At5g46580, chloroplastic	GO:0003674,GO:0003676,GO:0003723,GO:0003824,GO:0004518,GO:0004519,GO:0005488,GO:0005575,GO:0005622,GO:0005623,GO:0005737,GO:0006139,GO:0006725,GO:0006807,GO:0008150,GO:0008152,GO:0009451,GO:0009507,GO:0009536,GO:0009987,GO:0016070,GO:0016787,GO:0016788,GO:0034641,GO:0043170,GO:0043226,GO:0043227,GO:0043229,GO:0043231,GO:0043412,GO:0044237,GO:0044238,GO:0044424,GO:0044444,GO:0044464,GO:0046483,GO:…	-	-
blue	LOC111890908	calcium-dependent protein kinase	GO:0001101,GO:0003674,GO:0003824,GO:0004672,GO:0004674,GO:0004683,GO:0005488,GO:0005515,GO:0005516,GO:0005575,GO:0005622,GO:0005623,GO:0005634,GO:0005737,GO:0005829,GO:0005886,GO:0005911,GO:0006464,GO:0006468,GO:0006793,GO:0006796,GO:0006807,GO:0007154,GO:0007165,GO:0008150,GO:0008152,GO:0009506,GO:0009719,GO:0009725,GO:0009737,GO:0009738,GO:0009751,GO:0009755,GO:0009931,GO:0009987,GO:0010033,GO:…	K13412-ko04626 Plant-pathogen interaction;ko05145 Toxoplasmosis	KOG0032-Ca2+/calmodulin-dependent protein kinase, EF-Hand protein superfamily[T]
blue	LOC111890926	transcription initiation factor IIF subunit alpha, transcript variant X2	GO:0003674,GO:0005488,GO:0005515,GO:0008022	K03138-ko03022 Basal transcription factors	KOG2393-Transcription initiation factor IIF, large subunit (RAP74)[K]
blue	LOC111890956	putative MO25-like protein At5g47540	GO:0005575,GO:0005623,GO:0005886,GO:0016020,GO:0044464,GO:0071944	K08272-ko04152 AMPK signaling pathway;ko04150 mTOR signaling pathway	KOG1566-Conserved protein Mo25[S]
blue	LOC111890969	1-aminocyclopropane-1-carboxylate oxidase 3	GO:0000302,GO:0001101,GO:0003674,GO:0003824,GO:0005488,GO:0005507,GO:0005575,GO:0005618,GO:0005622,GO:0005623,GO:0005737,GO:0005783,GO:0005794,GO:0005829,GO:0005886,GO:0005911,GO:0006950,GO:0006970,GO:0006979,GO:0008150,GO:0008152,GO:0009058,GO:0009506,GO:0009593,GO:0009605,GO:0009607,GO:0009620,GO:0009628,GO:0009651,GO:0009692,GO:0009693,GO:0009719,GO:0009720,GO:0009723,GO:0009725,GO:0009726,GO:…	K05933-ko00270 Cysteine and methionine metabolism	KOG0143-Iron/ascorbate family oxidoreductases[QR]
blue	LOC111890971	uncharacterized LOC111890971, transcript variant X2	-	-	-
blue	LOC111891069	uncharacterized membrane protein At1g16860	-	-	-
blue	LOC111891105	calnexin homolog	GO:0005575,GO:0005618,GO:0005622,GO:0005623,GO:0005737,GO:0005739,GO:0005773,GO:0005774,GO:0005783,GO:0005886,GO:0005911,GO:0009505,GO:0009506,GO:0009507,GO:0009536,GO:0012505,GO:0016020,GO:0030054,GO:0030312,GO:0031090,GO:0043226,GO:0043227,GO:0043229,GO:0043231,GO:0044422,GO:0044424,GO:0044437,GO:0044444,GO:0044446,GO:0044464,GO:0055044,GO:0071944,GO:0098588,GO:0098805	K08054-ko04141 Protein processing in endoplasmic reticulum;ko04145 Phagosome;ko04612 Antigen processing and presentation;ko04918 Thyroid hormone synthesis;ko05166 Human T-cell leukemia virus 1 infection	KOG0675-Calnexin[O]
blue	LOC111891116	phosphatidylinositol/phosphatidylcholine transfer protein SFH8	GO:0000003,GO:0000226,GO:0003006,GO:0003674,GO:0005215,GO:0005319,GO:0005548,GO:0005575,GO:0005622,GO:0005623,GO:0005628,GO:0005634,GO:0005886,GO:0006810,GO:0006811,GO:0006820,GO:0006869,GO:0006996,GO:0007010,GO:0007017,GO:0007049,GO:0008150,GO:0008525,GO:0008526,GO:0009653,GO:0009987,GO:0010876,GO:0010927,GO:0015711,GO:0015748,GO:0015914,GO:0016020,GO:0016043,GO:0016192,GO:0019953,GO:0022402,GO:…	-	KOG1471-Phosphatidylinositol transfer protein SEC14 and related proteins[I]
blue	LOC111891211	plant UBX domain-containing protein 11, transcript variant X2	GO:0006355,GO:0006357,GO:0006508,GO:0006511,GO:0006807,GO:0006950,GO:0008150,GO:0008152,GO:0009056,GO:0009057,GO:0009889,GO:0009891,GO:0009893,GO:0009987,GO:0010033,GO:0010243,GO:0010468,GO:0010498,GO:0010556,GO:0010557,GO:0010604,GO:0010628,GO:0019219,GO:0019222,GO:0019538,GO:0019941,GO:0030163,GO:0030433,GO:0031323,GO:0031325,GO:0031326,GO:0031328,GO:0033554,GO:0034976,GO:0036003,GO:0036503,GO:…	-	KOG2507-Ubiquitin regulatory protein UBXD2, contains UAS and UBX domains[R]
blue	LOC111891229	PTI1-like tyrosine-protein kinase 3, transcript variant X2	GO:0003674,GO:0003824,GO:0004672,GO:0004674,GO:0004675,GO:0004888,GO:0005488,GO:0005515,GO:0005575,GO:0005623,GO:0005886,GO:0005911,GO:0006464,GO:0006468,GO:0006793,GO:0006796,GO:0006807,GO:0007154,GO:0007165,GO:0007166,GO:0007167,GO:0007178,GO:0008150,GO:0008152,GO:0009506,GO:0009987,GO:0016020,GO:0016301,GO:0016310,GO:0016740,GO:0016772,GO:0016773,GO:0019199,GO:0019538,GO:0019899,GO:0019900,GO:…	K13436-ko04626 Plant-pathogen interaction	KOG1187-Serine/threonine protein kinase[T]
blue	LOC111891248	probable glutathione peroxidase 2	GO:0005575,GO:0005622,GO:0005623,GO:0005634,GO:0005737,GO:0005829,GO:0005886,GO:0016020,GO:0043226,GO:0043227,GO:0043229,GO:0043231,GO:0044424,GO:0044444,GO:0044464,GO:0071944	K00432-ko00480 Glutathione metabolism;ko04918 Thyroid hormone synthesis;ko05014 Amyotrophic lateral sclerosis;ko05016 Huntington disease;ko05022 Pathways of neurodegeneration - multiple diseases	KOG1651-Glutathione peroxidase[O]
blue	LOC111891257	uncharacterized LOC111891257	-	K07562-ko03013 Nucleocytoplasmic transport;ko03008 Ribosome biogenesis in eukaryotes	KOG2613-NMD protein affecting ribosome stability and mRNA decay[J]
blue	LOC111891314	uncharacterized LOC111891314	-	-	-
blue	LOC111891355	alpha-amylase 3, chloroplastic, transcript variant X2	GO:0000272,GO:0003674,GO:0003824,GO:0004553,GO:0004556,GO:0005575,GO:0005622,GO:0005623,GO:0005737,GO:0005975,GO:0005976,GO:0005982,GO:0005983,GO:0005984,GO:0005985,GO:0005987,GO:0006073,GO:0008150,GO:0008152,GO:0009056,GO:0009057,GO:0009251,GO:0009311,GO:0009313,GO:0009507,GO:0009532,GO:0009536,GO:0009570,GO:0009987,GO:0016052,GO:0016160,GO:0016787,GO:0016798,GO:0043170,GO:0043226,GO:0043227,GO:…	K01176-ko00500 Starch and sucrose metabolism;ko04970 Salivary secretion;ko04972 Pancreatic secretion;ko04973 Carbohydrate digestion and absorption	KOG0471-Alpha-amylase[G]
blue	LOC111891361	mitochondrial outer membrane protein porin of 36 kDa	GO:0003674,GO:0005215,GO:0005216,GO:0005244,GO:0005253,GO:0005575,GO:0005622,GO:0005623,GO:0005737,GO:0005739,GO:0005740,GO:0005741,GO:0006810,GO:0006811,GO:0006820,GO:0008150,GO:0008308,GO:0008509,GO:0009526,GO:0009527,GO:0009536,GO:0015075,GO:0015103,GO:0015267,GO:0015318,GO:0015698,GO:0016020,GO:0016021,GO:0019867,GO:0022803,GO:0022832,GO:0022836,GO:0022838,GO:0022839,GO:0022857,GO:0031090,GO:…	K15040-ko04020 Calcium signaling pathway;ko04022 cGMP-PKG signaling pathway;ko04216 Ferroptosis;ko04217 Necroptosis;ko04218 Cellular senescence;ko04613 Neutrophil extracellular trap formation;ko04621 NOD-like receptor signaling pathway;ko04979 Cholesterol metabolism;ko05208 Chemical carcinogenesis - reactive oxygen species;ko05166 Human T-cell leukemia virus 1 infection;ko05010 Alzheimer disease;…	KOG3126-Porin/voltage-dependent anion-selective channel protein[P]
blue	LOC111891391	auxin-responsive protein IAA9	GO:0003674,GO:0003676,GO:0003677,GO:0003700,GO:0005488,GO:0005575,GO:0005622,GO:0005623,GO:0005634,GO:0006355,GO:0007154,GO:0007165,GO:0008150,GO:0009719,GO:0009725,GO:0009733,GO:0009734,GO:0009755,GO:0009889,GO:0009987,GO:0010033,GO:0010468,GO:0010556,GO:0019219,GO:0019222,GO:0023052,GO:0031323,GO:0031326,GO:0032870,GO:0042221,GO:0043226,GO:0043227,GO:0043229,GO:0043231,GO:0043565,GO:0044424,GO:…	K14484-ko04075 Plant hormone signal transduction	-
blue	LOC111891398	protein GIGANTEA, transcript variant X2	GO:0000003,GO:0000302,GO:0003006,GO:0005575,GO:0005622,GO:0005623,GO:0005634,GO:0005654,GO:0005737,GO:0006355,GO:0006950,GO:0006979,GO:0007275,GO:0007623,GO:0008150,GO:0009266,GO:0009314,GO:0009409,GO:0009416,GO:0009628,GO:0009636,GO:0009637,GO:0009639,GO:0009791,GO:0009889,GO:0009908,GO:0010035,GO:0010218,GO:0010378,GO:0010468,GO:0010556,GO:0019219,GO:0019222,GO:0022414,GO:0031323,GO:0031326,GO:…	K12124-ko04712 Circadian rhythm - plant	-
blue	LOC111891456	uncharacterized LOC111891456, transcript variant X2	-	-	-
blue	LOC111891459	uncharacterized LOC111891459, transcript variant X1	-	-	-
blue	LOC111891480	CDPK-related kinase 5	GO:0001101,GO:0003674,GO:0003824,GO:0004672,GO:0004674,GO:0004683,GO:0005488,GO:0005515,GO:0005516,GO:0005575,GO:0005622,GO:0005623,GO:0005634,GO:0005737,GO:0005886,GO:0006464,GO:0006468,GO:0006793,GO:0006796,GO:0006807,GO:0007154,GO:0007165,GO:0008150,GO:0008152,GO:0009719,GO:0009725,GO:0009737,GO:0009738,GO:0009755,GO:0009931,GO:0009987,GO:0010033,GO:0010857,GO:0016020,GO:0016301,GO:0016310,GO:…	-	KOG0032-Ca2+/calmodulin-dependent protein kinase, EF-Hand protein superfamily[T]
blue	LOC111891481	zinc finger CCCH domain-containing protein 62	GO:0005575,GO:0005622,GO:0005623,GO:0005634,GO:0005737,GO:0006355,GO:0007623,GO:0008150,GO:0009314,GO:0009416,GO:0009628,GO:0009637,GO:0009889,GO:0009909,GO:0009911,GO:0010468,GO:0010556,GO:0019219,GO:0019222,GO:0031323,GO:0031326,GO:0043226,GO:0043227,GO:0043229,GO:0043231,GO:0044424,GO:0044464,GO:0048511,GO:0048518,GO:0048580,GO:0048582,GO:0048831,GO:0050789,GO:0050793,GO:0050794,GO:0050896,GO:…	-	-
blue	LOC111891540	NAP1-related protein 2, transcript variant X2	GO:0000724,GO:0000725,GO:0003674,GO:0005488,GO:0005515,GO:0005575,GO:0005622,GO:0005623,GO:0005634,GO:0005737,GO:0005829,GO:0006139,GO:0006259,GO:0006281,GO:0006302,GO:0006310,GO:0006725,GO:0006807,GO:0006950,GO:0006974,GO:0008150,GO:0008152,GO:0009987,GO:0010035,GO:0010038,GO:0016444,GO:0033554,GO:0034641,GO:0042221,GO:0042393,GO:0043170,GO:0043226,GO:0043227,GO:0043229,GO:0043231,GO:0044237,GO:…	-	KOG1508-DNA replication factor/protein phosphatase inhibitor SET/SPR-2[L]
blue	LOC111891545	long-chain-alcohol oxidase FAO2	GO:0003674,GO:0003824,GO:0005575,GO:0005622,GO:0005623,GO:0005737,GO:0005783,GO:0008150,GO:0008152,GO:0012505,GO:0016491,GO:0043226,GO:0043227,GO:0043229,GO:0043231,GO:0044424,GO:0044444,GO:0044464,GO:0055114	-	-
blue	LOC111891549	dolichyl-diphosphooligosaccharide--protein glycosyltransferase subunit 2	GO:0005575,GO:0005618,GO:0005622,GO:0005623,GO:0005737,GO:0005739,GO:0005773,GO:0005774,GO:0005783,GO:0005789,GO:0005794,GO:0005886,GO:0005911,GO:0006464,GO:0006486,GO:0006487,GO:0006807,GO:0006950,GO:0008150,GO:0008152,GO:0008250,GO:0009058,GO:0009059,GO:0009100,GO:0009101,GO:0009266,GO:0009409,GO:0009505,GO:0009506,GO:0009628,GO:0009987,GO:0012505,GO:0016020,GO:0018193,GO:0018196,GO:0018279,GO:…	K12667-ko00510 N-Glycan biosynthesis;ko00513 Various types of N-glycan biosynthesis;ko04141 Protein processing in endoplasmic reticulum	KOG2447-Oligosaccharyltransferase, delta subunit (ribophorin II)[O]
blue	LOC111891551	uncharacterized LOC111891551	-	-	-
blue	LOC111891574	acyl-coenzyme A thioesterase 2, chloroplastic	-	-	KOG2763-Acyl-CoA thioesterase[I]
blue	LOC111891583	probably inactive leucine-rich repeat receptor-like protein kinase At5g48380, transcript variant X1	GO:0003674,GO:0003824,GO:0004672,GO:0005102,GO:0005488,GO:0005515,GO:0005575,GO:0005623,GO:0005886,GO:0005911,GO:0006464,GO:0006468,GO:0006793,GO:0006796,GO:0006807,GO:0006950,GO:0006952,GO:0008150,GO:0008152,GO:0009506,GO:0009605,GO:0009607,GO:0009617,GO:0009987,GO:0010941,GO:0016020,GO:0016301,GO:0016310,GO:0016740,GO:0016772,GO:0016773,GO:0019538,GO:0030054,GO:0031347,GO:0031348,GO:0033612,GO:…	-	KOG1187-Serine/threonine protein kinase[T]
blue	LOC111891591	FRIGIDA-like protein 3	-	-	-
blue	LOC111891594	BTB/POZ domain-containing protein At1g67900, transcript variant X2	GO:0005575,GO:0005623,GO:0005886,GO:0016020,GO:0044464,GO:0071944	-	-
blue	LOC111891613	3-isopropylmalate dehydratase small subunit 1, transcript variant X2	GO:0003674,GO:0003824,GO:0003861,GO:0005575,GO:0005622,GO:0005623,GO:0005737,GO:0006082,GO:0006520,GO:0006551,GO:0006790,GO:0006807,GO:0006950,GO:0006970,GO:0006996,GO:0007275,GO:0008150,GO:0008152,GO:0008652,GO:0009058,GO:0009081,GO:0009082,GO:0009098,GO:0009507,GO:0009532,GO:0009536,GO:0009570,GO:0009628,GO:0009651,GO:0009657,GO:0009658,GO:0009987,GO:0016043,GO:0016053,GO:0016143,GO:0016144,GO:…	K01704-ko00660 C5-Branched dibasic acid metabolism;ko00290 Valine, leucine and isoleucine biosynthesis	KOG0454-3-isopropylmalate dehydratase (aconitase superfamily)[E]
blue	LOC111891616	probable aquaporin TIP-type RB7-5A	GO:0000322,GO:0000325,GO:0000326,GO:0003674,GO:0005215,GO:0005275,GO:0005372,GO:0005575,GO:0005622,GO:0005623,GO:0005737,GO:0005773,GO:0005774,GO:0005886,GO:0005887,GO:0006810,GO:0006811,GO:0006812,GO:0006833,GO:0008150,GO:0008324,GO:0008519,GO:0009507,GO:0009536,GO:0009705,GO:0015075,GO:0015101,GO:0015200,GO:0015250,GO:0015267,GO:0015318,GO:0015695,GO:0015696,GO:0015837,GO:0015843,GO:0016020,GO:…	-	KOG0223-Aquaporin (major intrinsic protein family)[G]
blue	LOC111891628	chlorophyll a-b binding protein CP29.2, chloroplastic	-	K08915-ko00196 Photosynthesis - antenna proteins	-
blue	LOC111891631	protein PLASTID TRANSCRIPTIONALLY ACTIVE 12, chloroplastic, transcript variant X2	GO:0000229,GO:0000427,GO:0000428,GO:0003674,GO:0003676,GO:0003677,GO:0003697,GO:0003723,GO:0003727,GO:0005488,GO:0005575,GO:0005622,GO:0005623,GO:0005634,GO:0005694,GO:0005737,GO:0006139,GO:0006351,GO:0006355,GO:0006725,GO:0006807,GO:0008150,GO:0008152,GO:0009058,GO:0009059,GO:0009295,GO:0009314,GO:0009416,GO:0009507,GO:0009508,GO:0009532,GO:0009536,GO:0009628,GO:0009637,GO:0009639,GO:0009889,GO:…	-	-
blue	LOC111891670	peroxisomal membrane protein PEX14, transcript variant X1	-	K13343-ko04146 Peroxisome	KOG2629-Peroxisomal membrane anchor protein (peroxin)[MOU]
blue	LOC111891671	pantothenate kinase 2, transcript variant X2	GO:0003674,GO:0003824,GO:0004594,GO:0005575,GO:0005622,GO:0005623,GO:0005737,GO:0005829,GO:0006793,GO:0006796,GO:0008150,GO:0008152,GO:0009987,GO:0016301,GO:0016310,GO:0016740,GO:0016772,GO:0016773,GO:0044237,GO:0044424,GO:0044444,GO:0044464	K09680-ko00770 Pantothenate and CoA biosynthesis	KOG2201-Pantothenate kinase PanK and related proteins[H]
blue	LOC111891672	serine/threonine-protein kinase STY13	GO:0003674,GO:0003824,GO:0004672,GO:0005575,GO:0005622,GO:0005623,GO:0005737,GO:0006464,GO:0006468,GO:0006793,GO:0006796,GO:0006807,GO:0007154,GO:0007165,GO:0008150,GO:0008152,GO:0009987,GO:0016301,GO:0016310,GO:0016740,GO:0016772,GO:0016773,GO:0019538,GO:0023052,GO:0035556,GO:0036211,GO:0043170,GO:0043412,GO:0044237,GO:0044238,GO:0044260,GO:0044267,GO:0044424,GO:0044464,GO:0050789,GO:0050794,GO:…	-	KOG0192-Tyrosine kinase specific for activated (GTP-bound) p21cdc42Hs[T]
blue	LOC111891678	protein KINESIN LIGHT CHAIN-RELATED 3, transcript variant X2	GO:0001655,GO:0001822,GO:0001889,GO:0001894,GO:0001895,GO:0001947,GO:0002009,GO:0003007,GO:0003143,GO:0003205,GO:0003230,GO:0003279,GO:0003283,GO:0003341,GO:0003351,GO:0005575,GO:0005622,GO:0005623,GO:0005737,GO:0005829,GO:0005929,GO:0006928,GO:0006996,GO:0007017,GO:0007018,GO:0007275,GO:0007368,GO:0007369,GO:0007389,GO:0007507,GO:0008150,GO:0009653,GO:0009790,GO:0009799,GO:0009855,GO:0009887,GO:…	-	KOG1840-Kinesin light chain[Z]
blue	LOC111891693	polyubiquitin	-	K08770-ko04120 Ubiquitin mediated proteolysis;ko04137 Mitophagy - animal;ko03320 PPAR signaling pathway;ko05167 Kaposi sarcoma-associated herpesvirus infection;ko05131 Shigellosis;ko05012 Parkinson disease;ko05022 Pathways of neurodegeneration - multiple diseases	KOG0003-Ubiquitin/60s ribosomal protein L40 fusion[J]
blue	LOC111891706	ferredoxin-dependent glutamate synthase 1, chloroplastic/mitochondrial	GO:0003674,GO:0003824,GO:0005488,GO:0005515,GO:0005575,GO:0005576,GO:0005622,GO:0005623,GO:0005737,GO:0005739,GO:0005759,GO:0006082,GO:0006520,GO:0006536,GO:0006537,GO:0006541,GO:0006807,GO:0008150,GO:0008152,GO:0008652,GO:0009058,GO:0009064,GO:0009084,GO:0009314,GO:0009416,GO:0009507,GO:0009526,GO:0009532,GO:0009536,GO:0009570,GO:0009628,GO:0009743,GO:0009744,GO:0009853,GO:0009941,GO:0009987,GO:…	K00284-ko00630 Glyoxylate and dicarboxylate metabolism;ko00910 Nitrogen metabolism	KOG0399-Glutamate synthase[E]
blue	LOC111891753	protein LURP-one-related 8	-	-	-
blue	LOC111891767	T-complex protein 1 subunit delta	GO:0003674,GO:0005488,GO:0005515,GO:0005575,GO:0005622,GO:0005623,GO:0005737,GO:0005829,GO:0005832,GO:0006457,GO:0006458,GO:0008150,GO:0009987,GO:0010035,GO:0010038,GO:0032991,GO:0042221,GO:0044183,GO:0044424,GO:0044444,GO:0044445,GO:0044464,GO:0046686,GO:0050896,GO:0051082,GO:0061077,GO:0101031	-	KOG0358-Chaperonin complex component, TCP-1 delta subunit (CCT4)[O]
blue	LOC111891773	chlorophyll a-b binding protein CP29.1, chloroplastic	-	K08915-ko00196 Photosynthesis - antenna proteins	-
blue	LOC111891813	senescence-associated carboxylesterase 101, transcript variant X2	-	-	-
blue	LOC111891823	putative lipid-binding protein At4g00165	-	-	-
blue	LOC111891879	kinesin-like protein KIN-13A	GO:0000070,GO:0000226,GO:0000278,GO:0000280,GO:0000775,GO:0000776,GO:0000819,GO:0000902,GO:0000904,GO:0003674,GO:0003774,GO:0003777,GO:0003824,GO:0005488,GO:0005515,GO:0005575,GO:0005618,GO:0005622,GO:0005623,GO:0005694,GO:0005737,GO:0005794,GO:0005795,GO:0005856,GO:0005871,GO:0005874,GO:0005875,GO:0005886,GO:0006928,GO:0006996,GO:0007010,GO:0007017,GO:0007018,GO:0007019,GO:0007049,GO:0007059,GO:…	-	KOG0246-Kinesin-like protein[Z]
blue	LOC111891897	CRM-domain containing factor CFM3, chloroplastic/mitochondrial	GO:0000373,GO:0000375,GO:0000377,GO:0006139,GO:0006396,GO:0006725,GO:0006807,GO:0008150,GO:0008152,GO:0008380,GO:0009987,GO:0010467,GO:0016070,GO:0034641,GO:0043170,GO:0044237,GO:0044238,GO:0046483,GO:0071704,GO:0090304,GO:1901360	-	KOG1990-Poly(A)-specific exoribonuclease PARN[L]
blue	LOC111891921	UDP-glycosyltransferase 85C2	-	-	KOG1192-UDP-glucuronosyl and UDP-glucosyl transferase[GC]
blue	LOC111891978	chlorophyll a-b binding protein 7, chloroplastic	GO:0003674,GO:0005488,GO:0005575,GO:0005622,GO:0005623,GO:0005737,GO:0006091,GO:0008150,GO:0008152,GO:0009314,GO:0009416,GO:0009507,GO:0009526,GO:0009532,GO:0009534,GO:0009535,GO:0009536,GO:0009570,GO:0009579,GO:0009628,GO:0009637,GO:0009639,GO:0009765,GO:0009768,GO:0009941,GO:0009987,GO:0010218,GO:0010287,GO:0015979,GO:0016020,GO:0016168,GO:0019684,GO:0031409,GO:0031967,GO:0031975,GO:0031976,GO:…	K14172-ko00196 Photosynthesis - antenna proteins	-
blue	LOC111892016	uncharacterized LOC111892016	-	-	KOG2886-Uncharacterized conserved protein[S]
blue	LOC111892049	protein SCAR3	GO:0003674,GO:0003779,GO:0003785,GO:0005488,GO:0005515,GO:0005575,GO:0005622,GO:0005623,GO:0005737,GO:0005856,GO:0008064,GO:0008092,GO:0008150,GO:0009987,GO:0010638,GO:0016020,GO:0016043,GO:0030832,GO:0030833,GO:0030838,GO:0031209,GO:0031334,GO:0032271,GO:0032273,GO:0032535,GO:0032956,GO:0032970,GO:0032991,GO:0033043,GO:0043226,GO:0043228,GO:0043229,GO:0043232,GO:0043254,GO:0044087,GO:0044089,GO:…	-	-
blue	LOC111892088	GDSL esterase/lipase At5g45920	-	-	KOG3035-Isoamyl acetate-hydrolyzing esterase[I]
blue	LOC111892144	uncharacterized LOC111892144, transcript variant X1	-	-	KOG1043-Ca2+-binding transmembrane protein LETM1/MRS7[S]
blue	LOC111892176	elongation factor Tu, mitochondrial	GO:0000166,GO:0003674,GO:0005488,GO:0005524,GO:0005575,GO:0005618,GO:0005622,GO:0005623,GO:0005737,GO:0005739,GO:0008144,GO:0008150,GO:0008270,GO:0010035,GO:0010038,GO:0017076,GO:0030312,GO:0030554,GO:0032553,GO:0032555,GO:0032559,GO:0035639,GO:0036094,GO:0042221,GO:0043167,GO:0043168,GO:0043169,GO:0043226,GO:0043227,GO:0043229,GO:0043231,GO:0044424,GO:0044444,GO:0044464,GO:0046686,GO:0046872,GO:…	-	KOG0460-Mitochondrial translation elongation factor Tu[J]
blue	LOC111892186	auxin-responsive protein SAUR32	-	K14488-ko04075 Plant hormone signal transduction	-
blue	LOC111892189	vacuolar-processing enzyme	-	K01369-ko04142 Lysosome;ko04612 Antigen processing and presentation	KOG1348-Asparaginyl peptidases[O]
blue	LOC111892196	cinnamoyl-CoA reductase 1	GO:0003674,GO:0003824,GO:0005575,GO:0005622,GO:0005623,GO:0005737,GO:0005829,GO:0006725,GO:0006950,GO:0007623,GO:0008150,GO:0008152,GO:0009058,GO:0009266,GO:0009409,GO:0009628,GO:0009698,GO:0009699,GO:0009808,GO:0009809,GO:0009987,GO:0016491,GO:0016620,GO:0016621,GO:0016903,GO:0019438,GO:0019748,GO:0042752,GO:0042754,GO:0044237,GO:0044249,GO:0044424,GO:0044444,GO:0044464,GO:0044550,GO:0048511,GO:…	K09753-ko00940 Phenylpropanoid biosynthesis	KOG1502-Flavonol reductase/cinnamoyl-CoA reductase[V]
blue	LOC111892218	probable alpha-mannosidase At5g13980	GO:0000323,GO:0005575,GO:0005622,GO:0005623,GO:0005737,GO:0005764,GO:0005773,GO:0043226,GO:0043227,GO:0043229,GO:0043231,GO:0044424,GO:0044444,GO:0044464	K01191-ko00511 Other glycan degradation	KOG1959-Glycosyl hydrolase, family 38 - alpha-mannosidase[G]
blue	LOC111892221	uncharacterized LOC111892221	-	-	-
blue	LOC111892232	ribonuclease TUDOR 2	GO:0000932,GO:0003674,GO:0003676,GO:0003723,GO:0003729,GO:0003824,GO:0004518,GO:0005488,GO:0005575,GO:0005618,GO:0005622,GO:0005623,GO:0005634,GO:0005635,GO:0005737,GO:0005783,GO:0005829,GO:0005886,GO:0005911,GO:0006082,GO:0006139,GO:0006396,GO:0006397,GO:0006401,GO:0006402,GO:0006629,GO:0006720,GO:0006721,GO:0006725,GO:0006807,GO:0006950,GO:0006970,GO:0007275,GO:0008150,GO:0008152,GO:0008299,GO:…	-	KOG2039-Transcriptional coactivator p100[K]
blue	LOC111892236	uncharacterized LOC111892236	-	-	KOG2743-Cobalamin synthesis protein[H]
blue	LOC111892260	uncharacterized LOC111892260	-	K03107-ko03060 Protein export	KOG2460-Signal recognition particle, subunit Srp68[U]
blue	LOC111892266	chaperone protein dnaJ 8, chloroplastic	GO:0005575,GO:0005622,GO:0005623,GO:0005634,GO:0005737,GO:0008150,GO:0009314,GO:0009416,GO:0009507,GO:0009532,GO:0009536,GO:0009570,GO:0009628,GO:0043226,GO:0043227,GO:0043229,GO:0043231,GO:0044422,GO:0044424,GO:0044434,GO:0044435,GO:0044444,GO:0044446,GO:0044464,GO:0050896	-	KOG0715-Molecular chaperone (DnaJ superfamily)[O]
blue	LOC111892295	chaperone protein dnaJ 8, chloroplastic	GO:0005575,GO:0005622,GO:0005623,GO:0005634,GO:0005737,GO:0008150,GO:0009314,GO:0009416,GO:0009507,GO:0009532,GO:0009536,GO:0009570,GO:0009628,GO:0043226,GO:0043227,GO:0043229,GO:0043231,GO:0044422,GO:0044424,GO:0044434,GO:0044435,GO:0044444,GO:0044446,GO:0044464,GO:0050896	-	KOG0712-Molecular chaperone (DnaJ superfamily)[O]
blue	LOC111892306	ATP-dependent Clp protease ATP-binding subunit ClpA homolog CD4A, chloroplastic	GO:0003674,GO:0003824,GO:0004176,GO:0005488,GO:0005515,GO:0005575,GO:0005618,GO:0005622,GO:0005623,GO:0005737,GO:0005739,GO:0006508,GO:0006605,GO:0006807,GO:0006810,GO:0006886,GO:0006996,GO:0008104,GO:0008150,GO:0008152,GO:0008233,GO:0009507,GO:0009526,GO:0009528,GO:0009532,GO:0009534,GO:0009535,GO:0009536,GO:0009570,GO:0009579,GO:0009657,GO:0009658,GO:0009706,GO:0009719,GO:0009725,GO:0009735,GO:…	-	KOG1051-Chaperone HSP104 and related ATP-dependent Clp proteases[O]
blue	LOC111892323	4-coumarate--CoA ligase 2	GO:0003674,GO:0003824,GO:0005575,GO:0005622,GO:0005623,GO:0005737,GO:0006725,GO:0008150,GO:0008152,GO:0009058,GO:0009698,GO:0009699,GO:0009987,GO:0016207,GO:0016405,GO:0016874,GO:0016877,GO:0016878,GO:0019438,GO:0019748,GO:0044237,GO:0044249,GO:0044424,GO:0044464,GO:0044550,GO:0071704,GO:1901360,GO:1901362,GO:1901576	K01904-ko00130 Ubiquinone and other terpenoid-quinone biosynthesis;ko00940 Phenylpropanoid biosynthesis	KOG1176-Acyl-CoA synthetase[I]
blue	LOC111892363	plasma membrane ATPase 1	GO:0003674,GO:0003824,GO:0005215,GO:0005575,GO:0005623,GO:0005886,GO:0006810,GO:0006811,GO:0006812,GO:0006950,GO:0006970,GO:0008150,GO:0008324,GO:0008553,GO:0009628,GO:0009651,GO:0015075,GO:0015077,GO:0015078,GO:0015318,GO:0015399,GO:0015405,GO:0015662,GO:0015672,GO:0016020,GO:0016462,GO:0016787,GO:0016817,GO:0016818,GO:0016887,GO:0017111,GO:0019829,GO:0022804,GO:0022853,GO:0022857,GO:0022890,GO:…	K01535-ko00190 Oxidative phosphorylation	KOG0205-Plasma membrane H+-transporting ATPase[P]
blue	LOC111892370	aminopeptidase P1, transcript variant X1	GO:0003674,GO:0003824,GO:0004177,GO:0005488,GO:0005575,GO:0005622,GO:0005623,GO:0005737,GO:0005829,GO:0005886,GO:0006508,GO:0006807,GO:0006810,GO:0008144,GO:0008150,GO:0008152,GO:0008233,GO:0008238,GO:0008270,GO:0009914,GO:0009926,GO:0010013,GO:0010817,GO:0016020,GO:0016787,GO:0019538,GO:0030145,GO:0031406,GO:0033218,GO:0033293,GO:0036094,GO:0043167,GO:0043168,GO:0043169,GO:0043170,GO:0043177,GO:…	-	KOG2413-Xaa-Pro aminopeptidase[E]
blue	LOC111892399	transport inhibitor response 1-like protein Os04g0395600	-	K14485-ko04075 Plant hormone signal transduction	KOG1947-Leucine rich repeat proteins, some proteins contain F-box[R]
blue	LOC111892466	oxygen-evolving enhancer protein 1, chloroplastic	-	K02716-ko00195 Photosynthesis	-
blue	LOC111892473	berberine bridge enzyme-like 15	GO:0003674,GO:0003824,GO:0005575,GO:0005576,GO:0005618,GO:0005622,GO:0005623,GO:0005737,GO:0005739,GO:0005773,GO:0005829,GO:0005886,GO:0005911,GO:0006950,GO:0006952,GO:0006979,GO:0008150,GO:0008152,GO:0009505,GO:0009506,GO:0009605,GO:0009607,GO:0009620,GO:0016020,GO:0016491,GO:0016614,GO:0016899,GO:0030054,GO:0030312,GO:0043207,GO:0043226,GO:0043227,GO:0043229,GO:0043231,GO:0044424,GO:0044444,GO:…	-	KOG1231-Proteins containing the FAD binding domain[C]
blue	LOC111892508	uncharacterized LOC111892508, transcript variant X3	-	-	-
blue	LOC111892522	mitochondrial-processing peptidase subunit alpha	GO:0005575,GO:0005622,GO:0005623,GO:0005737,GO:0005739,GO:0005740,GO:0005743,GO:0016020,GO:0019866,GO:0031090,GO:0031966,GO:0031967,GO:0031975,GO:0043226,GO:0043227,GO:0043229,GO:0043231,GO:0044422,GO:0044424,GO:0044429,GO:0044444,GO:0044446,GO:0044464	-	KOG2067-Mitochondrial processing peptidase, alpha subunit[O]
blue	LOC111892523	uncharacterized LOC111892523, transcript variant X2	-	-	KOG1187-Serine/threonine protein kinase[T]
blue	LOC111892548	cytidine deaminase 1	GO:0003674,GO:0003824,GO:0004126,GO:0005488,GO:0005515,GO:0005575,GO:0005622,GO:0005623,GO:0005737,GO:0005829,GO:0006139,GO:0006213,GO:0006216,GO:0006725,GO:0006807,GO:0008150,GO:0008152,GO:0008270,GO:0009056,GO:0009116,GO:0009119,GO:0009164,GO:0009972,GO:0009987,GO:0016787,GO:0016810,GO:0016814,GO:0019239,GO:0019439,GO:0034641,GO:0034655,GO:0034656,GO:0042454,GO:0042802,GO:0042803,GO:0043167,GO:…	K01489-ko00240 Pyrimidine metabolism;ko00983 Drug metabolism - other enzymes	KOG0833-Cytidine deaminase[F]
blue	LOC111892551	vacuolar protein sorting-associated protein 2 homolog 1	-	K12191-ko04144 Endocytosis;ko04217 Necroptosis	KOG3230-Vacuolar assembly/sorting protein DID4[U]
blue	LOC111892572	uncharacterized LOC111892572	-	-	-
blue	LOC111892690	DNA-directed RNA polymerase II subunit RPB2	GO:0000428,GO:0005575,GO:0005622,GO:0005623,GO:0005634,GO:0005654,GO:0005665,GO:0016591,GO:0030880,GO:0031974,GO:0031981,GO:0032991,GO:0043226,GO:0043227,GO:0043229,GO:0043231,GO:0043233,GO:0044422,GO:0044424,GO:0044428,GO:0044446,GO:0044451,GO:0044464,GO:0055029,GO:0061695,GO:0070013,GO:1902494,GO:1990234	K03010-ko03020 RNA polymerase;ko03420 Nucleotide excision repair;ko05016 Huntington disease	KOG0214-RNA polymerase II, second largest subunit[K]
blue	LOC111892819	EH domain-containing protein 1	GO:0005575,GO:0005622,GO:0005623,GO:0005737,GO:0005768,GO:0005769,GO:0005886,GO:0005911,GO:0005929,GO:0006810,GO:0006886,GO:0006897,GO:0006950,GO:0006970,GO:0006972,GO:0006996,GO:0007275,GO:0007399,GO:0008104,GO:0008150,GO:0009506,GO:0009628,GO:0009651,GO:0009719,GO:0009987,GO:0010008,GO:0010033,GO:0010830,GO:0010831,GO:0012505,GO:0015031,GO:0015833,GO:0016020,GO:0016043,GO:0016192,GO:0016197,GO:…	K12483-ko04144 Endocytosis	KOG1954-Endocytosis/signaling protein EHD1[TU]
blue	LOC111892829	trigger factor-like protein TIG, Chloroplastic	GO:0005575,GO:0005622,GO:0005623,GO:0005737,GO:0009507,GO:0009526,GO:0009532,GO:0009536,GO:0009570,GO:0009941,GO:0031967,GO:0031975,GO:0043226,GO:0043227,GO:0043229,GO:0043231,GO:0044422,GO:0044424,GO:0044434,GO:0044435,GO:0044444,GO:0044446,GO:0044464	-	-
blue	LOC111892895	protein transport protein SEC16B homolog	-	-	KOG1913-Regucalcin gene promoter region-related protein (RGPR)[K]
blue	LOC111892901	receptor protein-tyrosine kinase CEPR2	-	-	KOG1187-Serine/threonine protein kinase[T]
blue	LOC111892922	chaperone protein dnaJ 10, transcript variant X1	-	-	KOG0691-Molecular chaperone (DnaJ superfamily)[O]
blue	LOC111892926	UDP-rhamnose/UDP-galactose transporter 2	GO:0003674,GO:0005215,GO:0005575,GO:0005622,GO:0005623,GO:0005737,GO:0005794,GO:0006810,GO:0008150,GO:0012505,GO:0015291,GO:0015297,GO:0015780,GO:0015931,GO:0022804,GO:0022857,GO:0043226,GO:0043227,GO:0043229,GO:0043231,GO:0044424,GO:0044444,GO:0044464,GO:0051179,GO:0051234,GO:0055085,GO:0071702,GO:0071705,GO:0090480,GO:1901264	-	KOG1441-Glucose-6-phosphate/phosphate and phosphoenolpyruvate/phosphate antiporter[GE]
blue	LOC111892978	LL-diaminopimelate aminotransferase, chloroplastic	GO:0001101,GO:0002376,GO:0003674,GO:0003824,GO:0005488,GO:0005507,GO:0005575,GO:0005622,GO:0005623,GO:0005737,GO:0006950,GO:0006952,GO:0006955,GO:0007154,GO:0007165,GO:0008150,GO:0008483,GO:0009507,GO:0009532,GO:0009536,GO:0009570,GO:0009605,GO:0009607,GO:0009627,GO:0009719,GO:0009725,GO:0009735,GO:0009751,GO:0009814,GO:0009862,GO:0009863,GO:0009987,GO:0010033,GO:0010285,GO:0014070,GO:0016740,GO:…	K10206-ko00300 Lysine biosynthesis	KOG0257-Kynurenine aminotransferase, glutamine transaminase K[E]
blue	LOC111892981	uncharacterized LOC111892981	-	-	-
blue	LOC111892989	transcription factor GTE7, transcript variant X4	GO:0007275,GO:0007346,GO:0008150,GO:0009292,GO:0009294,GO:0009987,GO:0022622,GO:0032501,GO:0032502,GO:0044764,GO:0045787,GO:0045931,GO:0048364,GO:0048518,GO:0048522,GO:0048731,GO:0048856,GO:0050789,GO:0050794,GO:0051704,GO:0051726,GO:0065007,GO:0099402	-	KOG1474-Transcription initiation factor TFIID, subunit BDF1 and related bromodomain proteins[K]
blue	LOC111892990	heat shock 70 kDa protein, mitochondrial	GO:0000166,GO:0000988,GO:0000989,GO:0003674,GO:0003824,GO:0005488,GO:0005515,GO:0005524,GO:0005575,GO:0005622,GO:0005623,GO:0005737,GO:0005739,GO:0005829,GO:0006457,GO:0006458,GO:0006950,GO:0006986,GO:0008144,GO:0008150,GO:0008270,GO:0009266,GO:0009408,GO:0009628,GO:0009889,GO:0009987,GO:0010033,GO:0010556,GO:0016043,GO:0016462,GO:0016787,GO:0016817,GO:0016818,GO:0016887,GO:0016989,GO:0017076,GO:…	K04043-ko03018 RNA degradation;ko04212 Longevity regulating pathway - worm;ko05152 Tuberculosis	KOG0102-Molecular chaperones mortalin/PBP74/GRP75, HSP70 superfamily[O]
blue	LOC111893021	probable CoA ligase CCL7	GO:0003674,GO:0003824,GO:0004321,GO:0005575,GO:0005622,GO:0005623,GO:0005737,GO:0005777,GO:0006082,GO:0008150,GO:0008152,GO:0009058,GO:0009694,GO:0009695,GO:0009987,GO:0010817,GO:0016053,GO:0016408,GO:0016740,GO:0016746,GO:0016747,GO:0019752,GO:0032787,GO:0042445,GO:0042446,GO:0042579,GO:0043226,GO:0043227,GO:0043229,GO:0043231,GO:0043436,GO:0044237,GO:0044249,GO:0044281,GO:0044283,GO:0044424,GO:…	K01904-ko00130 Ubiquinone and other terpenoid-quinone biosynthesis;ko00940 Phenylpropanoid biosynthesis	KOG1176-Acyl-CoA synthetase[I]
blue	LOC111893025	cell division control protein 48 homolog D	GO:0005575,GO:0005622,GO:0005623,GO:0005634,GO:0005654,GO:0005730,GO:0005737,GO:0005794,GO:0005829,GO:0005886,GO:0008150,GO:0009893,GO:0009894,GO:0009896,GO:0010035,GO:0010038,GO:0010604,GO:0012505,GO:0016020,GO:0019222,GO:0031974,GO:0031981,GO:0042176,GO:0042221,GO:0043226,GO:0043227,GO:0043228,GO:0043229,GO:0043231,GO:0043232,GO:0043233,GO:0044422,GO:0044424,GO:0044428,GO:0044444,GO:0044446,GO:…	K13525-ko04141 Protein processing in endoplasmic reticulum;ko05134 Legionellosis;ko05014 Amyotrophic lateral sclerosis;ko05022 Pathways of neurodegeneration - multiple diseases	KOG0730-AAA+-type ATPase[O]
blue	LOC111893029	cell division control protein 48 homolog D	GO:0005575,GO:0005622,GO:0005623,GO:0005634,GO:0005654,GO:0005730,GO:0005737,GO:0005794,GO:0005829,GO:0005886,GO:0008150,GO:0009893,GO:0009894,GO:0009896,GO:0010035,GO:0010038,GO:0010604,GO:0012505,GO:0016020,GO:0019222,GO:0031974,GO:0031981,GO:0042176,GO:0042221,GO:0043226,GO:0043227,GO:0043228,GO:0043229,GO:0043231,GO:0043232,GO:0043233,GO:0044422,GO:0044424,GO:0044428,GO:0044444,GO:0044446,GO:…	K13525-ko04141 Protein processing in endoplasmic reticulum;ko05134 Legionellosis;ko05014 Amyotrophic lateral sclerosis;ko05022 Pathways of neurodegeneration - multiple diseases	KOG0730-AAA+-type ATPase[O]
blue	LOC111893085	syntaxin-71	GO:0000149,GO:0003674,GO:0005215,GO:0005484,GO:0005488,GO:0005515,GO:0005575,GO:0005622,GO:0005623,GO:0005737,GO:0005783,GO:0005886,GO:0005911,GO:0006605,GO:0006612,GO:0006810,GO:0006886,GO:0006906,GO:0006996,GO:0008104,GO:0008150,GO:0008565,GO:0009506,GO:0009987,GO:0012505,GO:0015031,GO:0015833,GO:0016020,GO:0016021,GO:0016043,GO:0016050,GO:0016192,GO:0022406,GO:0030054,GO:0031201,GO:0031224,GO:…	K08506-ko04130 SNARE interactions in vesicular transport	-
blue	LOC111893175	uncharacterized LOC111893175	-	-	-
blue	LOC111893183	uncharacterized LOC111893183	GO:0000060,GO:0001101,GO:0003674,GO:0005048,GO:0005215,GO:0005488,GO:0005575,GO:0005622,GO:0005623,GO:0005634,GO:0005635,GO:0005737,GO:0006606,GO:0006607,GO:0006610,GO:0006810,GO:0006886,GO:0006913,GO:0008104,GO:0008139,GO:0008150,GO:0008565,GO:0009719,GO:0009987,GO:0010033,GO:0010243,GO:0012505,GO:0015031,GO:0015833,GO:0016020,GO:0017038,GO:0031090,GO:0031965,GO:0031967,GO:0031974,GO:0031975,GO:…	-	KOG2171-Karyopherin (importin) beta 3[YU]
blue	LOC111893200	LRR receptor-like serine/threonine-protein kinase ERECTA, transcript variant X2	GO:0000003,GO:0001558,GO:0003002,GO:0003006,GO:0003674,GO:0003824,GO:0004672,GO:0004674,GO:0004888,GO:0005102,GO:0005488,GO:0005515,GO:0005575,GO:0005622,GO:0005623,GO:0005737,GO:0005739,GO:0005886,GO:0006464,GO:0006468,GO:0006793,GO:0006796,GO:0006807,GO:0006810,GO:0006833,GO:0006950,GO:0006952,GO:0007154,GO:0007165,GO:0007275,GO:0007389,GO:0008150,GO:0008152,GO:0009266,GO:0009408,GO:0009605,GO:…	K20718-ko04016 MAPK signaling pathway - plant	KOG1187-Serine/threonine protein kinase[T]
blue	LOC111893211	superoxide dismutase [Cu-Zn] 2, transcript variant X2	GO:0000302,GO:0000303,GO:0000305,GO:0001101,GO:0003674,GO:0003824,GO:0004784,GO:0005488,GO:0005507,GO:0005575,GO:0005576,GO:0005615,GO:0005622,GO:0005623,GO:0005737,GO:0005773,GO:0005777,GO:0006801,GO:0006950,GO:0006970,GO:0006979,GO:0008150,GO:0008152,GO:0008270,GO:0009314,GO:0009411,GO:0009416,GO:0009628,GO:0009636,GO:0009642,GO:0009644,GO:0009651,GO:0009987,GO:0010035,GO:0010193,GO:0010224,GO:…	K04565-ko04146 Peroxisome;ko04213 Longevity regulating pathway - multiple species;ko05208 Chemical carcinogenesis - reactive oxygen species;ko05012 Parkinson disease;ko05014 Amyotrophic lateral sclerosis;ko05016 Huntington disease;ko05020 Prion disease;ko05022 Pathways of neurodegeneration - multiple diseases	KOG0441-Cu2+/Zn2+ superoxide dismutase SOD1[P]
blue	LOC111893282	GATA transcription factor 9	-	-	KOG1601-GATA-4/5/6 transcription factors[K]
blue	LOC111893291	general negative regulator of transcription subunit 3, transcript variant X1	GO:0000075,GO:0000077,GO:0000278,GO:0000288,GO:0000289,GO:0000932,GO:0000956,GO:0001701,GO:0001824,GO:0001825,GO:0001829,GO:0005575,GO:0005622,GO:0005623,GO:0005737,GO:0005829,GO:0006139,GO:0006401,GO:0006402,GO:0006417,GO:0006725,GO:0006807,GO:0006950,GO:0006974,GO:0006977,GO:0007049,GO:0007093,GO:0007154,GO:0007165,GO:0007275,GO:0007346,GO:0008150,GO:0008152,GO:0009056,GO:0009057,GO:0009653,GO:…	K12580-ko03018 RNA degradation	KOG2150-CCR4-NOT transcriptional regulation complex, NOT5 subunit[K]
blue	LOC111893428	clustered mitochondria protein	-	-	KOG1839-Uncharacterized protein CLU1/cluA/TIF31 involved in mitochondrial morphology/distribution, also found associated with eIF-3[R]
blue	LOC111893436	T-complex protein 1 subunit epsilon	GO:0003674,GO:0005488,GO:0005515,GO:0005575,GO:0005622,GO:0005623,GO:0005737,GO:0005829,GO:0005832,GO:0005886,GO:0005911,GO:0006457,GO:0006458,GO:0008150,GO:0009506,GO:0009987,GO:0016020,GO:0030054,GO:0032991,GO:0044183,GO:0044424,GO:0044444,GO:0044445,GO:0044464,GO:0051082,GO:0055044,GO:0061077,GO:0071944,GO:0101031	-	KOG0357-Chaperonin complex component, TCP-1 epsilon subunit (CCT5)[O]
blue	LOC111893455	clathrin interactor EPSIN 1	GO:0002020,GO:0003674,GO:0005488,GO:0005515,GO:0005575,GO:0005622,GO:0005623,GO:0005737,GO:0005794,GO:0005856,GO:0005884,GO:0006605,GO:0006623,GO:0006810,GO:0006886,GO:0007034,GO:0008104,GO:0008150,GO:0009579,GO:0012505,GO:0015031,GO:0015629,GO:0015833,GO:0019899,GO:0030276,GO:0033036,GO:0033365,GO:0034613,GO:0042886,GO:0043226,GO:0043227,GO:0043228,GO:0043229,GO:0043231,GO:0043232,GO:0044422,GO:…	K12471-ko04144 Endocytosis	KOG2056-Equilibrative nucleoside transporter protein[F]
blue	LOC111893489	transcription factor GTE9, transcript variant X4	GO:0005575,GO:0005622,GO:0005623,GO:0005737,GO:0006355,GO:0008150,GO:0009507,GO:0009536,GO:0009889,GO:0009891,GO:0009893,GO:0010468,GO:0010556,GO:0010557,GO:0010604,GO:0010628,GO:0019219,GO:0019222,GO:0031323,GO:0031325,GO:0031326,GO:0031328,GO:0043226,GO:0043227,GO:0043229,GO:0043231,GO:0044424,GO:0044444,GO:0044464,GO:0045893,GO:0045935,GO:0048518,GO:0048522,GO:0050789,GO:0050794,GO:0051171,GO:…	-	KOG1474-Transcription initiation factor TFIID, subunit BDF1 and related bromodomain proteins[K]
blue	LOC111893490	protein IQ-DOMAIN 13, transcript variant X2	-	-	-
blue	LOC111893534	coatomer subunit epsilon-1	GO:0005575,GO:0005622,GO:0005623,GO:0005737,GO:0005773,GO:0005774,GO:0005794,GO:0005798,GO:0005829,GO:0006810,GO:0006888,GO:0006890,GO:0006891,GO:0008150,GO:0012505,GO:0012506,GO:0016020,GO:0016192,GO:0030117,GO:0030120,GO:0030126,GO:0030135,GO:0030137,GO:0030659,GO:0030660,GO:0030662,GO:0030663,GO:0031090,GO:0031410,GO:0031982,GO:0032991,GO:0043226,GO:0043227,GO:0043229,GO:0043231,GO:0044422,GO:…	-	KOG3081-Vesicle coat complex COPI, epsilon subunit[U]
blue	LOC111893535	30S ribosomal protein S13, chloroplastic	GO:0003674,GO:0003735,GO:0005198,GO:0005575,GO:0005622,GO:0005623,GO:0005737,GO:0005840,GO:0006412,GO:0006518,GO:0006807,GO:0008150,GO:0008152,GO:0009058,GO:0009059,GO:0009507,GO:0009526,GO:0009532,GO:0009536,GO:0009570,GO:0009941,GO:0009987,GO:0010467,GO:0015935,GO:0019538,GO:0022613,GO:0031967,GO:0031975,GO:0032991,GO:0034641,GO:0034645,GO:0042254,GO:0043043,GO:0043170,GO:0043226,GO:0043227,GO:…	K02952-ko03010 Ribosome	KOG3311-Ribosomal protein S18[J]
blue	LOC111893603	histone H1	GO:0005575,GO:0005622,GO:0005623,GO:0005634,GO:0005694,GO:0005730,GO:0005737,GO:0005739,GO:0031974,GO:0031981,GO:0043226,GO:0043227,GO:0043228,GO:0043229,GO:0043231,GO:0043232,GO:0043233,GO:0044422,GO:0044424,GO:0044428,GO:0044444,GO:0044446,GO:0044464,GO:0070013	-	-
blue	LOC111893604	bZIP transcription factor 11	GO:0005575,GO:0005622,GO:0005623,GO:0005634,GO:0043226,GO:0043227,GO:0043229,GO:0043231,GO:0044424,GO:0044464	-	-
blue	LOC111893654	nitrate reductase [NADH]	GO:0001505,GO:0003674,GO:0003824,GO:0005575,GO:0005622,GO:0005623,GO:0005737,GO:0005773,GO:0005829,GO:0005886,GO:0006082,GO:0006807,GO:0006809,GO:0008150,GO:0008152,GO:0008940,GO:0009058,GO:0009314,GO:0009416,GO:0009605,GO:0009607,GO:0009608,GO:0009610,GO:0009620,GO:0009628,GO:0009703,GO:0009987,GO:0016020,GO:0016491,GO:0016661,GO:0017144,GO:0034641,GO:0042126,GO:0042128,GO:0042133,GO:0042136,GO:…	K10534-ko00910 Nitrogen metabolism	KOG0535-Sulfite oxidase, molybdopterin-binding component[C]
blue	LOC111893693	rho-N domain-containing protein 1, chloroplastic	-	-	-
blue	LOC111893697	structural maintenance of chromosomes protein 1	GO:0000793,GO:0000819,GO:0003674,GO:0005215,GO:0005575,GO:0005622,GO:0005623,GO:0005694,GO:0005737,GO:0006996,GO:0007049,GO:0007059,GO:0007062,GO:0008150,GO:0008278,GO:0009507,GO:0009536,GO:0009987,GO:0016043,GO:0022402,GO:0032991,GO:0043226,GO:0043227,GO:0043228,GO:0043229,GO:0043231,GO:0043232,GO:0044422,GO:0044424,GO:0044427,GO:0044444,GO:0044446,GO:0044464,GO:0051276,GO:0071840,GO:0098813	K06636-ko04110 Cell cycle;ko04111 Cell cycle - yeast;ko04113 Meiosis - yeast;ko04114 Oocyte meiosis	KOG0018-Structural maintenance of chromosome protein 1 (sister chromatid cohesion complex Cohesin, subunit SMC1)[D]
blue	LOC111893699	dolichyl-diphosphooligosaccharide--protein glycosyltransferase subunit 2	GO:0005575,GO:0005618,GO:0005622,GO:0005623,GO:0005737,GO:0005739,GO:0005773,GO:0005774,GO:0005783,GO:0005789,GO:0005794,GO:0005886,GO:0005911,GO:0006464,GO:0006486,GO:0006487,GO:0006807,GO:0006950,GO:0008150,GO:0008152,GO:0008250,GO:0009058,GO:0009059,GO:0009100,GO:0009101,GO:0009266,GO:0009409,GO:0009505,GO:0009506,GO:0009628,GO:0009987,GO:0012505,GO:0016020,GO:0018193,GO:0018196,GO:0018279,GO:…	K12667-ko00510 N-Glycan biosynthesis;ko00513 Various types of N-glycan biosynthesis;ko04141 Protein processing in endoplasmic reticulum	KOG2447-Oligosaccharyltransferase, delta subunit (ribophorin II)[O]
blue	LOC111893702	succinate--CoA ligase [ADP-forming] subunit beta, mitochondrial, transcript variant X1	GO:0000166,GO:0003674,GO:0003824,GO:0004774,GO:0004775,GO:0005488,GO:0005507,GO:0005524,GO:0005575,GO:0005622,GO:0005623,GO:0005737,GO:0005739,GO:0006082,GO:0006091,GO:0006099,GO:0006101,GO:0006104,GO:0006105,GO:0006139,GO:0006163,GO:0006637,GO:0006725,GO:0006732,GO:0006753,GO:0006790,GO:0006793,GO:0006796,GO:0006807,GO:0008144,GO:0008150,GO:0008152,GO:0009060,GO:0009117,GO:0009150,GO:0009259,GO:…	K01900-ko00020 Citrate cycle (TCA cycle);ko00640 Propanoate metabolism	KOG2799-Succinyl-CoA synthetase, beta subunit[C]
blue	LOC111893742	uncharacterized LOC111893742, transcript variant X2	-	-	KOG0013-Uncharacterized conserved protein[S]
blue	LOC111893756	26S proteasome non-ATPase regulatory subunit 8 homolog A, transcript variant X2	GO:0000003,GO:0000502,GO:0003006,GO:0005575,GO:0005622,GO:0005623,GO:0005634,GO:0005737,GO:0005829,GO:0005838,GO:0006508,GO:0006511,GO:0006807,GO:0006950,GO:0007275,GO:0008150,GO:0008152,GO:0008541,GO:0009056,GO:0009057,GO:0009266,GO:0009314,GO:0009408,GO:0009416,GO:0009507,GO:0009526,GO:0009536,GO:0009628,GO:0009642,GO:0009646,GO:0009647,GO:0009719,GO:0009725,GO:0009733,GO:0009735,GO:0009790,GO:…	K03031-ko03050 Proteasome;ko05169 Epstein-Barr virus infection;ko05010 Alzheimer disease;ko05012 Parkinson disease;ko05014 Amyotrophic lateral sclerosis;ko05016 Huntington disease;ko05017 Spinocerebellar ataxia;ko05020 Prion disease;ko05022 Pathways of neurodegeneration - multiple diseases	KOG3151-26S proteasome regulatory complex, subunit RPN12/PSMD8[O]
blue	LOC111893766	protein KINESIN LIGHT CHAIN-RELATED 1	GO:0002009,GO:0005575,GO:0005622,GO:0005623,GO:0005737,GO:0005856,GO:0005874,GO:0005886,GO:0005929,GO:0006996,GO:0007275,GO:0007369,GO:0008150,GO:0009653,GO:0009790,GO:0009888,GO:0009966,GO:0009968,GO:0009987,GO:0010646,GO:0010648,GO:0015630,GO:0016020,GO:0016043,GO:0022603,GO:0022607,GO:0023051,GO:0023057,GO:0030030,GO:0030031,GO:0030111,GO:0030178,GO:0032501,GO:0032502,GO:0042995,GO:0043226,GO:…	-	KOG1840-Kinesin light chain[Z]
blue	LOC111893819	probable ubiquitin conjugation factor E4	GO:0000209,GO:0003674,GO:0003824,GO:0004842,GO:0005575,GO:0005622,GO:0005623,GO:0005634,GO:0005737,GO:0005829,GO:0006464,GO:0006508,GO:0006511,GO:0006807,GO:0006950,GO:0008150,GO:0008152,GO:0009056,GO:0009057,GO:0009987,GO:0010033,GO:0010243,GO:0010498,GO:0016567,GO:0016740,GO:0019538,GO:0019787,GO:0019941,GO:0030163,GO:0030433,GO:0032446,GO:0033554,GO:0034450,GO:0034976,GO:0036211,GO:0036503,GO:…	K10597-ko04141 Protein processing in endoplasmic reticulum;ko04120 Ubiquitin mediated proteolysis	KOG2042-Ubiquitin fusion degradation protein-2[O]
blue	LOC111893827	porphobilinogen deaminase, chloroplastic	GO:0003674,GO:0003824,GO:0004418,GO:0005575,GO:0005576,GO:0005622,GO:0005623,GO:0005737,GO:0006139,GO:0006725,GO:0006778,GO:0006779,GO:0006783,GO:0006807,GO:0006950,GO:0006952,GO:0008150,GO:0008152,GO:0009058,GO:0009451,GO:0009507,GO:0009526,GO:0009532,GO:0009536,GO:0009570,GO:0009605,GO:0009607,GO:0009617,GO:0009941,GO:0009987,GO:0015994,GO:0015995,GO:0016070,GO:0016740,GO:0016765,GO:0018130,GO:…	K01749-ko00860 Porphyrin metabolism	KOG2892-Porphobilinogen deaminase[H]
blue	LOC111893843	probable methionine--tRNA ligase	GO:0005575,GO:0005622,GO:0005623,GO:0005737,GO:0005829,GO:0006082,GO:0006139,GO:0006399,GO:0006412,GO:0006418,GO:0006518,GO:0006520,GO:0006725,GO:0006807,GO:0008150,GO:0008152,GO:0009058,GO:0009059,GO:0009987,GO:0010035,GO:0010038,GO:0010467,GO:0016070,GO:0019538,GO:0019752,GO:0034641,GO:0034645,GO:0034660,GO:0042221,GO:0043038,GO:0043039,GO:0043043,GO:0043170,GO:0043436,GO:0043603,GO:0043604,GO:…	K01874-ko00450 Selenocompound metabolism;ko00970 Aminoacyl-tRNA biosynthesis	KOG1247-Methionyl-tRNA synthetase[J]
blue	LOC111893880	probable WRKY transcription factor 3	GO:0003674,GO:0003700,GO:0006355,GO:0008150,GO:0009889,GO:0010468,GO:0010556,GO:0019219,GO:0019222,GO:0031323,GO:0031326,GO:0050789,GO:0050794,GO:0051171,GO:0051252,GO:0060255,GO:0065007,GO:0080090,GO:0140110,GO:1903506,GO:2000112,GO:2001141	-	-
blue	LOC111893917	uncharacterized LOC111893917	-	-	-
blue	LOC111893935	sister chromatid cohesion protein PDS5 homolog C, transcript variant X6	-	-	KOG1525-Sister chromatid cohesion complex Cohesin, subunit PDS5[D]
blue	LOC111893946	50S ribosomal protein L19-2, chloroplastic	GO:0003674,GO:0003735,GO:0005198,GO:0005575,GO:0005622,GO:0005623,GO:0005737,GO:0009507,GO:0009526,GO:0009532,GO:0009536,GO:0009570,GO:0009941,GO:0016020,GO:0031967,GO:0031975,GO:0043226,GO:0043227,GO:0043229,GO:0043231,GO:0044422,GO:0044424,GO:0044434,GO:0044435,GO:0044444,GO:0044446,GO:0044464	K02884-ko03010 Ribosome	KOG1698-Mitochondrial/chloroplast ribosomal protein L19[J]
blue	LOC111893949	RGG repeats nuclear RNA binding protein A	-	-	-
blue	LOC111894033	uncharacterized LOC111894033, transcript variant X1	GO:0000428,GO:0000988,GO:0000990,GO:0000991,GO:0003674,GO:0005575,GO:0005622,GO:0005623,GO:0005634,GO:0005654,GO:0005667,GO:0005673,GO:0006139,GO:0006351,GO:0006352,GO:0006355,GO:0006357,GO:0006366,GO:0006367,GO:0006725,GO:0006807,GO:0008150,GO:0008152,GO:0009058,GO:0009059,GO:0009889,GO:0009987,GO:0010467,GO:0010468,GO:0010556,GO:0016070,GO:0016591,GO:0018130,GO:0019219,GO:0019222,GO:0019438,GO:…	K03137-ko03022 Basal transcription factors;ko05203 Viral carcinogenesis	KOG3095-Transcription initiation factor IIE, beta subunit[K]
blue	LOC111894048	importin beta-like SAD2, transcript variant X2	GO:0003674,GO:0005215,GO:0005575,GO:0005622,GO:0005623,GO:0005634,GO:0005635,GO:0005737,GO:0005829,GO:0006606,GO:0006810,GO:0006886,GO:0006913,GO:0007154,GO:0007165,GO:0008104,GO:0008150,GO:0008565,GO:0009892,GO:0009987,GO:0010468,GO:0010605,GO:0010608,GO:0010629,GO:0012505,GO:0015031,GO:0015833,GO:0016043,GO:0016441,GO:0016458,GO:0017038,GO:0019222,GO:0022607,GO:0022613,GO:0022618,GO:0023052,GO:…	K20223-ko03013 Nucleocytoplasmic transport;ko04013 MAPK signaling pathway - fly	KOG1991-Nuclear transport receptor RANBP7/RANBP8 (importin beta superfamily)[YU]
blue	LOC111894070	signal recognition particle 43 kDa protein, chloroplastic	GO:0003674,GO:0005488,GO:0005515,GO:0005575,GO:0005622,GO:0005623,GO:0005737,GO:0006605,GO:0006612,GO:0006810,GO:0006886,GO:0008104,GO:0008150,GO:0009314,GO:0009416,GO:0009507,GO:0009526,GO:0009534,GO:0009535,GO:0009536,GO:0009579,GO:0009628,GO:0009642,GO:0009644,GO:0009941,GO:0009987,GO:0015031,GO:0015833,GO:0016020,GO:0016043,GO:0017038,GO:0019904,GO:0022607,GO:0030674,GO:0031967,GO:0031975,GO:…	-	KOG4177-Ankyrin[M]
blue	LOC111894073	threonine dehydratase 1 biosynthetic, chloroplastic	GO:0003674,GO:0003824,GO:0004794,GO:0005488,GO:0005515,GO:0005575,GO:0005622,GO:0005623,GO:0005737,GO:0006082,GO:0006520,GO:0006549,GO:0006807,GO:0008150,GO:0008152,GO:0008652,GO:0009058,GO:0009081,GO:0009082,GO:0009097,GO:0009507,GO:0009536,GO:0009987,GO:0016053,GO:0016829,GO:0016840,GO:0016841,GO:0019752,GO:0042802,GO:0043226,GO:0043227,GO:0043229,GO:0043231,GO:0043436,GO:0044237,GO:0044238,GO:…	K01754-ko00260 Glycine, serine and threonine metabolism;ko00290 Valine, leucine and isoleucine biosynthesis	KOG1250-Threonine/serine dehydratases[E]
blue	LOC111894101	photosystem II 5 kDa protein, chloroplastic	-	-	-
blue	LOC111894120	phosphatidylinositol 4-phosphate 5-kinase 9, transcript variant X4	GO:0005575,GO:0005622,GO:0005623,GO:0005634,GO:0005737,GO:0005829,GO:0005975,GO:0006082,GO:0006520,GO:0006807,GO:0008150,GO:0008152,GO:0009987,GO:0016020,GO:0019752,GO:0043226,GO:0043227,GO:0043229,GO:0043231,GO:0043436,GO:0044237,GO:0044238,GO:0044281,GO:0044424,GO:0044444,GO:0044464,GO:0071704,GO:1901564	K00889-ko00562 Inositol phosphate metabolism;ko04011 MAPK signaling pathway - yeast;ko04070 Phosphatidylinositol signaling system;ko04072 Phospholipase D signaling pathway;ko04144 Endocytosis;ko04139 Mitophagy - yeast;ko04510 Focal adhesion;ko04810 Regulation of actin cytoskeleton;ko04666 Fc gamma R-mediated phagocytosis;ko05231 Choline metabolism in cancer;ko05135 Yersinia infection	KOG0229-Phosphatidylinositol-4-phosphate 5-kinase[T]
blue	LOC111894123	AP-4 complex subunit mu	GO:0000139,GO:0003674,GO:0005488,GO:0005515,GO:0005575,GO:0005622,GO:0005623,GO:0005737,GO:0005768,GO:0005769,GO:0005794,GO:0005802,GO:0005829,GO:0006605,GO:0006622,GO:0006623,GO:0006810,GO:0006886,GO:0006892,GO:0006895,GO:0006896,GO:0007034,GO:0007041,GO:0008104,GO:0008150,GO:0012505,GO:0015031,GO:0015833,GO:0016020,GO:0016192,GO:0016482,GO:0019904,GO:0030117,GO:0030119,GO:0030124,GO:0031090,GO:…	K12402-ko04142 Lysosome	KOG0937-Adaptor complexes medium subunit family[U]
blue	LOC111894124	uncharacterized LOC111894124	-	K01512-ko00620 Pyruvate metabolism;ko00627 Aminobenzoate degradation	KOG3360-Acylphosphatase[C]
blue	LOC111894145	ATP-dependent 6-phosphofructokinase 4, chloroplastic, transcript variant X4	GO:0003674,GO:0003824,GO:0003872,GO:0005575,GO:0005622,GO:0005623,GO:0005737,GO:0005975,GO:0006082,GO:0006090,GO:0006091,GO:0006096,GO:0006139,GO:0006163,GO:0006164,GO:0006165,GO:0006725,GO:0006732,GO:0006733,GO:0006753,GO:0006754,GO:0006757,GO:0006793,GO:0006796,GO:0006807,GO:0008150,GO:0008152,GO:0008443,GO:0009056,GO:0009058,GO:0009108,GO:0009117,GO:0009123,GO:0009124,GO:0009126,GO:0009127,GO:…	K00850-ko00010 Glycolysis / Gluconeogenesis;ko00030 Pentose phosphate pathway;ko00051 Fructose and mannose metabolism;ko00052 Galactose metabolism;ko00680 Methane metabolism;ko03018 RNA degradation;ko04066 HIF-1 signaling pathway;ko04152 AMPK signaling pathway;ko04922 Glucagon signaling pathway;ko04919 Thyroid hormone signaling pathway;ko05230 Central carbon metabolism in cancer	KOG2440-Pyrophosphate-dependent phosphofructo-1-kinase[G]
blue	LOC111894225	NAD(P)H-quinone oxidoreductase subunit O, chloroplastic	GO:0005575,GO:0005622,GO:0005623,GO:0005737,GO:0008150,GO:0009507,GO:0009534,GO:0009535,GO:0009536,GO:0009579,GO:0009987,GO:0010257,GO:0010258,GO:0010598,GO:0016020,GO:0016043,GO:0022607,GO:0031976,GO:0031984,GO:0032991,GO:0034357,GO:0034622,GO:0042651,GO:0043226,GO:0043227,GO:0043229,GO:0043231,GO:0043933,GO:0044085,GO:0044422,GO:0044424,GO:0044425,GO:0044434,GO:0044435,GO:0044436,GO:0044444,GO:…	-	-
blue	LOC111894234	photosystem I chlorophyll a/b-binding protein 6, chloroplastic	GO:0003674,GO:0005488,GO:0005575,GO:0005622,GO:0005623,GO:0005737,GO:0006091,GO:0008150,GO:0008152,GO:0009314,GO:0009416,GO:0009507,GO:0009526,GO:0009532,GO:0009534,GO:0009535,GO:0009536,GO:0009570,GO:0009579,GO:0009628,GO:0009637,GO:0009639,GO:0009765,GO:0009768,GO:0009941,GO:0009987,GO:0010114,GO:0010218,GO:0010287,GO:0015979,GO:0016020,GO:0016168,GO:0019684,GO:0031409,GO:0031967,GO:0031975,GO:…	K08908-ko00196 Photosynthesis - antenna proteins	-
blue	LOC111894239	histone deacetylase 14, chloroplastic	GO:0003674,GO:0003824,GO:0005488,GO:0005515,GO:0005575,GO:0005622,GO:0005623,GO:0005634,GO:0005737,GO:0005829,GO:0006464,GO:0006476,GO:0006807,GO:0008092,GO:0008150,GO:0008152,GO:0009507,GO:0009536,GO:0009987,GO:0015631,GO:0016787,GO:0016810,GO:0016811,GO:0019213,GO:0019538,GO:0019899,GO:0019902,GO:0019903,GO:0033558,GO:0035601,GO:0036211,GO:0042903,GO:0043014,GO:0043170,GO:0043226,GO:0043227,GO:…	-	KOG1343-Histone deacetylase complex, catalytic component HDA1[B]
blue	LOC111894261	photosystem I reaction center subunit II, chloroplastic	-	K02692-ko00195 Photosynthesis	-
blue	LOC111894262	calcineurin B-like protein 7, transcript variant X1	GO:0003674,GO:0005488,GO:0005509,GO:0005575,GO:0007154,GO:0007165,GO:0008150,GO:0009987,GO:0016020,GO:0019722,GO:0019932,GO:0023052,GO:0035556,GO:0043167,GO:0043169,GO:0046872,GO:0050789,GO:0050794,GO:0050896,GO:0051716,GO:0065007	K06268-ko04010 MAPK signaling pathway;ko04310 Wnt signaling pathway;ko04370 VEGF signaling pathway;ko04020 Calcium signaling pathway;ko04022 cGMP-PKG signaling pathway;ko04114 Oocyte meiosis;ko04218 Cellular senescence;ko04625 C-type lectin receptor signaling pathway;ko04650 Natural killer cell mediated cytotoxicity;ko04660 T cell receptor signaling pathway;ko04658 Th1 and Th2 cell differentiatio…	KOG0034-Ca2+/calmodulin-dependent protein phosphatase (calcineurin subunit B), EF-Hand superfamily protein[T]
blue	LOC111894274	NAD(P)H-quinone oxidoreductase subunit S, chloroplastic	GO:0005575,GO:0005622,GO:0005623,GO:0005737,GO:0006091,GO:0008150,GO:0008152,GO:0009507,GO:0009534,GO:0009535,GO:0009536,GO:0009579,GO:0009767,GO:0009987,GO:0010598,GO:0015979,GO:0016020,GO:0019684,GO:0022900,GO:0031976,GO:0031984,GO:0032991,GO:0034357,GO:0042651,GO:0043226,GO:0043227,GO:0043229,GO:0043231,GO:0044237,GO:0044422,GO:0044424,GO:0044425,GO:0044434,GO:0044435,GO:0044436,GO:0044444,GO:…	-	-
blue	LOC111894297	uncharacterized LOC111894297	GO:0003674,GO:0003824,GO:0004550,GO:0005488,GO:0005575,GO:0005622,GO:0005623,GO:0005737,GO:0005739,GO:0005740,GO:0005743,GO:0005758,GO:0006139,GO:0006165,GO:0006725,GO:0006753,GO:0006793,GO:0006796,GO:0006807,GO:0006950,GO:0006979,GO:0008150,GO:0008152,GO:0008270,GO:0009117,GO:0009132,GO:0009507,GO:0009534,GO:0009536,GO:0009543,GO:0009579,GO:0009987,GO:0016020,GO:0016301,GO:0016310,GO:0016740,GO:…	K00940-ko00230 Purine metabolism;ko00240 Pyrimidine metabolism;ko00983 Drug metabolism - other enzymes;ko04016 MAPK signaling pathway - plant	KOG0888-Nucleoside diphosphate kinase[F]
blue	LOC111894307	uncharacterized LOC111894307	-	-	-
blue	LOC111894343	uncharacterized LOC111894343, transcript variant X2	-	-	KOG1948-Metalloproteinase-related collagenase pM5[O]
blue	LOC111894355	1,4-alpha-glucan-branching enzyme 2-2, chloroplastic/amyloplastic, transcript variant X2	GO:0001678,GO:0003674,GO:0003824,GO:0003844,GO:0005575,GO:0005622,GO:0005623,GO:0005737,GO:0005975,GO:0005976,GO:0005982,GO:0006073,GO:0008150,GO:0008152,GO:0009058,GO:0009059,GO:0009314,GO:0009416,GO:0009501,GO:0009507,GO:0009532,GO:0009536,GO:0009570,GO:0009628,GO:0009743,GO:0009744,GO:0009746,GO:0009749,GO:0009750,GO:0009987,GO:0010021,GO:0010033,GO:0016740,GO:0016757,GO:0016758,GO:0019725,GO:…	K00700-ko00500 Starch and sucrose metabolism	KOG0470-1,4-alpha-glucan branching enzyme/starch branching enzyme II[G]
blue	LOC111894364	phospholipase A2-alpha	GO:0003674,GO:0003824,GO:0004620,GO:0004623,GO:0005488,GO:0005509,GO:0005575,GO:0005622,GO:0005623,GO:0005737,GO:0005773,GO:0005794,GO:0008289,GO:0012505,GO:0016298,GO:0016787,GO:0016788,GO:0043167,GO:0043169,GO:0043226,GO:0043227,GO:0043229,GO:0043231,GO:0044424,GO:0044444,GO:0044464,GO:0046872,GO:0052689	K01047-ko00564 Glycerophospholipid metabolism;ko00565 Ether lipid metabolism;ko00590 Arachidonic acid metabolism;ko00591 Linoleic acid metabolism;ko00592 alpha-Linolenic acid metabolism;ko04014 Ras signaling pathway;ko04270 Vascular smooth muscle contraction;ko04972 Pancreatic secretion;ko04975 Fat digestion and absorption	-
[truncated: 3,755 more rows]
